# Supplementary material for: Somatic mutations distinguish melanocyte subpopulations in human skin
Source: Nat Cell Biol. 2026 Apr 27;28(6):1300–8. doi: 10.1038/s41556-026-01943-7 (PMC13264844; doi:10.1038/s41556-026-01943-7)
Supplement: Supplementary file 4 — Statistical source data. [file 41556_2026_1943_MOESM4_ESM.xlsx]

## Sheet: Panel b, d
Fig 1. b, d	*Please check supplementary table 1 and 2 for additional details
Sample ID	Mut/Mb	Total Mut	Q1	Median	Q3	HighOrLow	Seq Type
D04_LAC05	0.332244	31	0.332244	0.332244	0.332244		Exome
D04_LSN01	1.69988	149	1.94313	2.18639	11.4816		Exome
D04_LSN02	20.7767	1771	1.94313	2.18639	11.4816		Exome
D04_LSN03	2.18639	204	1.94313	2.18639	11.4816		Exome
D04_LSR01	8.77414	811	7.2814	8.77414	10.5219		Exome
D04_LSR02	8.75111	703	7.2814	8.77414	10.5219		Exome
D04_LSR03	16.5576	1552	7.2814	8.77414	10.5219	high	Exome
D04_LSR04	11.8315	1105	7.2814	8.77414	10.5219	high	Exome
D04_LSR05	9.21224	868	7.2814	8.77414	10.5219		Exome
D04_LSR06	5.81169	544	7.2814	8.77414	10.5219		Exome
D04_LSR09	0.657807	61	7.2814	8.77414	10.5219	low	Exome
D04_RBT02	3.4396	311	2.1098	2.60869	3.13416		Exome
D04_RBT06	2.18503	213	2.1098	2.60869	3.13416		Exome
D04_RBT12	1.88413	177	2.1098	2.60869	3.13416		Exome
D04_RBT20	3.03234	290	2.1098	2.60869	3.13416		Exome
D06_BCC01	16.6294	1574	1.12564	5.40906	16.3159	high	Exome
D06_BCC02	24.757	121	1.12564	5.40906	16.3159	high	UCSF500
D06_BCC03	1.08	96	1.12564	5.40906	16.3159	low	Exome
D06_BCC04	1.26255	114	1.12564	5.40906	16.3159	low	Exome
D06_BCC05	0.432994	41	1.12564	5.40906	16.3159	low	Exome
D06_BCC07	21.9599	107	1.12564	5.40906	16.3159	high	UCSF500
D06_BCC08	8.14642	40	1.12564	5.40906	16.3159	high	UCSF500
D06_BCC09	3.51077	320	1.12564	5.40906	16.3159		Exome
D06_BCC10	26.9969	130	1.12564	5.40906	16.3159	high	UCSF500
D06_BCC11	4.52347	22	1.12564	5.40906	16.3159		UCSF500
D06_BCC15	0.466774	43	1.12564	5.40906	16.3159	low	Exome
D06_BCC16	6.29465	28	1.12564	5.40906	16.3159		UCSF500
D06_BCC17	0.507994	48	1.12564	5.40906	16.3159	low	Exome
D06_BCC18	15.3753	66	1.12564	5.40906	16.3159	high	UCSF500
D06_MIS01	10.8728	53	5.99459	13.4291	18.6246		UCSF500
D06_MIS02	15.2796	74	5.99459	13.4291	18.6246		UCSF500
D06_MIS03	24.2284	2143	5.99459	13.4291	18.6246	high	Exome
D06_MIS04	22.4147	2058	5.99459	13.4291	18.6246	high	Exome
D06_MIS05	13.4291	65	5.99459	13.4291	18.6246		UCSF500
D06_MIS06	6.01957	550	5.99459	13.4291	18.6246	low	Exome
D06_MIS07	1.25654	114	5.99459	13.4291	18.6246	low	Exome
D06_MIS08	24.054	2258	5.99459	13.4291	18.6246	high	Exome
D06_MIS09	3.47177	17	5.99459	13.4291	18.6246	low	UCSF500
D06_MIS10	19.1111	1794	5.99459	13.4291	18.6246	high	Exome
D06_MIS11	5.9696	574	5.99459	13.4291	18.6246	low	Exome
D06_MIS12	18.1382	1635	5.99459	13.4291	18.6246	high	Exome
D06_MIS21	0.231108	1	5.99459	13.4291	18.6246	low	UCSF500
D06_MIS22	11.1234	47	5.99459	13.4291	18.6246		UCSF500
D06_MIS23	15.1447	65	5.99459	13.4291	18.6246		UCSF500
D07_LAC03	0.46885	42	0.41114	0.46885	1.25993		Exome
D07_LAC04	0.353431	29	0.41114	0.46885	1.25993		Exome
D07_LAC05	2.05101	176	0.41114	0.46885	1.25993		Exome
D07_LBK01	6.1545	24	1.4875	3.37514	5.21383	high	UCSF500
D07_LBK02	1.85	151	1.4875	3.37514	5.21383		Exome
D07_LBK03	4.90027	22	1.4875	3.37514	5.21383	high	UCSF500
D07_LBK04	0.4	36	1.4875	3.37514	5.21383	low	Exome
D07_RBK01	3.19419	14	2.9421	3.19419	7.29103		UCSF500
D07_RBK02	2.69	262	2.9421	3.19419	7.29103		Exome
D07_RBK03	11.3879	46	2.9421	3.19419	7.29103	high	UCSF500
D07_RFE03	2.2676	11	1.08049	1.65982	2.09988		UCSF500
D07_RFE04	0.560642	53	1.08049	1.65982	2.09988		Exome
D07_RFE05	1.02885	5	1.08049	1.65982	2.09988		UCSF500
D07_RFE07	1.23542	6	1.08049	1.65982	2.09988		UCSF500
D07_RFE08	2.08422	10	1.08049	1.65982	2.09988		UCSF500
D07_RFE09	2.1051	10	1.08049	1.65982	2.09988		UCSF500
D10_LTH01	3.87986	16	4.07218	4.2645	4.45681		UCSF500
D10_LTH02	4.64913	438	4.07218	4.2645	4.45681		Exome
D10_RBK01	8.49969	37	6.47599	7.92927	9.03258		UCSF500
D10_RBK02	6.44441	28	6.47599	7.92927	9.03258		UCSF500
D10_RBK03	10.6828	47	6.47599	7.92927	9.03258	high	UCSF500
D10_RBK04	3.86995	17	6.47599	7.92927	9.03258	low	UCSF500
D10_RBK05	7.35885	29	6.47599	7.92927	9.03258		UCSF500
D10_RBK06	6.48652	26	6.47599	7.92927	9.03258		UCSF500
D10_RBK07	8.85524	874	6.47599	7.92927	9.03258		Exome
D10_RBK08	9.56462	940	6.47599	7.92927	9.03258		Exome
D12_FHD01	0.441488	40	0.590808	1.02151	3.06918		Exome
D12_FHD02	4.93095	24	0.590808	1.02151	3.06918		UCSF500
D12_FHD04	0.740128	70	0.590808	1.02151	3.06918		Exome
D12_FHD06	2.86345	14	0.590808	1.02151	3.06918		UCSF500
D12_FHD07	1.02151	5	0.590808	1.02151	3.06918		UCSF500
D12_FHD08	0.204715	1	0.590808	1.02151	3.06918		UCSF500
D12_FHD11	3.27492	16	0.590808	1.02151	3.06918		UCSF500
D12_LBK01	1.22873	6	1.38067	1.73952	2.25146		UCSF500
D12_LBK02	2.86263	14	1.38067	1.73952	2.25146		UCSF500
D12_LBK03	1.43132	7	1.38067	1.73952	2.25146		UCSF500
D12_LBK04	2.04773	10	1.38067	1.73952	2.25146		UCSF500
D12_LSN01	6.73996	33	3.31787	3.77384	4.74299	high	UCSF500
D12_LSN02	4.07733	20	3.31787	3.77384	4.74299		UCSF500
D12_LSN03	3.47035	17	3.31787	3.77384	4.74299		UCSF500
D12_LSN04	2.86043	14	3.31787	3.77384	4.74299		UCSF500
D12_LSR01	4.8997	24	2.65224	4.89767	4.8997		UCSF500
D12_LSR02	4.89767	24	2.65224	4.89767	4.8997		UCSF500
D12_LSR03	2.4502	12	2.65224	4.89767	4.8997	low	UCSF500
D12_LSR04	2.65224	13	2.65224	4.89767	4.8997		UCSF500
D12_LSR05	6.34358	31	2.65224	4.89767	4.8997	high	UCSF500
D12_LTH01	1.92	189	1.55615	1.67743	1.79872		Exome
D12_LTH02	1.43486	7	1.55615	1.67743	1.79872		UCSF500
D12_RBK01	3.76	370	3.6386	4.065	4.6325		Exome
D12_RBK02	5.42	525	3.6386	4.065	4.6325	high	Exome
D12_RBK03	4.37	425	3.6386	4.065	4.6325		Exome
D12_RBK04	3.27439	16	3.6386	4.065	4.6325		UCSF500
D12_RSN01	4.43534	18	3.3992	4.27237	4.59743		UCSF500
D12_RSN02	5.08372	20	3.3992	4.27237	4.59743		UCSF500
D12_RSN03	4.1094	16	3.3992	4.27237	4.59743		UCSF500
D12_RSN04	1.2686	5	3.3992	4.27237	4.59743	low	UCSF500
D12_RSR01	4.48763	22	3.52738	4.28832	4.74647		UCSF500
D12_RSR02	5.52298	27	3.52738	4.28832	4.74647	high	UCSF500
D12_RSR03	1.84251	9	3.52738	4.28832	4.74647	low	UCSF500
D12_RSR04	4.089	20	3.52738	4.28832	4.74647		UCSF500
D13_BCC01	4.66	455	1.68	4.28339	4.66		Exome
D13_BCC02	1.68	164	1.68	4.28339	4.66	low	Exome
D13_BCC03	4.28339	21	1.68	4.28339	4.66		UCSF500
D13_BCC06	1.22861	6	1.68	4.28339	4.66	low	UCSF500
D13_BCC07	6.75206	33	1.68	4.28339	4.66	high	UCSF500
D13_MIS01	1.54854	143	2.39217	22.5556	26.0065	low	Exome
D13_MIS02	29.92	147	2.39217	22.5556	26.0065	high	UCSF500
D13_MIS03	24.4394	2326	2.39217	22.5556	26.0065		Exome
D13_MIS04	2.50887	240	2.39217	22.5556	26.0065	low	Exome
D13_MIS05	23.6043	2287	2.39217	22.5556	26.0065		Exome
D13_MIS07	32.2385	3109	2.39217	22.5556	26.0065	high	Exome
D13_MIS08	30.2354	2968	2.39217	22.5556	26.0065	high	Exome
D13_MIS09	2.27546	11	2.39217	22.5556	26.0065	low	UCSF500
D13_MIS10	23.4682	2275	2.39217	22.5556	26.0065		Exome
D13_MIS11	1.36453	134	2.39217	22.5556	26.0065	low	Exome
D13_MIS12	0.81677	4	2.39217	22.5556	26.0065	low	UCSF500
D13_MIS26	22.5556	2148	2.39217	22.5556	26.0065		Exome
D13_MIS27	17.4238	1692	2.39217	22.5556	26.0065		Exome
D13_MIS29	17.82	87	2.39217	22.5556	26.0065		UCSF500
D13_MIS30	27.5737	134	2.39217	22.5556	26.0065		UCSF500
D13_MIS13	2.44692	12	1.53294	5.41938	11.3074	low	UCSF500
D13_MIS14	0.713589	66	1.53294	5.41938	11.3074	low	Exome
D13_MIS15	7.33211	36	1.53294	5.41938	11.3074	high	UCSF500
D13_MIS16	1.22824	6	1.53294	5.41938	11.3074	low	UCSF500
D13_MIS17	11.0158	1041	1.53294	5.41938	11.3074	high	Exome
D13_MIS18	3.50665	17	1.53294	5.41938	11.3074		UCSF500
D13_MIS19	12.0672	1166	1.53294	5.41938	11.3074	high	Exome
D13_MIS20	11.4047	1101	1.53294	5.41938	11.3074	high	Exome
D13_MIS21	12.6597	1210	1.53294	5.41938	11.3074	high	Exome
D13_MIS22	1.22829	6	1.53294	5.41938	11.3074	low	UCSF500
D14_ABD03	0.20453	1	0.204506	0.204514	0.204522		UCSF500
D14_ABD04	0.204498	1	0.204506	0.204514	0.204522		UCSF500
D16_LSR01	3.70746	18	1.2796	2.67079	4.24594		UCSF500
D16_LSR02	5.5162	27	1.2796	2.67079	4.24594		UCSF500
D16_LSR03	0.817249	4	1.2796	2.67079	4.24594		UCSF500
D16_LSR04	4.09147	20	1.2796	2.67079	4.24594		UCSF500
D16_LSR05	4.70934	23	1.2796	2.67079	4.24594		UCSF500
D16_LSR06	1.43317	7	1.2796	2.67079	4.24594		UCSF500
D16_LSR07	1.63412	8	1.2796	2.67079	4.24594		UCSF500
D16_LSR08	0.818918	4	1.2796	2.67079	4.24594		UCSF500
D16_RFE01	0.203919	1	0.662104	0.817939	1.12888		UCSF500
D16_RFE02	1.6342	8	0.662104	0.817939	1.12888		UCSF500
D16_RFE03	0.203932	1	0.662104	0.817939	1.12888		UCSF500
D16_RFE04	0.816395	4	0.662104	0.817939	1.12888		UCSF500
D16_RFE05	0.814828	4	0.662104	0.817939	1.12888		UCSF500
D16_RFE06	1.43755	7	0.662104	0.817939	1.12888		UCSF500
D16_RFE07	1.02599	5	0.662104	0.817939	1.12888		UCSF500
D16_RFE08	0.819482	4	0.662104	0.817939	1.12888		UCSF500
D16_RSR01	0.409135	2	0.409821	0.918748	1.9398		UCSF500
D16_RSR02	1.83679	9	0.409821	0.918748	1.9398		UCSF500
D16_RSR03	0	0	0.409821	0.918748	1.9398		UCSF500
D16_RSR04	2.25477	11	0.409821	0.918748	1.9398		UCSF500
D16_RSR05	2.24885	11	0.409821	0.918748	1.9398		UCSF500
D16_RSR06	1.01961	5	0.409821	0.918748	1.9398		UCSF500
D16_RSR07	0.41005	2	0.409821	0.918748	1.9398		UCSF500
D16_RSR08	0.817882	4	0.409821	0.918748	1.9398		UCSF500
D21_EAR06	0.410611	2	0.203159	0.203677	0.410611		UCSF500
D21_EAR07	0.203677	1	0.203159	0.203677	0.410611		UCSF500
D21_EAR08	0.203159	1	0.203159	0.203677	0.410611		UCSF500
D21_EAR09	1.22543	6	0.203159	0.203677	0.410611		UCSF500
D21_EAR12	0	0	0.203159	0.203677	0.410611		UCSF500
D23_FAB01	18.7511	92	17.3049	19.7601	23.4081		UCSF500
D23_FAB02	17.3049	85	17.3049	19.7601	23.4081		UCSF500
D23_FAB03	20.7535	102	17.3049	19.7601	23.4081		UCSF500
D23_FAC01	24.4349	120	17.3049	19.7601	23.4081		UCSF500
D23_FAC02	17.9107	88	17.3049	19.7601	23.4081		UCSF500
D23_FAC03	10.5865	52	17.3049	19.7601	23.4081		UCSF500
D23_FAC04	23.8299	117	17.3049	19.7601	23.4081		UCSF500
D23_FRA01	23.4081	115	17.3049	19.7601	23.4081		UCSF500
D23_FRA02	25.8342	127	17.3049	19.7601	23.4081	high	UCSF500
D23_FRA04	15.2538	75	17.3049	19.7601	23.4081		UCSF500
D23_FRB01	19.6006	96	17.3049	19.7601	23.4081		UCSF500
D23_FRB03	19.7601	97	17.3049	19.7601	23.4081		UCSF500
D23_FRB04	20.7596	102	17.3049	19.7601	23.4081		UCSF500
D23_FRB05	24.9964	123	17.3049	19.7601	23.4081	high	UCSF500
D23_FRC01	7.13683	35	17.3049	19.7601	23.4081	low	UCSF500
D23_FRC02	22.5776	111	17.3049	19.7601	23.4081		UCSF500
D23_FRC03	13.8327	68	17.3049	19.7601	23.4081		UCSF500
D24_LSR01	1.62633	8	1.72724	1.82815	2.01311		UCSF500
D24_LSR02	2.19807	213	1.72724	1.82815	2.01311		Exome
D24_LSR04	1.82815	9	1.72724	1.82815	2.01311		UCSF500
D24_RSN01	0.648438	62	0.610061	0.62935	0.691314		Exome
D24_RSN02	0.819943	79	0.610061	0.62935	0.691314		Exome
D24_RSN03	0.610263	3	0.610061	0.62935	0.691314		UCSF500
D24_RSN04	0.609455	3	0.610061	0.62935	0.691314		UCSF500
D26_ARM03	0.81358	4	0.50849	0.711811	0.81344		UCSF500
D26_ARM04	0.610228	3	0.50849	0.711811	0.81344		UCSF500
D26_ARM05	0.813393	4	0.50849	0.711811	0.81344		UCSF500
D26_ARM06	0.203275	1	0.50849	0.711811	0.81344		UCSF500
D27_LTH01	3.04594	15	1.62863	2.64726	2.8466		UCSF500
D27_LTH03	0.61001	3	1.62863	2.64726	2.8466		UCSF500
D27_LTH04	2.64726	13	1.62863	2.64726	2.8466		UCSF500
D28_LSR01	3.30672	16	3.07597	4.12529	7.28561		UCSF500
D28_LSR02	4.12529	20	3.07597	4.12529	7.28561		UCSF500
D28_LSR03	0.150862	14	3.07597	4.12529	7.28561	low	Exome
D28_LSR04	7.59993	36	3.07597	4.12529	7.28561	high	UCSF500
D28_LSR05	6.97129	656	3.07597	4.12529	7.28561	high	Exome
D28_LSR06	7.9175	38	3.07597	4.12529	7.28561	high	UCSF500
D28_LSR07	2.84522	14	3.07597	4.12529	7.28561		UCSF500
D30_RTH01	4.31031	21	3.27195	4.23578	4.82678		UCSF500
D30_RTH02	3.93562	19	3.27195	4.23578	4.82678		UCSF500
D30_RTH03	2.60829	246	3.27195	4.23578	4.82678		Exome
D30_RTH04	5.34325	26	3.27195	4.23578	4.82678	high	UCSF500
D30_RTH05	4.23578	398	3.27195	4.23578	4.82678		Exome
D30_RTH06	1.21857	6	3.27195	4.23578	4.82678	low	UCSF500
D30_RTH07	6.50265	32	3.27195	4.23578	4.82678	high	UCSF500
D31_LBK01	3.91767	19	3.94812	3.97857	4.5878		UCSF500
D31_LBK02	3.97857	19	3.94812	3.97857	4.5878		UCSF500
D31_LBK03	5.19703	25	3.94812	3.97857	4.5878	high	UCSF500
D32_LBK01	8.10105	39	6.12621	6.25983	7.30029	high	UCSF500
D32_LBK02	6.24015	30	6.12621	6.25983	7.30029		UCSF500
D32_LBK03	6.01227	29	6.12621	6.25983	7.30029		UCSF500
D32_LBK04	6.25983	30	6.12621	6.25983	7.30029		UCSF500
D32_LBK05	10.474	51	6.12621	6.25983	7.30029	high	UCSF500
D32_LBK07	6.49953	32	6.12621	6.25983	7.30029		UCSF500
D32_LBK08	4.87609	24	6.12621	6.25983	7.30029		UCSF500
D33_LBK01	10.2368	50	4.77337	6.15071	8.77176	high	UCSF500
D33_LBK02	9.47677	46	4.77337	6.15071	8.77176	high	UCSF500
D33_LBK03	8.06675	39	4.77337	6.15071	8.77176	high	UCSF500
D33_LBK04	3.71681	18	4.77337	6.15071	8.77176		UCSF500
D33_LBK05	6.15071	30	4.77337	6.15071	8.77176		UCSF500
D33_LBK06	5.48287	27	4.77337	6.15071	8.77176		UCSF500
D33_LBK07	4.06387	20	4.77337	6.15071	8.77176		UCSF500
D34_RBK01	0.816272	4	0.920642	1.63635	2.25367		UCSF500
D34_RBK02	2.66217	13	0.920642	1.63635	2.25367		UCSF500
D34_RBK03	1.02501	5	0.920642	1.63635	2.25367		UCSF500
D34_RBK04	1.63635	8	0.920642	1.63635	2.25367		UCSF500
D34_RBK05	1.84516	9	0.920642	1.63635	2.25367		UCSF500
D34_RBK06	0.406947	2	0.920642	1.63635	2.25367		UCSF500
D34_RBK07	3.04697	15	0.920642	1.63635	2.25367		UCSF500
D35_RBK01	5.78117	28	5.27355	5.44276	5.61196		UCSF500
D35_RBK02	5.10435	25	5.27355	5.44276	5.61196		UCSF500
D36_RBK01	5.1779	25	3.86204	4.77475	5.60205		UCSF500
D36_RBK02	4.37161	21	3.86204	4.77475	5.60205		UCSF500
D36_RBK03	3.9976	19	3.86204	4.77475	5.60205		UCSF500
D36_RBK04	6.0012	29	3.86204	4.77475	5.60205		UCSF500
D36_RBK05	2.89116	14	3.86204	4.77475	5.60205		UCSF500
D36_RBK06	5.57234	27	3.86204	4.77475	5.60205		UCSF500
D36_RBK07	5.69116	28	3.86204	4.77475	5.60205		UCSF500
D36_RBK08	3.45538	17	3.86204	4.77475	5.60205		UCSF500
D37_RBK02	8.20116	39	7.12975	7.48689	7.84403		UCSF500
D37_RBK04	6.77261	31	7.12975	7.48689	7.84403		UCSF500
D38_RBK01	0.206376	1	1.92776	5.26837	7.44935	low	UCSF500
D38_RBK02	3.91392	19	1.92776	5.26837	7.44935		UCSF500
D38_RBK03	9.40996	46	1.92776	5.26837	7.44935	high	UCSF500
D38_RBK04	6.62283	32	1.92776	5.26837	7.44935		UCSF500
D38_RBK05	1.26571	6	1.92776	5.26837	7.44935	low	UCSF500
D38_RBK07	7.72485	38	1.92776	5.26837	7.44935	high	UCSF500
D39_LBK01	6.43137	31	4.46819	5.46913	6.76728		UCSF500
D39_LBK02	4.50688	22	4.46819	5.46913	6.76728		UCSF500
D39_LBK03	7.77498	38	4.46819	5.46913	6.76728	high	UCSF500
D39_LBK04	4.35212	21	4.46819	5.46913	6.76728		UCSF500
D40_LBT01	1.57085	138	1.53503	1.80685	2.04895		Exome
D40_LBT02	2.04285	10	1.53503	1.80685	2.04895		UCSF500
D40_LBT03	2.06722	177	1.53503	1.80685	2.04895		Exome
D40_LBT04	1.42758	7	1.53503	1.80685	2.04895		UCSF500
D42_MBK02	3.87118	19	2.444	3.87118	4.18203		UCSF500
D42_MBK03	4.49289	22	2.444	3.87118	4.18203		UCSF500
D42_MBK04	1.01682	5	2.444	3.87118	4.18203	low	UCSF500
D45_LBK01	1.22616	6	0.920935	1.63162	1.94068		UCSF500
D45_LBK02	2.4536	12	0.920935	1.63162	1.94068		UCSF500
D45_LBK03	0.204665	1	0.920935	1.63162	1.94068		UCSF500
D45_LBK04	1.63952	8	0.920935	1.63162	1.94068		UCSF500
D45_LBK05	0.615714	3	0.920935	1.63162	1.94068		UCSF500
D45_LBK06	1.63162	8	0.920935	1.63162	1.94068		UCSF500
D45_LBK08	2.24184	11	0.920935	1.63162	1.94068		UCSF500
D46_RBK02	0.11987	11	0.203251	0.203508	1.43515		Exome
D46_RBK03	0.203508	1	0.203251	0.203508	1.43515		UCSF500
D46_RBK04	1.43515	7	0.203251	0.203508	1.43515		UCSF500
D46_RBK05	0.203266	1	0.203251	0.203508	1.43515		UCSF500
D46_RBK06	0.203251	1	0.203251	0.203508	1.43515		UCSF500
D46_RBK07	1.21938	6	0.203251	0.203508	1.43515		UCSF500
D46_RBK08	2.03284	10	0.203251	0.203508	1.43515		UCSF500
D46_RBK11	2.439	12	0.203251	0.203508	1.43515		UCSF500
D46_RBK12	0	0	0.203251	0.203508	1.43515		UCSF500
D47_RBK01	7.86509	38	3.7786	4.44078	6.84049	high	UCSF500
D47_RBK04	6.84049	33	3.7786	4.44078	6.84049	high	UCSF500
D47_RBK05	3.7786	18	3.7786	4.44078	6.84049		UCSF500
D47_RBK06	4.44078	21	3.7786	4.44078	6.84049		UCSF500
D47_RBK07	1.84282	9	3.7786	4.44078	6.84049	low	UCSF500
D49_RBK03	2.26527	11	1.21914	1.23162	2.26527		UCSF500
D49_RBK04	1.23162	6	1.21914	1.23162	2.26527		UCSF500
D49_RBK07	2.88917	14	1.21914	1.23162	2.26527		UCSF500
D49_RBK08	2.50205	12	1.21914	1.23162	2.26527		UCSF500
D49_RBK11	1.21914	6	1.21914	1.23162	2.26527		UCSF500
D49_RBK12	0.609587	3	1.21914	1.23162	2.26527		UCSF500
D49_RBK15	1.8297	9	1.21914	1.23162	2.26527		UCSF500
D49_RBK16	0.406972	2	1.21914	1.23162	2.26527		UCSF500
D49_RBK18	1.21919	6	1.21914	1.23162	2.26527		UCSF500
D50_LBK03	1.028	5	0.306817	0.718543	1.23177		UCSF500
D50_LBK12	1.84309	9	0.306817	0.718543	1.23177		UCSF500
D50_LBK14	0	0	0.306817	0.718543	1.23177		UCSF500
D50_LBK18	0.409089	2	0.306817	0.718543	1.23177		UCSF500

## Sheet: Panel c
Fig 1. c
Counts
Samples	SBS1	SBS5	SBS6	SBS7a	SBS7b	SBS46	SBS84	SBS95
Validated	302	1948	0	5380	5191	0	0	0
Inferred Mutation	436	2284	0	8156	6491	0	0	0
Invalidated	0	590	887	0	0	1154	800	1201
Inferred Artifact	0	2993	3228	0	0	4921	2795	6561
Ratio
Samples	SBS1	SBS5	SBS6	SBS7a	SBS7b	SBS46	SBS84	SBS95
Validated	0.0235551	0.151938	0	0.419624	0.404883	0	0	0
Inferred Mutation	0.0251051	0.131514	0	0.469626	0.373755	0	0	0
Invalidated	0	0.127375	0.191494	0	0	0.249136	0.172712	0.259283
Inferred Artifact	0	0.146014	0.157479	0	0	0.240072	0.136355	0.32008
