# Supplementary material for: Somatic mutations distinguish melanocyte subpopulations in human skin
Source: Nat Cell Biol. 2026 Apr 27;28(6):1300–8. doi: 10.1038/s41556-026-01943-7 (PMC13264844; doi:10.1038/s41556-026-01943-7)
Supplement: Supplementary file 5 — Statistical source data. [file 41556_2026_1943_MOESM5_ESM.xlsx]

## Sheet: Sheet1
Fig. 2
Cell_name	Mut.burden_category	Mutation_Burden	UV_fraction	Non-UV_fraction	SBS7a	SBS7b	SBS7c	SBS7d	SBS1	SBS5	SBS10b	SBS97	Others
D30_RTH07	High	6.50265	0.90625	0.09375	0.266667	0.166667	0	0	0.0333333	0	0.2	0.333333	0
D47_RBK04	High	6.84049	0.818182	0.181818	0.515152	0.212121	0	0	0	0	0	0.272727	0
D12_RSR02	High	5.52298	0.814815	0.185185	0.916667	0	0	0	0.0833333	0	0	0	0
D04_LSR04	High	11.8315	0.79276	0.20724	0.579943	0.389782	0	0	0.0302744	0	0	0	0
D47_RBK01	High	7.86509	0.789474	0.210526	0.368421	0	0	0	0.0526316	0	0.105263	0.131579	0.342105
D07_RBK03	High	11.3879	0.782609	0.217391	0.318182	0.181818	0.136364	0	0.0681818	0.0909091	0	0	0.204545
D06_MIS03	High	24.2284	0.775082	0.224918	0.533333	0.442157	0	0	0.0245098	0	0	0	0
D06_BCC08	High	8.14642	0.775	0.225	0.552632	0	0	0	0	0	0.157895	0.289474	0
D12_LSR05	High	6.34358	0.774194	0.225806	0.516129	0.451613	0	0	0.0322581	0	0	0	0
D04_LSR03	High	16.5576	0.769974	0.230026	0.501362	0.469346	0	0	0.0292916	0	0	0	0
D13_MIS08	High	30.2354	0.766509	0.233491	0.512922	0.458722	0	0	0.0283561	0	0	0	0
D13_MIS07	High	32.2385	0.76166	0.23834	0.475622	0.497443	0	0	0.0269349	0	0	0	0
D12_RBK02	High	5.42	0.754286	0.245714	0.493014	0.457086	0	0	0.0499002	0	0	0	0
D13_MIS19	High	12.0672	0.751286	0.248714	0.54682	0.421378	0	0	0.0318021	0	0	0	0
D07_LBK01	High	6.1545	0.75	0.25	0.913043	0	0	0	0.0869565	0	0	0	0
D33_LBK03	High	8.06675	0.74359	0.25641	0.657895	0.184211	0	0	0	0	0	0.157895	0
D33_LBK01	High	10.2368	0.74	0.26	1	0	0	0	0	0	0	0	0
D06_MIS12	High	18.1382	0.734557	0.265443	0.55916	0.41285	0	0	0.0279898	0	0	0	0
D13_MIS17	High	11.0158	0.731988	0.268012	0.492462	0.496482	0	0	0.0110553	0	0	0	0
D06_BCC10	High	26.9969	0.730769	0.269231	0.590164	0.319672	0.0901639	0	0	0	0	0	0
D13_MIS20	High	11.4047	0.729337	0.270663	0.528531	0.44247	0	0	0.0289991	0	0	0	0
D13_MIS21	High	12.6597	0.728926	0.271074	0.601695	0.372881	0	0	0.0254237	0	0	0	0
D28_LSR05	High	6.97129	0.727134	0.272866	0.406593	0.431711	0	0	0.0204082	0.141287	0	0	0
D23_FRA02	High	25.8342	0.724409	0.275591	0.344262	0.532787	0	0.0819672	0.0409836	0	0	0	0
D23_FRB05	High	24.9964	0.723577	0.276423	0.464912	0.254386	0	0	0.0263158	0.114035	0.140351	0	0
D13_MIS15	High	7.33211	0.722222	0.277778	0.428571	0.485714	0	0	0.0285714	0.0571429	0	0	0
D06_MIS08	High	24.054	0.719663	0.280337	0.442441	0.371244	0	0	0.0212668	0.165049	0	0	0
D39_LBK03	High	7.77498	0.710526	0.289474	0.486486	0.459459	0	0	0	0.0540541	0	0	0
D06_MIS04	High	22.4147	0.709913	0.290087	0.374354	0.432265	0	0	0.0201655	0.173216	0	0	0
D06_BCC01	High	16.6294	0.709657	0.290343	0.423155	0.412999	0	0	0.0115098	0.152336	0	0	0
D06_MIS10	High	19.1111	0.704571	0.295429	0.524118	0.442941	0	0	0.0329412	0	0	0	0
D06_BCC18	High	15.3753	0.69697	0.30303	0.587302	0	0	0	0	0	0.142857	0	0.269841
D33_LBK02	High	9.47677	0.695652	0.304348	0.386364	0.431818	0	0	0.0227273	0	0.159091	0	0
D38_RBK07	High	7.72485	0.684211	0.315789	0.861111	0	0.138889	0	0	0	0	0	0
D06_BCC02	High	24.757	0.669421	0.330579	0.177966	0.59322	0	0	0.00847458	0.220339	0	0	0
D13_MIS02	High	29.92	0.666667	0.333333	0.532847	0.131387	0	0	0.0218978	0.20438	0	0.109489	0
D32_LBK01	High	8.10105	0.666667	0.333333	0.378378	0.405405	0.0810811	0	0	0.135135	0	0	0
D28_LSR04	High	7.59993	0.666667	0.333333	0.424242	0	0	0.0909091	0.030303	0	0	0	0.454545
D13_BCC07	High	6.75206	0.666667	0.333333	0.606061	0	0	0	0	0.393939	0	0	0
D10_RBK03	High	10.6828	0.659574	0.340426	0.422222	0.2	0.2	0	0	0	0	0	0.177778
D12_LSN01	High	6.73996	0.636364	0.363636	0.454545	0	0	0	0	0	0.121212	0	0.424242
D32_LBK05	High	10.474	0.627451	0.372549	0.319149	0.234043	0.12766	0	0	0	0.170213	0.148936	0
D38_RBK03	High	9.40996	0.608696	0.391304	0.27907	0.162791	0.139535	0	0.0465116	0	0.162791	0	0.209302
D31_LBK03	High	5.19703	0.6	0.4	0.166667	0.166667	0	0	0	0.0416667	0	0.25	0.375
D06_BCC07	High	21.9599	0.579439	0.420561	0.362745	0.215686	0	0	0.0196078	0.294118	0	0	0.107843
D28_LSR06	High	7.9175	0.552632	0.447368	0.315789	0.236842	0	0	0.0263158	0	0	0	0.421053
D07_LBK03	High	4.90027	0.545455	0.454545	0.190476	0.714286	0	0	0.0952381	0	0	0	0
D30_RTH04	High	5.34325	0.5	0.5	0.52	0	0.2	0	0.04	0	0	0	0.24
D47_RBK07	Low	1.84282	0.801527	0.198473	0.370079	0.480315	0	0	0	0	0	0	0.149606
D10_RBK04	Low	3.86995	0.764706	0.235294	0	0.294118	0	0	0	0	0.411765	0	0.294118
D06_MIS11	Low	5.9696	0.702091	0.297909	0.305861	0.397436	0	0.047619	0.021978	0.135531	0.0915751	0	0
D42_MBK04	Low	1.01682	0.697368	0.302632	0.256757	0.405405	0	0	0	0	0.162162	0	0.175676
D06_MIS06	Low	6.01957	0.687273	0.312727	0.282443	0.396947	0	0.0610687	0.0229008	0.139313	0.0973282	0	0
D13_MIS22	Low	1.22829	0.659722	0.340278	0.48951	0.440559	0	0	0.0699301	0	0	0	0
D23_FRC01	Low	7.13683	0.657143	0.342857	0.588235	0	0	0	0.0294118	0	0	0	0.382353
D06_MIS09	Low	3.47177	0.647059	0.352941	0.705882	0	0.176471	0	0.117647	0	0	0	0
D38_RBK05	Low	1.26571	0.626667	0.373333	0.395833	0.305556	0	0	0.0277778	0.270833	0	0	0
D38_RBK01	Low	0.206376	0.6	0.4	0.541667	0.416667	0	0	0.0416667	0	0	0	0
D13_MIS16	Low	1.22824	0.596273	0.403727	0.357616	0.370861	0	0	0	0.271523	0	0	0
D12_RSN04	Low	1.2686	0.593156	0.406844	0.220884	0.473896	0	0	0.0281124	0.277108	0	0	0
D12_RSR03	Low	1.84251	0.586826	0.413174	0.465409	0.333333	0	0	0	0.201258	0	0	0
D13_MIS13	Low	2.44692	0.583333	0.416667	0.5	0.2	0	0	0	0	0	0	0.3
D13_MIS09	Low	2.27546	0.545455	0.454545	0	0	0	0	0	0.1	0.2	0	0.7
D06_BCC04	Low	1.26255	0.535088	0.464912	0.318182	0.290909	0	0	0.0636364	0.327273	0	0	0
D06_MIS07	Low	1.25654	0.526316	0.473684	0.247619	0.380952	0	0	0.0190476	0.352381	0	0	0
D13_BCC02	Low	1.68	0.518293	0.481707	0.5	0.468354	0	0	0.0316456	0	0	0	0
D13_MIS04	Low	2.50887	0.5	0.5	0.310345	0.232759	0	0	0.0560345	0.400862	0	0	0
D12_LSR03	Low	2.4502	0.5	0.5	0	0	0	0	0	0.0909091	0.454545	0	0.454545
D30_RTH06	Low	1.21857	0.491935	0.508065	0.33871	0.120968	0	0	0.0645161	0.475806	0	0	0
D06_BCC05	Low	0.432994	0.463415	0.536585	0.075	0.275	0	0	0.175	0.475	0	0	0
D13_MIS11	Low	1.36453	0.447761	0.552239	0.274809	0.21374	0	0.0916031	0.0534351	0.366412	0	0	0
D13_MIS01	Low	1.54854	0.41958	0.58042	0.376812	0.202899	0	0	0.0434783	0.376812	0	0	0
D06_BCC03	Low	1.08	0.416667	0.583333	0.297872	0.117021	0	0	0.0212766	0.329787	0	0	0.234043
D13_BCC06	Low	1.22861	0.402878	0.597122	0.425373	0	0	0.0746269	0.0298507	0.201493	0	0	0.268657
D13_MIS14	Low	0.713589	0.378788	0.621212	0.323077	0	0	0	0.184615	0.276923	0	0	0.215385
D06_BCC17	Low	0.507994	0.354167	0.645833	0	0.434783	0	0	0.0434783	0.282609	0	0	0.23913
D06_MIS21	Low	0.231108	0.354167	0.645833	0.145833	0	0	0.104167	0.0833333	0.270833	0.166667	0	0.229167
D06_BCC15	Low	0.466774	0.27907	0.72093	0	0	0	0	0	0.348837	0	0	0.651163
D04_LSR09	Low	0.657807	0.262295	0.737705	0.175439	0	0	0.122807	0	0.45614	0	0	0.245614
D28_LSR03	Low	0.150862	0.142857	0.857143	0	0	0	0	0.307692	0.538462	0	0	0.153846
D07_LBK04	Low	0.4	0.0833333	0.916667	0	0	0	0	0.0571429	0.542857	0	0	0.4
