# Supplementary material for: Somatic mutations distinguish melanocyte subpopulations in human skin
Source: Nat Cell Biol. 2026 Apr 27;28(6):1300–8. doi: 10.1038/s41556-026-01943-7 (PMC13264844; doi:10.1038/s41556-026-01943-7)
Supplement: Supplementary file 6 — Statistical source data. [file 41556_2026_1943_MOESM6_ESM.xlsx]

## Sheet: Fig3a
Fig. 3a
Gene	log2FoldChange	padj	-log10 (padj)
FRG2DP	3.25637	0.00429184	2.36736
DPP6	2.68454	0.00395322	2.40305
ARHGAP4	2.58902	0.0483093	1.31597
AHNAK2	2.35849	0.000563207	3.24933
HLA_DPA1	1.8863	0.0225326	1.64719
MC1R	1.73962	0.0134858	1.87012
AK5	1.67269	0.00946105	2.02406
CD109	1.64882	2.02945e-05	4.69262
AC026785.2	1.63037	0.071479	1.14582
AC016831.1	1.62494	0.0873864	1.05856
ABCC2	1.60011	0.0279582	1.55349
HMOX1	1.30841	0.0873864	1.05856
ATOX1	1.2462	0.000157653	3.8023
HERC2	1.21346	0.00782625	2.10645
ANKRD37	1.14338	0.0994502	1.00239
SLC43A3	1.03946	0.0225326	1.64719
LIPA	1.03032	0.00240582	2.61874
SCD	1.00316	0.0873864	1.05856
SH3BGRL3	0.849658	0.0483093	1.31597
FTH1P10	0.843404	0.0873864	1.05856
PRR13	0.538698	0.0483093	1.31597
EPS8	0.519363	0.0483093	1.31597
MAP1LC3B	0.497589	0.0903928	1.04387
PSME1	-0.547942	0.000563207	3.24933
SGCE	-0.751514	0.0112487	1.9489
HACD1	-0.787079	0.0126136	1.89916
DAAM2	-0.894304	0.0994502	1.00239
SEMA3C	-1.01947	0.0994502	1.00239
MYLK	-1.28111	0.0873864	1.05856
RGMB	-1.39737	0.0171328	1.76617
PALLD	-1.45127	0.0300793	1.52173
LMCD1	-1.47193	0.0994502	1.00239
FBN1	-1.49845	0.00884314	2.05339
FAM207A	-1.53614	0.00946105	2.02406
ITM2A	-1.66061	0.0225326	1.64719
TCF4	-1.74001	0.0106224	1.97378
MYL9	-2.2339	0.00946105	2.02406
NTNG1	-2.24099	0.00296072	2.5286
VCAN	-2.36602	0.00806828	2.09322
ARHGDIB	-2.9374	0.00946105	2.02406
IL24	-3.62465	0.00137379	2.86208
TAGLN	-3.69021	0.00137379	2.86208
FTH1P2	1.00417	0.100382	0.998342
UBXN11	0.899449	0.101581	0.993186
GSDMD	-0.977679	0.114996	0.939317
SLC25A4	0.483561	0.114996	0.939317
MRE11	-0.902515	0.115269	0.938286
IFI6	-1.21769	0.116176	0.934884
MYO1B	-0.889149	0.121225	0.916406
TNS1	-1.7967	0.12465	0.904307
ANP32B	0.472265	0.12465	0.904307
CSRP2	1.05261	0.12465	0.904307
AC092143.2	1.47975	0.12465	0.904307
ATP6V1H	0.702158	0.1349	0.869987
PYGL	-1.12153	0.147645	0.83078
MFAP2	-0.819563	0.147645	0.83078
RHOBTB3	-0.687211	0.147645	0.83078
DLC1	-0.802272	0.147645	0.83078
ABCA1	1.42801	0.147645	0.83078
BEST1	0.648592	0.147645	0.83078
FKBP1A	0.504751	0.150101	0.823617
FXYD5	1.01478	0.152656	0.816285
TGFBR2	-0.769421	0.152656	0.816285
TPM4	-0.552425	0.152656	0.816285
PDE4B	1.26907	0.152656	0.816285
CHMP1B	0.516971	0.157083	0.80387
LOXL2	-1.55252	0.160988	0.793205
EFEMP2	-1.18269	0.160988	0.793205
MAGEH1	-0.83999	0.170627	0.767952
DDAH1	-1.63245	0.173798	0.759956
KIF4A	-1.00838	0.176026	0.754424
NFIB	-0.856094	0.179796	0.74522
ARHGEF2	1.08637	0.194488	0.711108
ETS1	-0.731967	0.194488	0.711108
ZNF618	-1.32389	0.194488	0.711108
VEPH1	0.849059	0.195594	0.708643
CRIM1	-1.28957	0.197404	0.704644
KDM5D	-1.67293	0.197777	0.703824
CMC2	-0.367138	0.197777	0.703824
ABI2	-0.853509	0.197777	0.703824
UGT2B7	1.77518	0.197777	0.703824
GOLGA8A	1.14481	0.197777	0.703824
RAPH1	-1.22383	0.198621	0.701975
PQLC2L	1.11801	0.198621	0.701975
ISG15	-1.80712	0.198621	0.701975
MELTF	1.07808	0.201278	0.696204
FTH1P11	1.06165	0.205531	0.687122
FABP5	0.59365	0.208801	0.680267
F2R	-0.851994	0.208801	0.680267
PIP4K2A	-0.859232	0.216941	0.663658
PQLC1	-0.930475	0.221868	0.653906
LRRC58	-0.503896	0.22319	0.651324
IER2	0.699535	0.227515	0.642989
HADHB	0.399535	0.228879	0.640394
CDH3	-1.22269	0.234655	0.62957
STEAP1B	-1.21631	0.234655	0.62957
CALD1	-0.65266	0.234655	0.62957
ILKAP	-0.442331	0.234655	0.62957
PLIN2	0.718311	0.234655	0.62957
CEBPG	0.832039	0.234655	0.62957
C10orf90	1.21968	0.234655	0.62957
HK2	1.26065	0.234655	0.62957
SIVA1	-0.470327	0.234655	0.62957
LITAF	-0.501908	0.234655	0.62957
GPX3	-1.92627	0.234655	0.62957
AC092115.2	0.76337	0.234655	0.62957
PRMT6	-1.10145	0.235318	0.628345
CTNNB1	-0.685644	0.237772	0.62384
SCRN1	1.71724	0.248952	0.603884
PSMB9	-0.913908	0.259099	0.586534
ANTXR1	-0.789679	0.265834	0.57539
ADM	-1.44033	0.280663	0.551815
PDLIM3	-0.980114	0.280685	0.551781
SLC37A1	-1.20993	0.280685	0.551781
TSPYL4	-0.89542	0.287018	0.54209
AKAP6	1.2962	0.289735	0.537999
RPL23AP82	0.386465	0.289735	0.537999
ADSL	-0.524206	0.289735	0.537999
SCML1	-0.609815	0.294124	0.531469
HADH	-0.510741	0.299273	0.523933
ACADS	-0.754792	0.301916	0.520113
ATP6V1E1	0.445578	0.301916	0.520113
MPC2	-0.334344	0.301916	0.520113
MAP1A	1.51819	0.301916	0.520113
CHMP1B_AS1	0.547634	0.301916	0.520113
CYTL1	1.09594	0.303688	0.517573
SRSF3	-0.356584	0.311104	0.507095
CLNS1A	-0.360444	0.311502	0.506539
PYGB	0.77981	0.311502	0.506539
IGFBP2	-2.76503	0.311502	0.506539
CDK10	-0.512474	0.311502	0.506539
LOXL3	0.903542	0.313696	0.503491
TFPT	0.419343	0.315221	0.501385
LPXN	1.15237	0.317076	0.498836
PPFIBP1	0.528244	0.317076	0.498836
CTSL	0.479955	0.317076	0.498836
CPEB2	0.855312	0.317076	0.498836
MRPL48	-0.465037	0.317076	0.498836
SHTN1	0.722825	0.317076	0.498836
PLSCR1	-0.68177	0.317076	0.498836
RNASET2	1.28618	0.317447	0.498329
CDK6	-0.656819	0.317447	0.498329
SGIP1	1.17152	0.317447	0.498329
TLN2	-1.34036	0.317447	0.498329
VGLL3	-1.64689	0.317447	0.498329
MT1A	1.59392	0.318641	0.496698
HERC2P4	1.7385	0.318641	0.496698
METTL2A	0.637779	0.326721	0.485823
ALDH6A1	0.928755	0.326721	0.485823
SDC4	-1.25487	0.326721	0.485823
DOCK11	-1.20731	0.326721	0.485823
ATP6V0E2	0.661363	0.326721	0.485823
CARD16	-1.31633	0.326721	0.485823
ITGA1	-1.24735	0.326721	0.485823
CLEC2B	-1.3818	0.329901	0.481617
STAT1	-0.742822	0.333016	0.477535
NPL	0.801239	0.333016	0.477535
GLRX2	0.49405	0.334519	0.475579
SNX10	1.19627	0.334519	0.475579
SLC30A1	0.870612	0.334519	0.475579
FABP5P7	1.10525	0.334519	0.475579
PLGRKT	-0.481891	0.334593	0.475484
XPOT	0.552495	0.334593	0.475484
NONO	-0.4115	0.337277	0.472013
NRAS	-0.708293	0.337277	0.472013
SMURF1	1.27637	0.343229	0.464416
CLDN1	-1.84781	0.344513	0.462794
CYR61	-1.49035	0.344766	0.462475
EPS8L2	1.15311	0.34864	0.457622
HERC5	-1.27662	0.355482	0.449182
TMEM171	1.1038	0.365495	0.437119
HSPB7	1.68759	0.371871	0.429607
KIAA0930	0.852401	0.372409	0.42898
PYCARD	-0.587495	0.372409	0.42898
GOLGA7	-0.427423	0.379725	0.42053
SERPINH1	-0.81209	0.379725	0.42053
FTH1P7	0.992036	0.401404	0.396418
SNHG15	0.567657	0.40558	0.391924
HSPA9	0.438597	0.410937	0.386225
ATL2	0.853075	0.410937	0.386225
QDPR	-0.43126	0.410937	0.386225
HIST1H1C	1.01117	0.411403	0.385733
STK26	-1.52388	0.414621	0.382349
SLC39A6	0.482282	0.428601	0.367947
SPTSSA	-0.41405	0.428601	0.367947
FTLP3	0.613923	0.428601	0.367947
ZNF260	0.775939	0.428601	0.367947
SCIN	1.75047	0.435159	0.361352
SERPINE1	-2.70114	0.435159	0.361352
PLSCR4	-0.891705	0.435159	0.361352
DYNLT1	-0.449453	0.435159	0.361352
UBE2L6	-0.785096	0.435159	0.361352
PLK3	0.840526	0.435159	0.361352
CDCA2	-0.902264	0.435159	0.361352
TFDP1	-0.543046	0.435159	0.361352
AC099560.2	1.06927	0.435159	0.361352
CHTF18	-0.964833	0.442651	0.353938
PHKG2	-0.516186	0.4545	0.342466
SPON2	1.42777	0.4545	0.342466
TCTN2	0.86224	0.4545	0.342466
TCEAL9	-0.364369	0.454741	0.342236
DLEC1	0.902703	0.454827	0.342154
ALAS1	0.483786	0.454827	0.342154
PNO1	0.421082	0.454827	0.342154
VHL	-0.743071	0.454827	0.342154
RAB3GAP1	0.612994	0.457027	0.340058
TPST1	0.742202	0.457027	0.340058
CRNDE	-0.457594	0.457027	0.340058
ATP6V1F	0.458942	0.458419	0.338738
LMO7	-0.708272	0.458419	0.338738
PLOD2	-0.779562	0.458419	0.338738
FTH1P8	0.879299	0.458419	0.338738
TRAM2	-0.701847	0.47219	0.325883
SPDL1	-0.839163	0.480202	0.318576
SPAG16	-0.588692	0.480202	0.318576
MT_ATP6	-0.490725	0.480202	0.318576
LRRC57	0.624913	0.490978	0.308938
SMC3	-0.520503	0.498645	0.302208
DDI2	-0.598492	0.498645	0.302208
CD79B	-1.03537	0.515555	0.287725
AIF1L	-0.930994	0.515555	0.287725
PIMREG	-0.96715	0.515555	0.287725
TSPAN4	-0.442491	0.515555	0.287725
THBS1	-1.74399	0.516678	0.28678
COPS8	0.352611	0.516678	0.28678
SSR2	-0.325054	0.525264	0.279622
PHLDA1	0.486219	0.527643	0.277659
NBL1	-0.96651	0.527643	0.277659
AL590617.2	0.671259	0.535875	0.270936
NBN	-0.545745	0.539575	0.267948
DCBLD2	0.661124	0.54188	0.266097
MCM4	-0.657899	0.54188	0.266097
SDHAF3	-0.505575	0.54188	0.266097
HMGN1	-0.413401	0.54188	0.266097
RNASEK	0.577291	0.54188	0.266097
SLC6A15	0.637827	0.553004	0.257272
UNC93B1	-0.896577	0.553004	0.257272
PPP1R18	1.04081	0.553004	0.257272
CASC4	-0.47295	0.553004	0.257272
FTH1	0.496776	0.553004	0.257272
ANKRD39	-0.611705	0.553004	0.257272
ABCB5	-0.838467	0.5612	0.250883
PPP1R15A	0.661613	0.5612	0.250883
CMTM6	-0.417719	0.56401	0.248713
SAMHD1	-0.577093	0.56401	0.248713
AP001803.2	1.14235	0.564596	0.248262
PARP9	-1.04695	0.569015	0.244876
VTA1	-0.430714	0.578229	0.2379
RAD21	-0.587285	0.578229	0.2379
CENPX	-0.492535	0.580781	0.235988
HECA	0.827708	0.583509	0.233952
RAB9A	0.390329	0.583509	0.233952
HSPB8	-1.59233	0.583509	0.233952
HNRNPUL2_BSCL2	1.36917	0.583509	0.233952
OCEL1	0.844715	0.589086	0.229821
RASSF4	-0.858324	0.589086	0.229821
SCARB2	0.39907	0.589086	0.229821
FAM84B	1.14414	0.589086	0.229821
KBTBD2	-0.578603	0.589086	0.229821
C11orf1	0.515026	0.590402	0.228852
TMEM208	0.331311	0.592389	0.227393
HLA_C	-0.742554	0.592389	0.227393
ERCC1	-0.425055	0.598154	0.223187
CPOX	0.805881	0.599977	0.221865
NUDT1	-0.485283	0.599977	0.221865
CANX	0.342671	0.599977	0.221865
CCDC71	-0.451541	0.599977	0.221865
RNF220	-0.821771	0.599977	0.221865
STRADB	-0.51602	0.603703	0.219177
RFTN1	-0.78527	0.603703	0.219177
KANK2	-0.771635	0.606002	0.217526
NRIP3	0.572495	0.609746	0.214851
UCN2	1.24188	0.610149	0.214564
FSTL1	-0.821975	0.611024	0.213942
DDTL	0.417572	0.615424	0.210825
ECE1	-0.856875	0.615424	0.210825
CENPH	-0.721865	0.615424	0.210825
BBIP1	-0.552484	0.615424	0.210825
LIMA1	-0.476641	0.616974	0.209733
ZMYM5	0.659453	0.616974	0.209733
CSRP1	-0.525628	0.616974	0.209733
C1orf52	-0.495106	0.616974	0.209733
HPGD	0.905916	0.616974	0.209733
CASP3	-0.551528	0.616974	0.209733
CKAP2L	-0.843571	0.616974	0.209733
SPHK1	1.02699	0.616974	0.209733
HSP90AA2P	1.00722	0.616974	0.209733
MTCO1P12	0.906216	0.616974	0.209733
GET4	-0.490308	0.616974	0.209733
UBA5	0.737926	0.618437	0.208704
CALR	-0.430394	0.618437	0.208704
PSMB8	-0.421621	0.621128	0.206819
NEMP1	-0.884533	0.622005	0.206206
CADM1	0.587982	0.623581	0.205107
UQCRHL	0.581771	0.623581	0.205107
PPP1R7	0.406337	0.633973	0.197929
DNAJC22	1.02401	0.633973	0.197929
S100A4	2.81593	0.633973	0.197929
ITGA3	-0.69673	0.634814	0.197354
MCAM	-0.949413	0.634814	0.197354
WFDC1	-0.960381	0.634814	0.197354
RNASEH2A	-0.605379	0.634814	0.197354
RBBP5	0.571158	0.634814	0.197354
POC5	0.831393	0.634814	0.197354
HNRNPK	-0.204767	0.634814	0.197354
PPID	0.432314	0.634814	0.197354
EMP2	-0.564472	0.634814	0.197354
RUSC1_AS1	0.551203	0.634814	0.197354
ENY2	-0.271434	0.636574	0.196151
SSBP4	-0.782857	0.638264	0.195
SPR	0.54024	0.638639	0.194745
CCPG1	0.441179	0.63878	0.194649
GREM1	-2.43462	0.639389	0.194235
BCOR	-0.742167	0.64197	0.192485
DUT	-0.279905	0.642715	0.191982
ERG28	0.35715	0.642715	0.191982
SCAND2P	1.25796	0.642715	0.191982
PCBP1_AS1	0.620262	0.644522	0.190763
RHBDD2	0.569093	0.65094	0.186459
GINM1	-0.375134	0.65094	0.186459
NGFR	1.26764	0.65094	0.186459
EEF1D	-0.386243	0.65094	0.186459
GARS	0.449916	0.65094	0.186459
PERP	0.488103	0.65094	0.186459
TRMT5	0.635597	0.65094	0.186459
SQOR	1.04613	0.65094	0.186459
STOM	0.422477	0.65094	0.186459
EIF4EBP2	-0.603792	0.65094	0.186459
MRPL17	0.328492	0.65094	0.186459
PMF1	-0.51063	0.65094	0.186459
RPSA	-0.409465	0.65094	0.186459
DTYMK	-0.455564	0.65094	0.186459
LUZP1	-0.490985	0.65094	0.186459
ABLIM3	0.710195	0.65094	0.186459
MAN1B1	0.523953	0.65094	0.186459
NSUN3	0.70417	0.65094	0.186459
NOC2L	0.560984	0.65094	0.186459
LINC01278	1.16503	0.65094	0.186459
ECI2	0.358145	0.656786	0.182576
NIPAL3	0.654148	0.65808	0.181721
CD9	0.5298	0.65808	0.181721
ASPM	-0.698707	0.65808	0.181721
ATRN	-0.7002	0.65808	0.181721
TBC1D12	-0.868305	0.65808	0.181721
SLC29A1	-0.666283	0.65808	0.181721
WNT5A	-2.13117	0.65808	0.181721
RPL5	-0.224267	0.65808	0.181721
SCLY	0.749859	0.65808	0.181721
LBR	-0.645713	0.65808	0.181721
CITED2	-1.19627	0.65808	0.181721
SMPD1	0.731094	0.65808	0.181721
LETM1	0.543383	0.65808	0.181721
PRNP	0.828093	0.65808	0.181721
RRP7BP	0.844761	0.65808	0.181721
BLM	-0.969042	0.65808	0.181721
MPV17L2	0.697417	0.65808	0.181721
AC011446.2	0.717874	0.65808	0.181721
FKBP5	-0.633872	0.658898	0.181182
TIMP3	1.09144	0.658898	0.181182
ZNF142	-1.10347	0.658898	0.181182
GULP1	0.489627	0.658898	0.181182
PSD3	-0.737778	0.658898	0.181182
PDSS2	0.696442	0.658898	0.181182
PBX3	1.11672	0.658898	0.181182
JSRP1	0.461981	0.658898	0.181182
BOLA2B	-0.375863	0.658898	0.181182
SOCS6	-0.634564	0.658898	0.181182
RPL10A	-0.247354	0.658898	0.181182
FIS1	-0.333973	0.658898	0.181182
DHFR	-0.581726	0.658898	0.181182
NOP14_AS1	0.948899	0.658898	0.181182
ARHGAP33	-1.09915	0.663132	0.1784
NME1_NME2	0.480207	0.663132	0.1784
PFN2	-0.550395	0.663132	0.1784
CDC42	-0.267988	0.663132	0.1784
PMS2P1	-0.601411	0.663132	0.1784
THOC1	-0.547269	0.663132	0.1784
ANAPC5	0.303415	0.663132	0.1784
PSME2	-0.312044	0.663132	0.1784
PROCR	0.610722	0.663132	0.1784
CAPRIN2	0.514753	0.663132	0.1784
C1orf21	-0.652618	0.663132	0.1784
IFIT2	0.971738	0.663132	0.1784
UBIAD1	0.726884	0.663132	0.1784
DNAJB9	0.622932	0.663132	0.1784
TTI2	-0.695401	0.663132	0.1784
TOP2A	-0.781707	0.663132	0.1784
COL4A2	-0.63035	0.663132	0.1784
VPS37A	0.40829	0.663132	0.1784
CCDC51	0.431375	0.663132	0.1784
RELL2	0.723088	0.663132	0.1784
FAM204A	0.350863	0.663132	0.1784
CLTB	-0.55722	0.663132	0.1784
TYW1	0.546747	0.663132	0.1784
Z74021.1	1.14851	0.663132	0.1784
TUBB3	0.614738	0.663132	0.1784
TRAF3IP2	0.815452	0.668964	0.174597
GUCY1B3	1.18467	0.668964	0.174597
CBFB	0.527639	0.668964	0.174597
RBM7	-0.453465	0.668964	0.174597
ATP6V1D	0.242668	0.668964	0.174597
GLA	0.433275	0.668964	0.174597
PLEKHJ1	-0.382787	0.668964	0.174597
ARHGEF17	-0.763201	0.668964	0.174597
USP4	0.402306	0.668964	0.174597
CDKN2C	-0.760314	0.668964	0.174597
NCOA3	-0.55653	0.668964	0.174597
PPHLN1	-0.325914	0.668964	0.174597
TES	-0.555968	0.668964	0.174597
IREB2	-0.50077	0.668964	0.174597
TOB1	0.634621	0.668964	0.174597
CLTC	0.403805	0.668964	0.174597
ETAA1	-0.648123	0.668964	0.174597
OSBPL10	0.838655	0.668964	0.174597
RASGRP3	-0.754267	0.668964	0.174597
BABAM2	0.546707	0.668964	0.174597
DMTN	1.71479	0.668964	0.174597
CHCHD6	-0.758514	0.668964	0.174597
CTSS	0.922126	0.668964	0.174597
THOC7	-0.333494	0.668964	0.174597
CEP44	-0.628283	0.668964	0.174597
CMBL	1.05345	0.668964	0.174597
USMG5	0.302223	0.668964	0.174597
RAB6A	-0.360517	0.668964	0.174597
EIF3K	-0.299332	0.668964	0.174597
ZACN	0.771215	0.668964	0.174597
ZNF568	0.986825	0.668964	0.174597
SAMD9	0.949526	0.668964	0.174597
AC016739.1	0.51354	0.668964	0.174597
AC009630.3	0.612099	0.668964	0.174597
S100A6	0.547954	0.671025	0.173262
LEPROT	-0.391009	0.672528	0.17229
NDE1	-0.558223	0.675824	0.170167
PCSK7	-0.664583	0.675824	0.170167
ANAPC16	-0.294445	0.675824	0.170167
GANAB	-0.505542	0.679508	0.167805
CNNM3	-0.986188	0.679508	0.167805
ALDH1A3	-0.767893	0.679508	0.167805
RINL	0.738506	0.679508	0.167805
FAM214B	0.710335	0.693621	0.158878
GLRX	0.407286	0.700398	0.154655
DEPDC1B	-0.682729	0.70271	0.153224
CGRRF1	-0.408112	0.70271	0.153224
ACP5	-0.699866	0.70271	0.153224
FRMD4A	-0.801299	0.70271	0.153224
TIGD6	0.529081	0.70271	0.153224
GNG5	0.314845	0.70271	0.153224
LRRC8B	0.817957	0.70271	0.153224
COL5A2	-0.738314	0.70271	0.153224
TJP1	-0.805908	0.704515	0.15211
MINPP1	0.428572	0.704515	0.15211
PRDM7	1.73401	0.704515	0.15211
TCF19	-0.750996	0.704515	0.15211
GPX4	-0.269453	0.704515	0.15211
SOCS5	-0.670985	0.704515	0.15211
OTUD6B_AS1	0.38812	0.704515	0.15211
POLD3	-0.761003	0.715065	0.145654
DUSP12	-0.485538	0.715065	0.145654
PNPO	0.671978	0.715065	0.145654
CCDC74A	0.817525	0.715065	0.145654
RMND5B	0.356513	0.71834	0.14367
PAPOLG	-0.8083	0.723078	0.140815
IFI35	-0.668548	0.731643	0.135701
CTNNAL1	-0.45832	0.731643	0.135701
MRPL38	0.398334	0.731643	0.135701
EPHA2	-1.05114	0.732642	0.135108
EIF1	0.346136	0.733087	0.134844
TRIM2	0.528724	0.734676	0.133904
SNRPB	-0.289366	0.734676	0.133904
HELZ2	-0.975588	0.734676	0.133904
LLPH	0.341569	0.734676	0.133904
ABRACL	0.341219	0.734676	0.133904
SNHG11	0.666022	0.734676	0.133904
BTBD1	0.445223	0.736957	0.132558
TMOD2	-0.643003	0.736957	0.132558
RAF1	-0.456294	0.736957	0.132558
SLC25A26	0.653725	0.736957	0.132558
GUF1	0.475568	0.736957	0.132558
PGM2L1	0.609866	0.736957	0.132558
SPRYD3	0.764168	0.736957	0.132558
CLIC4	-0.433961	0.736957	0.132558
APOLD1	0.471412	0.736957	0.132558
EPN2	-0.687267	0.744189	0.128317
IKZF5	-0.646336	0.74484	0.127937
TBC1D4	-0.615717	0.74484	0.127937
NIPSNAP3A	-0.401042	0.74484	0.127937
RTCA	0.445821	0.74484	0.127937
PIF1	-0.686295	0.74484	0.127937
S100A16	-1.15888	0.745622	0.127481
UAP1L1	-0.611787	0.745622	0.127481
CCDC167	-0.33154	0.745622	0.127481
KYNU	0.783105	0.747072	0.126637
NGDN	-0.399947	0.747072	0.126637
RAB4B	0.560702	0.747072	0.126637
CRKL	-0.576112	0.747839	0.126192
SH2B3	0.531719	0.747839	0.126192
RBM42	-0.465931	0.747839	0.126192
SLC38A2	-0.534505	0.747839	0.126192
LPP	-0.424906	0.747839	0.126192
PDIA4	-0.463605	0.747839	0.126192
KIF15	-0.936875	0.747839	0.126192
CTNND1	-0.520684	0.747839	0.126192
BRCA1	-0.56596	0.748618	0.12574
ASNS	0.755326	0.748618	0.12574
GMCL1	0.525826	0.748618	0.12574
RAB18	0.373853	0.748618	0.12574
SMARCB1	-0.48014	0.748618	0.12574
TIMP1	0.75114	0.748618	0.12574
SLC16A6	0.335214	0.748618	0.12574
TBP	-0.857201	0.748618	0.12574
TRAK2	-0.459927	0.748618	0.12574
WDR34	-0.476643	0.748618	0.12574
TROAP	-0.746086	0.748618	0.12574
THYN1	-0.330174	0.748618	0.12574
VBP1	-0.281939	0.748618	0.12574
NPM2	0.848727	0.748618	0.12574
S100A11	0.384544	0.748618	0.12574
PBXIP1	0.627809	0.748618	0.12574
AXL	-0.966701	0.748618	0.12574
RAB31	-0.589651	0.748618	0.12574
PWWP2A	-0.68289	0.748618	0.12574
MGMT	-0.431398	0.748618	0.12574
TSEN34	-0.418884	0.748618	0.12574
CHST11	-0.757023	0.748618	0.12574
GEN1	-0.703703	0.748618	0.12574
HNRNPAB	-0.55088	0.748618	0.12574
MBP	-0.498408	0.748618	0.12574
PEG3	1.78203	0.748618	0.12574
RPL15P3	0.355994	0.748618	0.12574
TMX2	0.365382	0.748618	0.12574
GOLGA8B	0.760475	0.748618	0.12574
HSBP1	-0.291353	0.748618	0.12574
KIF3C	0.695016	0.750515	0.124641
HIF1A	-0.405097	0.750515	0.124641
ATE1	0.562319	0.750515	0.124641
LAMTOR3	-0.321659	0.750515	0.124641
IFIH1	-0.917757	0.750515	0.124641
SF3B1	-0.327433	0.750515	0.124641
VAMP8	-0.529094	0.750515	0.124641
LPIN3	0.582729	0.750515	0.124641
FRS2	-0.714434	0.750515	0.124641
FADD	-0.430117	0.750515	0.124641
NPIPB12	0.846887	0.750515	0.124641
CAVIN3	0.416837	0.750515	0.124641
RNF182	1.00086	0.750515	0.124641
DENND5A	-0.592268	0.750515	0.124641
FYTTD1	-0.359903	0.751057	0.124327
DPM2	0.422923	0.751057	0.124327
CBR3	-0.492955	0.751057	0.124327
OPA1	0.487727	0.751057	0.124327
RPS27AP16	0.542838	0.751057	0.124327
ZNF542P	0.857743	0.751057	0.124327
ATF3	1.13854	0.754308	0.122451
TRNAU1AP	-0.410902	0.754308	0.122451
NDUFAF4	0.293436	0.755011	0.122047
GSTM4	0.484862	0.755011	0.122047
ALG5	-0.257481	0.756637	0.121112
RPL3	-0.357702	0.764308	0.116731
RRAS2	-0.808053	0.764308	0.116731
PRMT2	-0.459168	0.764308	0.116731
PPM1L	0.859555	0.764308	0.116731
PPP1R11	0.589334	0.765308	0.116164
AC018362.1	0.628048	0.765308	0.116164
NDUFS1	0.383934	0.76632	0.11559
YIPF1	0.497966	0.76632	0.11559
C7orf50	-0.44046	0.768001	0.114638
CITED1	-0.805671	0.770683	0.113124
CARNMT1	0.641355	0.770683	0.113124
KIFC1	-0.83656	0.770683	0.113124
VPS53	0.551298	0.772943	0.111853
MT_RNR1	-0.360674	0.773124	0.111751
ADSS	0.46598	0.779191	0.108356
DYM	-0.5311	0.779191	0.108356
EIF2S3	0.343119	0.779743	0.108048
ATP1B3	0.337481	0.783014	0.106231
DLD	0.402415	0.783014	0.106231
MAPK8	-0.588794	0.783014	0.106231
MOCS3	0.653083	0.783014	0.106231
ILF3	-0.374708	0.783014	0.106231
PTPRG	-0.697137	0.783014	0.106231
CRYL1	-0.562907	0.783014	0.106231
HNRNPA3	-0.333818	0.783014	0.106231
SNX32	1.14555	0.783014	0.106231
AP003352.1	1.12065	0.783014	0.106231
CTHRC1	-0.864816	0.783595	0.105908
GTF2F2	0.405785	0.783595	0.105908
GAPDHS	-0.89017	0.788112	0.103412
ABHD17A	-0.729956	0.788112	0.103412
MRFAP1L1	-0.440256	0.788112	0.103412
VCL	-0.474682	0.78913	0.102851
UNG	0.409259	0.78913	0.102851
NDC80	-0.757236	0.78913	0.102851
NUFIP1	0.908893	0.78913	0.102851
NUBP2	-0.276134	0.78913	0.102851
GADD45B	0.680098	0.78913	0.102851
GNPNAT1	-0.517879	0.78913	0.102851
RBFA	0.493483	0.78913	0.102851
PTCD1	0.422331	0.78913	0.102851
C12orf57	-0.538933	0.78913	0.102851
KAT2B	0.464158	0.78913	0.102851
ST3GAL5	0.668959	0.78913	0.102851
ANXA11	-0.512016	0.78913	0.102851
SSR1	0.298823	0.78913	0.102851
DTD1	-0.347064	0.78913	0.102851
RALY	-0.400153	0.78913	0.102851
DGCR8	0.867435	0.78913	0.102851
BTBD3	-0.429268	0.78913	0.102851
SDSL	0.494726	0.78913	0.102851
PPOX	-0.588233	0.78913	0.102851
HES6	-0.715299	0.78913	0.102851
UHMK1	0.378387	0.78913	0.102851
FLCN	-0.573474	0.78913	0.102851
CCNF	-0.641234	0.78913	0.102851
PGRMC2	-0.559433	0.78913	0.102851
MRPL11	-0.344444	0.78913	0.102851
TEAD1	-0.394447	0.78913	0.102851
H2AFX	-0.589802	0.78913	0.102851
TRRAP	-0.767313	0.78913	0.102851
ITSN2	0.422716	0.78913	0.102851
VDAC1	0.261622	0.78913	0.102851
CD99P1	0.830097	0.78913	0.102851
MKI67	-0.653989	0.790059	0.10234
MTFR1	0.624386	0.79056	0.102065
FSCN1	-0.740056	0.79056	0.102065
EIF3I	0.267844	0.79056	0.102065
NEK1	0.621271	0.79056	0.102065
GAS8	0.762877	0.79056	0.102065
UBR3	0.656084	0.79056	0.102065
IFI16	-0.420323	0.79056	0.102065
CHAF1A	-0.760348	0.79056	0.102065
CTDSP2	-0.607596	0.79056	0.102065
SPC25	-0.684916	0.792596	0.100948
DDHD2	0.509284	0.793567	0.100416
SNCA	0.25407	0.794278	0.100027
KCNQ1OT1	0.852961	0.794278	0.100027
ZZZ3	0.494673	0.794454	0.0999312
RAI14	-0.414571	0.794454	0.0999312
RHOA	-0.227319	0.794454	0.0999312
NDST1	-0.606112	0.794454	0.0999312
PSMD10	-0.404652	0.794454	0.0999312
TTL	0.505207	0.794454	0.0999312
ATF1	-0.667753	0.794454	0.0999312
DYRK2	0.561938	0.794454	0.0999312
FHOD1	0.595433	0.794454	0.0999312
ZNF92	-0.828561	0.794454	0.0999312
YWHAB	-0.16386	0.794454	0.0999312
ETFDH	0.371104	0.794454	0.0999312
RAB33B	-0.70183	0.794454	0.0999312
SKA2	-0.324649	0.794454	0.0999312
EFNA5	0.910212	0.794454	0.0999312
TAF13	0.524994	0.794454	0.0999312
GNG10	-0.254888	0.794454	0.0999312
PCDHGA12	1.00332	0.794454	0.0999312
KDELC1	-0.760193	0.798202	0.0978874
ZBED4	-0.735439	0.801047	0.0963422
NCKAP5	-0.816086	0.801047	0.0963422
GPM6B	-0.380073	0.801252	0.096231
MRPL27	-0.322161	0.801252	0.096231
RB1	-0.337081	0.801252	0.096231
TMEM50B	-0.348669	0.801252	0.096231
HSPG2	-0.783407	0.801252	0.096231
MAP9	0.595502	0.801252	0.096231
RPL4	-0.266073	0.801252	0.096231
HLA_G	-0.972794	0.801252	0.096231
MORF4L1P1	-0.573418	0.801252	0.096231
HLA_B	-0.991526	0.801252	0.096231
AL137129.1	-0.795356	0.805349	0.0940157
AC092143.3	0.753869	0.805349	0.0940157
BEX4	0.534695	0.805524	0.0939215
ADAMTS2	2.9029	0.805858	0.0937414
AVL9	-0.493557	0.805858	0.0937414
CBX4	0.730422	0.805858	0.0937414
CTTNBP2NL	-0.479716	0.805858	0.0937414
SRPRB	0.347517	0.805858	0.0937414
OXTR	-1.11474	0.805858	0.0937414
ARFGEF2	-0.494683	0.808973	0.0920659
JADE1	-0.747002	0.811811	0.090545
UBE2D4	0.585736	0.811811	0.090545
NRP1	-1.65163	0.811811	0.090545
CARD8	0.656056	0.811811	0.090545
NXPE3	0.528465	0.811811	0.090545
NDUFS6	0.266575	0.811811	0.090545
CDCA5	-0.795467	0.811811	0.090545
CCDC186	0.585552	0.811811	0.090545
TUBA1A	-0.360724	0.811811	0.090545
MFSD3	0.555432	0.811811	0.090545
CDH2	0.918723	0.811811	0.090545
ARL15	0.881867	0.811811	0.090545
C3orf70	-0.626556	0.811811	0.090545
EIF4A1P10	0.550247	0.811811	0.090545
AC007388.1	0.69575	0.811811	0.090545
C4orf48	0.353761	0.811811	0.090545
CIAPIN1	-0.302518	0.812695	0.0900723
GGCT	-0.356206	0.812695	0.0900723
RABEP1	0.37837	0.812695	0.0900723
TRAF1	1.19151	0.812695	0.0900723
TRAM1	-0.279496	0.812695	0.0900723
NUCB2	-0.427793	0.812695	0.0900723
TRIP13	-0.578423	0.812695	0.0900723
ACTN1	-0.530274	0.812695	0.0900723
ADCY2	1.13018	0.812695	0.0900723
KIF22	-0.430316	0.812695	0.0900723
MEF2C	0.440621	0.812695	0.0900723
CFAP61	-1.09071	0.812695	0.0900723
VRK1	-0.429437	0.812695	0.0900723
GPR143	-0.507376	0.812695	0.0900723
PQBP1	0.362203	0.812695	0.0900723
FZD3	-0.38584	0.812695	0.0900723
RIPK2	0.481024	0.812695	0.0900723
CAV1	-0.472965	0.812695	0.0900723
ASPA	0.463575	0.812695	0.0900723
RNF8	0.739837	0.812695	0.0900723
C5orf15	-0.415506	0.812695	0.0900723
ATP6V0E1	0.199848	0.812695	0.0900723
PDCD10	-0.355926	0.812695	0.0900723
EIF2B4	0.35365	0.812695	0.0900723
ID2	-0.532907	0.812695	0.0900723
NFE2L2	-0.32387	0.812695	0.0900723
AMPD2	0.583353	0.812695	0.0900723
RLF	-0.572408	0.812695	0.0900723
ESYT2	0.491981	0.812695	0.0900723
SRGN	-0.579234	0.812695	0.0900723
NLN	0.50085	0.812695	0.0900723
YEATS4	-0.387174	0.812695	0.0900723
IVD	0.46429	0.812695	0.0900723
ITFG1	0.393558	0.812695	0.0900723
TUBG1	-0.350638	0.812695	0.0900723
ANKRD17	0.431165	0.812695	0.0900723
TPT1	-0.332439	0.812695	0.0900723
STARD13	-0.80746	0.812695	0.0900723
CKAP4	-0.490784	0.812695	0.0900723
SRSF1	-0.391164	0.812695	0.0900723
TACO1	0.535816	0.812695	0.0900723
ANKRD52	-0.55935	0.812695	0.0900723
VPS37B	0.521212	0.812695	0.0900723
ST8SIA2	1.12296	0.812695	0.0900723
BCL10	0.461038	0.812695	0.0900723
LNPK	0.462206	0.812695	0.0900723
SPATA5	-0.660862	0.812695	0.0900723
UHRF2	0.622358	0.812695	0.0900723
KCNE4	-0.680975	0.812695	0.0900723
SSU72	-0.335138	0.812695	0.0900723
MRNIP	0.329525	0.812695	0.0900723
ZNF326	0.373879	0.812695	0.0900723
SERPINI1	0.858986	0.812695	0.0900723
SMIM12	-0.244299	0.812695	0.0900723
CDT1	-0.996807	0.812695	0.0900723
CD320	0.318855	0.812695	0.0900723
ZRSR2	0.824426	0.812695	0.0900723
CRADD	-0.493661	0.812695	0.0900723
RPS7	-0.182862	0.812695	0.0900723
NOC3L	-0.532202	0.812695	0.0900723
RAB1B	-0.427677	0.812695	0.0900723
SSNA1	-0.323052	0.812695	0.0900723
TMTC2	0.474197	0.812695	0.0900723
FUCA1	0.837357	0.812695	0.0900723
OGFOD3	-0.53969	0.812695	0.0900723
NGRN	0.418702	0.812695	0.0900723
PRKX	0.81401	0.812695	0.0900723
TMEM173	-0.548163	0.812695	0.0900723
UBE2G2	0.255359	0.812695	0.0900723
FLRT2	-0.822159	0.812695	0.0900723
MYBL1	-0.807567	0.812695	0.0900723
MORF4L1	-0.350115	0.812695	0.0900723
CIDECP	0.74219	0.812695	0.0900723
HEXIM1	0.48886	0.812695	0.0900723
KIAA0408	0.818546	0.812695	0.0900723
LCOR	0.737197	0.812695	0.0900723
AMZ2	0.335324	0.812695	0.0900723
MAFB	-0.806175	0.812695	0.0900723
RPL21P28	-0.555008	0.812695	0.0900723
MTMR9LP	0.564166	0.812695	0.0900723
DUXAP9	1.31269	0.812695	0.0900723
FTH1P20	0.657662	0.812695	0.0900723
FAM133B	-0.468644	0.812695	0.0900723
BCYRN1	1.33947	0.812695	0.0900723
NME1	0.260471	0.812695	0.0900723
RALA	-0.239637	0.814853	0.0889205
PLA2G16	-0.445653	0.815074	0.088803
TGIF1	0.476546	0.81699	0.0877832
IDI1	0.370466	0.817525	0.087499
IGSF11	-0.582003	0.817525	0.087499
TRIM58	-1.16646	0.817525	0.087499
SERTAD1	0.36889	0.819527	0.0864366
ISYNA1	-0.545667	0.825833	0.0831077
EPC1	0.539321	0.825833	0.0831077
NR4A1	0.592942	0.825833	0.0831077
GDF15	0.815851	0.825833	0.0831077
HACL1	0.424876	0.825833	0.0831077
RBM26	0.522616	0.825833	0.0831077
RPL18AP3	0.299112	0.825833	0.0831077
H2AFJ	-0.362195	0.825833	0.0831077
ITPK1	-0.555647	0.82651	0.0827518
ODC1	0.762048	0.829266	0.081306
SPCS2	-0.248597	0.829266	0.081306
FOXO3	-0.526937	0.829266	0.081306
SLC35B2	-0.345941	0.829266	0.081306
FZD6	-0.449599	0.829266	0.081306
SLX1A_SULT1A3	1.44068	0.829266	0.081306
LINC00888	0.937074	0.829266	0.081306
ARPIN	-0.692617	0.829266	0.081306
EPDR1	0.465139	0.829333	0.0812712
ESPL1	-0.97736	0.829854	0.0809984
BID	0.390298	0.830048	0.0808967
TIMM21	0.551245	0.830048	0.0808967
ATG16L1	0.601338	0.830048	0.0808967
C3orf18	0.868184	0.830048	0.0808967
KIF9	0.785886	0.830048	0.0808967
NXT2	0.677871	0.830048	0.0808967
HMOX2	0.282588	0.830048	0.0808967
HTATIP2	0.31634	0.830048	0.0808967
CMAS	0.312047	0.830048	0.0808967
ROPN1B	-0.849453	0.830048	0.0808967
RAB32	-0.433424	0.830048	0.0808967
TRIM25	-0.512782	0.830048	0.0808967
DNAJC8	-0.237105	0.830048	0.0808967
MAP7D3	-0.480462	0.830048	0.0808967
RSPH3	0.686571	0.830048	0.0808967
PDLIM4	-0.757521	0.830048	0.0808967
CDC73	-0.353563	0.830048	0.0808967
SYTL2	-0.641055	0.830048	0.0808967
FDX1	0.317015	0.830048	0.0808967
MTFR2	0.656662	0.830048	0.0808967
KCTD15	-0.68384	0.830048	0.0808967
SPPL3	0.687877	0.830048	0.0808967
FANCC	-0.790728	0.830048	0.0808967
CBS	0.805657	0.830048	0.0808967
AMDHD2	-0.486705	0.830048	0.0808967
BCL2	0.924842	0.830048	0.0808967
FAM174A	0.315632	0.830048	0.0808967
UTP11	-0.287008	0.830048	0.0808967
PTCH1	-0.679505	0.830048	0.0808967
DAPK1	-0.510886	0.830048	0.0808967
PDGFA	-0.765952	0.830048	0.0808967
TOGARAM1	0.586247	0.830048	0.0808967
LYRM4	-0.283027	0.830048	0.0808967
MCRIP1	-0.401835	0.830048	0.0808967
NFS1	0.712052	0.830048	0.0808967
CTSO	0.614843	0.830048	0.0808967
VAMP3	0.298283	0.831166	0.0803124
PFDN2	0.321858	0.831166	0.0803124
MUT	0.541639	0.832146	0.0798006
WDR41	0.382529	0.832146	0.0798006
HIST1H2BK	0.725251	0.832146	0.0798006
MPG	-0.34317	0.833878	0.0788974
MFSD10	0.407776	0.833878	0.0788974
EIF2B2	0.44738	0.833878	0.0788974
STIL	-0.654244	0.833878	0.0788974
TFCP2	0.788566	0.833878	0.0788974
TYMS	-0.519291	0.833878	0.0788974
NDUFAF3	0.300225	0.833878	0.0788974
TRIP6	-0.429765	0.839648	0.0759025
HMGN3	-0.257584	0.839648	0.0759025
RGS14	0.481671	0.839648	0.0759025
MRPL33	-0.25101	0.839884	0.0757807
EXOC6	0.783354	0.842374	0.0744951
FAM149B1	0.489252	0.842374	0.0744951
PYURF	-0.283029	0.842374	0.0744951
RPS23P8	0.635376	0.842374	0.0744951
FBXO17	-0.449455	0.842374	0.0744951
CD36	0.969259	0.843591	0.0738679
FBXL17	0.743253	0.843591	0.0738679
VPS72	-0.498756	0.843591	0.0738679
MICU2	0.326589	0.843591	0.0738679
TMEM9B	0.28692	0.843591	0.0738679
STS	0.812816	0.849031	0.0710767
SH3D19	0.260367	0.849031	0.0710767
CENPA	-0.76957	0.849031	0.0710767
PLA2G4A	0.527897	0.849031	0.0710767
CDKN2AIP	-0.82795	0.849031	0.0710767
MRPL30	0.520749	0.849031	0.0710767
NAA10	0.296969	0.849571	0.0708002
FBL	-0.47508	0.849571	0.0708002
SOGA1	-0.602627	0.849571	0.0708002
SVIL	0.579297	0.849571	0.0708002
PEG10	-0.798902	0.849571	0.0708002
KIAA0586	-0.546886	0.850388	0.0703827
CAB39L	0.541773	0.850388	0.0703827
NPDC1	1.24642	0.850388	0.0703827
NSUN4	0.531505	0.850388	0.0703827
KHDRBS1	-0.368442	0.850388	0.0703827
TMEM53	0.673208	0.850388	0.0703827
ACTR2	0.227989	0.850388	0.0703827
RGS3	0.455151	0.850388	0.0703827
PIK3R1	-0.380598	0.850388	0.0703827
ARPC5	-0.242113	0.850388	0.0703827
FES	-0.647871	0.850388	0.0703827
ZDHHC17	0.563229	0.850388	0.0703827
SLC2A10	-0.649646	0.850388	0.0703827
PLA2G15	0.43577	0.850599	0.070275
SETD9	-0.410317	0.850604	0.0702725
KRI1	-0.568191	0.851557	0.0697864
FBXO25	-0.463766	0.851557	0.0697864
PRC1	-0.516279	0.851557	0.0697864
H2AFV	-0.27804	0.852018	0.0695511
BTG3	-0.281341	0.852018	0.0695511
IPO9	-0.36011	0.852018	0.0695511
C7orf73	-0.378512	0.852018	0.0695511
PELO	-0.472263	0.853101	0.0689998
BANF1	-0.211951	0.853101	0.0689998
FAM227B	0.632771	0.856062	0.067495
LIMCH1	-0.896389	0.85625	0.0673994
INTS13	0.452561	0.85625	0.0673994
ATXN3	0.501535	0.85625	0.0673994
TRPS1	0.627485	0.85625	0.0673994
DNASE2	0.286066	0.85625	0.0673994
RPA3	-0.266547	0.85625	0.0673994
MRPL32	-0.361061	0.85625	0.0673994
ABCA2	0.622803	0.85625	0.0673994
TRIM38	0.53174	0.85625	0.0673994
CLIP4	-0.487313	0.85625	0.0673994
LANCL1	0.426929	0.85625	0.0673994
ELL2	-0.594274	0.85625	0.0673994
SLIRP	0.272175	0.85625	0.0673994
COIL	0.513215	0.85625	0.0673994
FAM213A	-0.330699	0.85625	0.0673994
ARL4A	-0.32886	0.85625	0.0673994
AGO2	-0.628096	0.85625	0.0673994
ARMC7	0.766989	0.85625	0.0673994
RRBP1	0.412146	0.85625	0.0673994
MRPS12	0.252047	0.85625	0.0673994
PTCD3	0.296313	0.85625	0.0673994
RPS15A	-0.277729	0.85625	0.0673994
ANXA1	-0.546069	0.85625	0.0673994
RSAD1	0.565332	0.85625	0.0673994
EPRS	0.290218	0.85625	0.0673994
MYOF	0.524057	0.85625	0.0673994
BRCA2	-0.595749	0.85625	0.0673994
SLC5A2	0.613751	0.85625	0.0673994
CBX8	-0.771179	0.85625	0.0673994
C9orf72	0.621938	0.85625	0.0673994
RAPGEF6	-0.475486	0.85625	0.0673994
ALKBH4	-0.371602	0.85625	0.0673994
DPY30	-0.201723	0.85625	0.0673994
PAFAH1B2	0.335714	0.85625	0.0673994
SYAP1	0.317728	0.85625	0.0673994
RPS9	-0.234517	0.85625	0.0673994
C9orf16	0.420309	0.85625	0.0673994
TMEM126B	-0.238889	0.85625	0.0673994
PDE7B	-0.959436	0.85625	0.0673994
ZBTB7A	-0.615828	0.85625	0.0673994
NOL8	0.351178	0.85625	0.0673994
YAE1D1	-0.371788	0.85625	0.0673994
PAXIP1_AS1	0.844257	0.85625	0.0673994
SAMD4B	0.600291	0.856842	0.0670992
AGO1	0.431468	0.857914	0.0665563
SOCS2	0.484795	0.857914	0.0665563
IGFBP3	-1.76055	0.857914	0.0665563
WDR43	0.372743	0.857914	0.0665563
CYP1B1_AS1	1.18174	0.857914	0.0665563
ORC2	0.618647	0.858154	0.0664349
NHSL1	0.447809	0.858154	0.0664349
NARS2	-0.581605	0.858154	0.0664349
ZSCAN29	0.702834	0.858154	0.0664349
FAM86DP	0.523687	0.858154	0.0664349
CDK4	-0.281043	0.860053	0.0654747
RDH11	0.293135	0.860828	0.0650838
ZMPSTE24	0.346951	0.860828	0.0650838
ATP5E	0.194578	0.860828	0.0650838
TSGA10	0.864903	0.860828	0.0650838
CERS5	0.385211	0.860828	0.0650838
LIMD1	0.690639	0.860828	0.0650838
COG7	0.539934	0.860828	0.0650838
RCE1	0.454108	0.860828	0.0650838
GLRX5	-0.39884	0.860828	0.0650838
GPR176	-0.922709	0.860973	0.0650104
SYPL1	0.270682	0.861253	0.0648695
ZNF267	0.779357	0.861519	0.064735
GPR65	-0.954288	0.864345	0.0633131
TOM1L2	-0.413882	0.864345	0.0633131
TBPL1	-0.478257	0.865494	0.0627359
MAP2K6	-0.635129	0.865494	0.0627359
SLC9A3R1	-0.487855	0.865494	0.0627359
KIF20A	-0.650152	0.865494	0.0627359
DNMT3A	-0.617337	0.865494	0.0627359
MINDY2	-0.389166	0.865494	0.0627359
NIPA2	0.322817	0.865494	0.0627359
CHTOP	0.403979	0.865494	0.0627359
NDUFB6	-0.209497	0.865494	0.0627359
EXOSC10	-0.375442	0.865494	0.0627359
TMEM116	0.904296	0.865494	0.0627359
TSIX	2.06334	0.865494	0.0627359
NOP16	0.388929	0.865609	0.0626783
CDCA7	-0.630446	0.865609	0.0626783
DST	0.350074	0.865609	0.0626783
PITPNC1	0.77441	0.865609	0.0626783
RPL8	-0.277837	0.865609	0.0626783
FBXO22	0.375461	0.865609	0.0626783
IRS1	-0.517799	0.865609	0.0626783
MECP2	0.519261	0.865609	0.0626783
GM2A	0.409675	0.865609	0.0626783
ANKRD28	0.375273	0.865609	0.0626783
AC064799.1	0.69753	0.865609	0.0626783
MXI1	0.371413	0.866609	0.0621768
CABLES1	-0.427304	0.867951	0.061505
C15orf41	0.800193	0.868641	0.0611597
MSH6	-0.400505	0.868882	0.0610393
UGP2	-0.33501	0.868882	0.0610393
TMA7	0.195575	0.869861	0.0605501
NAPA	0.315343	0.871216	0.059874
NID1	-0.62113	0.871216	0.059874
ATG10	0.57456	0.871216	0.059874
SHISA4	0.499699	0.871216	0.059874
ANKMY2	-0.687479	0.872055	0.059456
RNF141	-0.350515	0.872055	0.059456
GSTM2	0.462528	0.873216	0.0588783
PLXND1	-0.581682	0.8735	0.0587369
NUP37	-0.291676	0.8735	0.0587369
FAM234B	0.756857	0.8735	0.0587369
IRAK3	0.745201	0.8735	0.0587369
PHF5A	0.643182	0.8735	0.0587369
DHRS7	0.216043	0.8735	0.0587369
NFATC2	0.825546	0.8735	0.0587369
PRUNE2	-0.687034	0.8735	0.0587369
FAM208B	0.517946	0.8735	0.0587369
C1orf198	-0.45182	0.8735	0.0587369
TMPO	-0.442388	0.8735	0.0587369
ACVR2A	-0.615415	0.8735	0.0587369
POR	-0.355649	0.8735	0.0587369
DNAJC14	-0.532799	0.8735	0.0587369
BZW2	0.324773	0.8735	0.0587369
RTP4	-0.620759	0.8735	0.0587369
ENPP2	0.417218	0.8735	0.0587369
WDR61	-0.224197	0.8735	0.0587369
PML	0.666543	0.8735	0.0587369
EMP3	0.257482	0.8735	0.0587369
RUBCN	-0.438842	0.8735	0.0587369
RMND1	0.355519	0.8735	0.0587369
CUL4B	0.518722	0.8735	0.0587369
C19orf47	-0.790751	0.8735	0.0587369
PLPP7	-0.74021	0.8735	0.0587369
CYGB	0.491627	0.8735	0.0587369
LZIC	-0.386446	0.8735	0.0587369
LRRC2	0.567535	0.8735	0.0587369
SENP2	0.471501	0.8735	0.0587369
PPM1M	0.905751	0.8735	0.0587369
NAA15	0.360783	0.8735	0.0587369
MCM7	-0.527807	0.8735	0.0587369
TRUB2	0.269091	0.8735	0.0587369
NAALADL1	-0.601057	0.8735	0.0587369
BMI1	0.50148	0.8735	0.0587369
STX8	-0.250792	0.8735	0.0587369
SMAD2	-0.390554	0.8735	0.0587369
TMEM50A	-0.20937	0.8735	0.0587369
IFIT1	-0.87793	0.8735	0.0587369
THNSL1	0.758786	0.8735	0.0587369
WNK3	0.761479	0.8735	0.0587369
RPL12	-0.306712	0.8735	0.0587369
GPATCH3	0.692535	0.8735	0.0587369
CKLF	-0.251722	0.8735	0.0587369
CHMP4A	0.301867	0.8735	0.0587369
AC114947.2	0.807375	0.8735	0.0587369
VPS41	0.389045	0.874114	0.0584321
LMBR1	-0.510529	0.874114	0.0584321
RTN4	0.326187	0.875956	0.0575175
ORAOV1	0.57367	0.876745	0.0571267
SOX10	-0.537324	0.877404	0.0568004
ILVBL	-0.432542	0.877404	0.0568004
BST1	-0.524168	0.877404	0.0568004
GOLGA1	0.564469	0.877404	0.0568004
G3BP1	0.328159	0.877404	0.0568004
OGFR	-0.692581	0.877854	0.0565779
TAF11	-0.351384	0.877854	0.0565779
CAPN3	-0.574994	0.877854	0.0565779
GALNT7	0.465654	0.877854	0.0565779
DUSP4	0.403966	0.877854	0.0565779
MDFIC	0.437723	0.877854	0.0565779
TCHP	0.626954	0.877854	0.0565779
CBR1	-0.250691	0.877854	0.0565779
GMEB1	-0.684249	0.877854	0.0565779
ANKRA2	0.468901	0.877854	0.0565779
E4F1	-0.417411	0.877854	0.0565779
VAMP5	0.203078	0.877854	0.0565779
SLC25A33	-0.435157	0.877854	0.0565779
MIR22HG	-0.539439	0.877854	0.0565779
NUDT19	0.347499	0.877854	0.0565779
XIST	2.13552	0.877854	0.0565779
KNL1	-0.569316	0.878184	0.0564146
DBF4	-0.468942	0.880446	0.0552974
TBC1D22A	-0.517097	0.880446	0.0552974
GTSE1	-0.617393	0.880446	0.0552974
SSH1	0.441118	0.880446	0.0552974
SRRD	0.492007	0.880446	0.0552974
MCM5	-0.488078	0.880446	0.0552974
C19orf53	0.161493	0.880446	0.0552974
MDN1	0.640577	0.880446	0.0552974
PPCS	0.225135	0.880446	0.0552974
POMP	0.223149	0.880446	0.0552974
KATNBL1	-0.314621	0.880446	0.0552974
B4GALNT1	0.854828	0.880446	0.0552974
MAPKBP1	-0.58645	0.880446	0.0552974
GFOD2	-0.430504	0.880446	0.0552974
FAHD2B	-0.426043	0.880446	0.0552974
FANCD2	-0.544538	0.880446	0.0552974
ALDH16A1	-0.52063	0.880446	0.0552974
AZI2	-0.284867	0.880446	0.0552974
SLC4A1AP	-0.430479	0.880446	0.0552974
ASXL1	0.519501	0.880446	0.0552974
KCTD13	0.541436	0.880446	0.0552974
PYCR1	0.550538	0.880446	0.0552974
NKRF	0.79096	0.880446	0.0552974
LONP1	0.404178	0.880446	0.0552974
ATL1	0.740495	0.880446	0.0552974
RDH14	0.513458	0.880446	0.0552974
AC006064.4	0.425089	0.880446	0.0552974
AL671883.3	-0.930914	0.880446	0.0552974
EDEM3	0.444683	0.880631	0.0552059
FBXO31	-0.640248	0.882131	0.0544668
UPF3B	0.463182	0.882131	0.0544668
ELAC1	-0.490299	0.882131	0.0544668
GOLGA2	0.416641	0.882131	0.0544668
SLC38A6	0.366471	0.882885	0.0540958
NDUFS4	-0.186247	0.883482	0.0538022
RNPC3	-0.61104	0.883482	0.0538022
SPAG5	-0.67507	0.884565	0.0532705
OSTC	-0.26586	0.88489	0.0531107
PLEKHO1	-0.409196	0.885407	0.0528571
C14orf166	0.187978	0.885407	0.0528571
CAND1	0.345061	0.885407	0.0528571
HEATR3	-0.613093	0.885407	0.0528571
DHX57	0.680402	0.885407	0.0528571
PIGO	0.774782	0.885407	0.0528571
DDIT4	0.551827	0.885407	0.0528571
REPS1	-0.5237	0.888592	0.0512974
DBNDD1	0.88529	0.889502	0.050853
WDR62	-0.656443	0.889502	0.050853
TTC21B	0.524063	0.889502	0.050853
MEA1	-0.263039	0.889502	0.050853
SYNJ1	-0.594116	0.889502	0.050853
ZNF841	0.851729	0.889502	0.050853
RTL8A	0.443565	0.889502	0.050853
NEAT1	-0.525562	0.889502	0.050853
FAM69C	-0.642672	0.890737	0.0502506
DNAJC17	-0.550889	0.890778	0.0502303
MED17	-0.513857	0.891091	0.050078
ZNF549	0.7085	0.891091	0.050078
SLC24A5	-0.452643	0.891091	0.050078
RAP1GAP	0.785567	0.891187	0.050031
EIF4H	-0.263725	0.891187	0.050031
SNX6	-0.224775	0.891788	0.0497384
TNFAIP6	0.518865	0.892545	0.04937
MMP24	0.849446	0.892545	0.04937
RB1CC1	0.326767	0.894186	0.0485719
CTTN	0.321114	0.894186	0.0485719
HABP4	0.466969	0.894186	0.0485719
AC132008.2	-0.643925	0.894215	0.0485579
FCGRT	-0.521631	0.896488	0.0474557
MDH2	0.236585	0.896488	0.0474557
AC010761.1	0.907044	0.896488	0.0474557
KLF9	0.426571	0.897414	0.047007
TMEM98	-0.214243	0.897686	0.0468753
CNN2	-0.472864	0.897686	0.0468753
FERMT2	-0.311357	0.897686	0.0468753
ACER3	0.430518	0.897686	0.0468753
TONSL	-0.520104	0.897686	0.0468753
ZBTB21	0.546835	0.897686	0.0468753
MBLAC2	-0.473763	0.897686	0.0468753
ATP6AP2	0.217015	0.897686	0.0468753
GJC1	-0.523289	0.897686	0.0468753
UBA52	0.231245	0.897686	0.0468753
HMGB1P6	-0.440548	0.897686	0.0468753
ANLN	-0.48806	0.897816	0.0468124
CAPG	1.0157	0.897816	0.0468124
EFHD1	-0.714732	0.897816	0.0468124
LGALS8	0.269444	0.897816	0.0468124
MORC2	0.861946	0.897816	0.0468124
SS18	-0.349587	0.897816	0.0468124
WWC2	-0.367847	0.897816	0.0468124
MCM3AP	-0.415166	0.897816	0.0468124
ZDHHC12	0.298352	0.897816	0.0468124
PPP1R16A	0.614497	0.897816	0.0468124
ACYP2	0.448332	0.897816	0.0468124
CUEDC1	-0.752309	0.897816	0.0468124
AC004057.1	0.672347	0.897816	0.0468124
AC022966.2	0.805464	0.897816	0.0468124
ZHX3	-0.595603	0.898121	0.046665
HAGHL	-0.348872	0.900814	0.0453646
RHOB	-0.504355	0.900814	0.0453646
TUT1	0.717359	0.900814	0.0453646
ANKRD11	0.39352	0.900814	0.0453646
SNN	-0.413641	0.900814	0.0453646
PLPP4	1.08488	0.900814	0.0453646
HIST2H2AA3	0.68495	0.900814	0.0453646
ZNF10	0.897552	0.900814	0.0453646
SLC46A1	-0.727644	0.902128	0.0447318
SRI	-0.190935	0.903013	0.0443058
MAP3K7	-0.339035	0.903013	0.0443058
COL8A1	-1.64207	0.903013	0.0443058
DRAM2	-0.256329	0.903013	0.0443058
PPP1R15B	0.497721	0.903013	0.0443058
CD302	-0.43427	0.907433	0.0421854
MAP3K13	-0.26603	0.9075	0.0421535
RFC2	-0.411765	0.907528	0.0421398
PMS1	-0.426048	0.907528	0.0421398
TIMELESS	-0.560922	0.907528	0.0421398
SASH1	0.447645	0.907528	0.0421398
SAYSD1	0.701418	0.907528	0.0421398
KDM5B	0.378554	0.907528	0.0421398
HELQ	0.532592	0.907528	0.0421398
LACC1	0.555361	0.907528	0.0421398
CCDC28A	0.395682	0.908305	0.0417682
AAGAB	-0.338867	0.908305	0.0417682
EHD4	0.339345	0.908305	0.0417682
TP53I3	0.385727	0.908305	0.0417682
TIMM10B	0.359952	0.908305	0.0417682
RPA1	-0.33367	0.908305	0.0417682
GYPC	-0.412495	0.908305	0.0417682
PPA2	0.202504	0.908305	0.0417682
TWF1	-0.234849	0.908305	0.0417682
WDR25	-0.486486	0.908305	0.0417682
ZNF677	0.456911	0.908305	0.0417682
PDCD6	-0.222602	0.908305	0.0417682
SSBP1	0.174838	0.908823	0.0415209
44446	-0.191978	0.909936	0.0409891
MOXD1	-0.853438	0.910215	0.040856
PDCD7	-0.498137	0.915294	0.0384393
DNASE1L1	0.517715	0.915793	0.0382029
ATP6V0A1	0.413858	0.915793	0.0382029
MCOLN3	0.427188	0.915793	0.0382029
MTHFD2	0.35607	0.915793	0.0382029
TFPI2	-2.0292	0.915793	0.0382029
GRB10	-0.659895	0.915793	0.0382029
ATG4C	0.39081	0.915793	0.0382029
FGF2	-0.48407	0.915793	0.0382029
AASDH	-0.502293	0.915793	0.0382029
ZC3H18	0.526688	0.915793	0.0382029
BEX3	-0.200613	0.915793	0.0382029
QARS	-0.375911	0.915793	0.0382029
TCEAL8	-0.28235	0.915793	0.0382029
B4GALT4	0.447327	0.917998	0.0371582
AC087190.4	0.503284	0.917998	0.0371582
STPG1	0.540946	0.918623	0.0368629
SLC25A39	0.227912	0.918623	0.0368629
APBA2	0.480751	0.918623	0.0368629
PER3	-0.549187	0.918623	0.0368629
PTCD2	0.571927	0.918623	0.0368629
POLQ	-0.656554	0.918623	0.0368629
USE1	0.349768	0.918623	0.0368629
FKBP7	-0.358726	0.918623	0.0368629
HSPB11	-0.304995	0.918623	0.0368629
MAP3K20	0.37823	0.918623	0.0368629
SUPT16H	-0.241004	0.918623	0.0368629
MFSD11	-0.292243	0.918623	0.0368629
TRIOBP	-0.334529	0.918623	0.0368629
SUN2	-0.523996	0.918623	0.0368629
CLUAP1	0.619084	0.918623	0.0368629
TMEM106B	0.30318	0.918623	0.0368629
GALK1	-0.323172	0.918623	0.0368629
PRKAR1A	0.228357	0.918623	0.0368629
CHPT1	0.286495	0.918623	0.0368629
SRSF9	-0.288778	0.918623	0.0368629
NEDD9	-0.402711	0.918623	0.0368629
TCEANC2	-0.507987	0.918623	0.0368629
RPL22	-0.170927	0.918623	0.0368629
KNSTRN	-0.431518	0.918623	0.0368629
BTF3L4	-0.230352	0.918623	0.0368629
FAM129A	-0.439527	0.918623	0.0368629
NOV	0.49597	0.918623	0.0368629
USP8	0.271038	0.918623	0.0368629
FAM60A	-0.429296	0.918623	0.0368629
RPS2	-0.356488	0.918623	0.0368629
MTF2	-0.353845	0.918623	0.0368629
TRPC1	0.653948	0.918623	0.0368629
TMEM140	0.48525	0.918623	0.0368629
MINDY3	0.340026	0.918623	0.0368629
LDLRAP1	-0.521638	0.918623	0.0368629
PEX19	-0.339515	0.918623	0.0368629
ALKBH3	0.419332	0.918623	0.0368629
ZNF598	-0.718107	0.918623	0.0368629
PDCD6IP	0.328349	0.918623	0.0368629
EXOSC1	0.307851	0.918623	0.0368629
ESCO2	-0.560097	0.918623	0.0368629
PTEN	-0.421916	0.918623	0.0368629
CCDC85B	-0.414691	0.918623	0.0368629
GNG7	0.610011	0.918623	0.0368629
BOLA2	-0.319741	0.918623	0.0368629
RPS19BP1	0.227382	0.918623	0.0368629
RTL6	-0.481185	0.918623	0.0368629
STAG3L1	-0.533646	0.918623	0.0368629
TSTD1	-1.10382	0.918623	0.0368629
SBDSP1	-0.320602	0.918623	0.0368629
RPL41	0.174747	0.918623	0.0368629
DPP3	0.408251	0.918623	0.0368629
BCL2L2_PABPN1	1.00778	0.918623	0.0368629
PMP22	-0.387975	0.91929	0.0365474
ANO5	0.615812	0.91929	0.0365474
ABHD16A	0.478098	0.91929	0.0365474
CLEC11A	0.327299	0.92003	0.0361981
RAB3GAP2	-0.327447	0.92003	0.0361981
SLC25A51	0.482129	0.92003	0.0361981
THEMIS2	0.654505	0.92003	0.0361981
TCTA	0.32697	0.92003	0.0361981
NEGR1	-0.818149	0.92003	0.0361981
AP000688.1	-0.209997	0.92003	0.0361981
OPN3	0.668492	0.920051	0.0361882
ARL6	0.583115	0.920051	0.0361882
LIAS	0.391174	0.920051	0.0361882
GAS2L3	-0.370223	0.920051	0.0361882
PTPN2	-0.337732	0.920051	0.0361882
ISY1	-0.293991	0.920051	0.0361882
AC005261.2	0.707057	0.920051	0.0361882
SNRNP25	0.351335	0.920553	0.0359514
ZNF626	0.600241	0.920553	0.0359514
RCAN1	0.419785	0.921399	0.0355523
B3GLCT	0.491141	0.921399	0.0355523
SIPA1	0.568101	0.921399	0.0355523
ZNF275	0.762042	0.922813	0.0348862
CNOT4	0.538911	0.922813	0.0348862
CTBS	0.339722	0.922813	0.0348862
GPAM	-0.553242	0.922813	0.0348862
CARD19	0.276367	0.922813	0.0348862
KITLG	-0.592812	0.923222	0.0346938
ZFY	-0.88073	0.923222	0.0346938
MIEF1	-0.35927	0.923222	0.0346938
MYH9	-0.391438	0.923222	0.0346938
TSC2	0.48971	0.923222	0.0346938
CHCHD3	-0.229338	0.923222	0.0346938
ZFAND5	-0.34299	0.923222	0.0346938
GRPEL1	0.320688	0.923222	0.0346938
MRPS27	0.384975	0.923222	0.0346938
GOT1	-0.473123	0.923222	0.0346938
POLK	0.270025	0.923222	0.0346938
AL365205.1	-0.582573	0.923222	0.0346938
SLC25A19	0.521587	0.923222	0.0346938
ID1	0.844004	0.923222	0.0346938
LSM8	0.234889	0.923222	0.0346938
PARP2	-0.394731	0.923222	0.0346938
ASH2L	-0.422592	0.923222	0.0346938
LARS	0.25114	0.923222	0.0346938
ARL3	-0.222156	0.923222	0.0346938
CCDC97	-0.667568	0.923222	0.0346938
SYT14	0.576967	0.923222	0.0346938
RABL3	-0.387227	0.923222	0.0346938
TLK2	-0.573156	0.923222	0.0346938
HSD17B12	0.277344	0.923222	0.0346938
PMPCA	0.277573	0.923222	0.0346938
R3HCC1L	0.581772	0.923222	0.0346938
TRAPPC9	0.578792	0.923222	0.0346938
KIAA2026	0.52472	0.923222	0.0346938
NCOR2	-0.613907	0.923222	0.0346938
ITSN1	0.457821	0.923222	0.0346938
HAUS3	0.411762	0.923222	0.0346938
C1QTNF5	-0.498349	0.923222	0.0346938
APOBEC3G	0.655687	0.923222	0.0346938
WWTR1	-0.341193	0.92371	0.0344646
SPA17	-0.437543	0.92371	0.0344646
SMC1A	-0.425036	0.92371	0.0344646
MSRB2	-0.546351	0.92371	0.0344646
TMEM68	0.388578	0.92371	0.0344646
ZNF768	-0.614059	0.92371	0.0344646
WDR27	0.627824	0.92371	0.0344646
NDUFA10	0.278005	0.923977	0.0343386
ZNF432	0.693746	0.924319	0.0341781
AC004448.1	-0.459032	0.924554	0.0340679
ZC3H7B	-0.54131	0.924932	0.0338903
SMARCD1	-0.4607	0.925104	0.0338095
ELP6	-0.313785	0.926688	0.0330666
WDR45	0.307022	0.926688	0.0330666
UBA6_AS1	-0.620264	0.926688	0.0330666
UBL7	0.312299	0.927613	0.0326331
KLC2	0.734176	0.927613	0.0326331
LINC02381	0.848274	0.927613	0.0326331
SMC2	-0.301214	0.928682	0.0321331
TMEM237	-0.348962	0.9289	0.032031
BCHE	0.283384	0.930855	0.0311179
USP38	0.49711	0.930855	0.0311179
IFRD1	0.417725	0.930888	0.0311024
EIPR1	0.438659	0.930888	0.0311024
ME1	0.546023	0.930888	0.0311024
GSR	0.305538	0.930888	0.0311024
TUSC3	-0.478953	0.930888	0.0311024
GPI	0.288338	0.930888	0.0311024
SNX3	-0.225069	0.930888	0.0311024
WWP1	0.470145	0.930888	0.0311024
PKIB	-0.465403	0.930888	0.0311024
ABL2	-0.256794	0.930888	0.0311024
NNMT	-1.51362	0.930888	0.0311024
POLR2G	-0.218458	0.930888	0.0311024
SMPDL3A	-0.347955	0.930888	0.0311024
TBC1D8	-0.560591	0.930888	0.0311024
AD000091.1	1.07794	0.930888	0.0311024
MINOS1_NBL1	-0.481642	0.930888	0.0311024
AC005832.4	0.453095	0.930888	0.0311024
CFLAR	-0.386373	0.931132	0.0309886
TOMM34	0.448229	0.931132	0.0309886
HERPUD1	-0.380046	0.931132	0.0309886
MRPS35	0.271163	0.931132	0.0309886
YBX1	-0.184112	0.931132	0.0309886
ELP1	-0.394696	0.931132	0.0309886
FAM76B	0.507428	0.931132	0.0309886
PUM3	0.276039	0.931132	0.0309886
DIS3	-0.315729	0.931132	0.0309886
ALG6	-0.265619	0.931132	0.0309886
DPYSL2	0.451581	0.931132	0.0309886
COG4	0.498785	0.931132	0.0309886
EIF3J	-0.28177	0.931132	0.0309886
EZH2	-0.481266	0.931132	0.0309886
AEBP1	0.54897	0.931132	0.0309886
TMEM33	0.288109	0.931132	0.0309886
PHF1	0.588587	0.931132	0.0309886
TTC1	0.17054	0.931132	0.0309886
RAD1	-0.292286	0.931132	0.0309886
RPAIN	0.249669	0.931132	0.0309886
STARD8	-0.72547	0.931132	0.0309886
NECTIN2	-0.461439	0.931132	0.0309886
SERINC3	0.271905	0.931132	0.0309886
TMEM60	-0.290951	0.931132	0.0309886
THAP12	0.566384	0.931132	0.0309886
UACA	-0.302963	0.931132	0.0309886
RABGGTB	0.209008	0.931132	0.0309886
LRPPRC	0.278641	0.931132	0.0309886
EML4	-0.357435	0.931132	0.0309886
HMBOX1	-0.600842	0.931132	0.0309886
C4orf33	-0.439887	0.931132	0.0309886
C21orf91	-0.481414	0.931132	0.0309886
DPY19L4	0.450626	0.931132	0.0309886
BRPF1	-0.538508	0.931132	0.0309886
PKNOX1	-0.472765	0.931132	0.0309886
YDJC	0.371386	0.931132	0.0309886
PRICKLE2	0.600778	0.931132	0.0309886
MPLKIP	-0.224399	0.931132	0.0309886
CSNK1G1	0.480662	0.931132	0.0309886
BTD	-0.371893	0.931132	0.0309886
TRAPPC1	0.342891	0.931132	0.0309886
COPRS	-0.406233	0.931132	0.0309886
NAP1L5	0.50184	0.931132	0.0309886
GTPBP6	-0.514228	0.931132	0.0309886
ATP6V0A2	0.53112	0.931132	0.0309886
FANCA	-0.500451	0.931132	0.0309886
SMIM15	0.32794	0.931132	0.0309886
NDUFA4	-0.140056	0.931132	0.0309886
PAX8_AS1	1.13874	0.931132	0.0309886
SERPINB2	1.56091	0.931132	0.0309886
RUSC2	-0.629798	0.931132	0.0309886
LINC00963	0.430062	0.931132	0.0309886
NSUN5P1	0.47326	0.931132	0.0309886
AC009948.1	0.611824	0.931132	0.0309886
TMEM147_AS1	0.720278	0.931132	0.0309886
AC107081.2	0.597461	0.931132	0.0309886
TMEM141	-0.231529	0.931132	0.0309886
RAC1P2	0.515019	0.931132	0.0309886
SMIM20	-0.199559	0.931132	0.0309886
IDH2	-0.3682	0.932318	0.0304361
DNAJC25	0.668546	0.932634	0.0302889
NFE2L1	0.411967	0.932634	0.0302889
BAX	-0.343975	0.932634	0.0302889
CDK16	-0.332577	0.932634	0.0302889
ESRP1	-0.288169	0.932634	0.0302889
GRWD1	0.347747	0.932634	0.0302889
GAR1	-0.530954	0.932634	0.0302889
ING4	-0.429394	0.932634	0.0302889
H2AFY	-0.311629	0.932634	0.0302889
CBLB	0.550894	0.932634	0.0302889
CHST10	0.680725	0.932634	0.0302889
SEC14L1	-0.498154	0.932634	0.0302889
TAOK3	0.272384	0.932634	0.0302889
RPS6	-0.139432	0.932634	0.0302889
NDUFAF1	0.296527	0.932634	0.0302889
UTP4	0.336428	0.932634	0.0302889
SLC16A1	0.307546	0.932634	0.0302889
SKI	-0.536871	0.932634	0.0302889
VANGL1	-0.35889	0.932634	0.0302889
DALRD3	0.408199	0.932634	0.0302889
NR2C2AP	0.500218	0.932634	0.0302889
MKL1	-0.56892	0.932634	0.0302889
MAK16	0.463446	0.932634	0.0302889
TMEM231	0.632575	0.932634	0.0302889
E2F4	0.493593	0.932634	0.0302889
ADGRG1	0.617893	0.932634	0.0302889
FANCG	-0.613251	0.932634	0.0302889
LINC01505.1	-0.880727	0.932634	0.0302889
RPL9P9	-0.284953	0.932634	0.0302889
KCTD7	0.480008	0.932634	0.0302889
APOBEC3C	0.37701	0.932634	0.0302889
LINC01443	0.789113	0.932634	0.0302889
AP4E1	0.546648	0.933066	0.0300876
FBXO34	-0.503414	0.93392	0.0296903
RNF14	0.275399	0.934528	0.0294078
BIK	0.899527	0.934528	0.0294078
GRAMD2B	0.438284	0.934528	0.0294078
LSM6	-0.326456	0.934528	0.0294078
USP19	-0.45454	0.934528	0.0294078
ZNF181	-0.550691	0.934528	0.0294078
HES1	0.662591	0.934916	0.0292273
ALKBH7	-0.228242	0.934916	0.0292273
BHLHE40	0.484473	0.934916	0.0292273
SLC5A6	-0.55299	0.934916	0.0292273
S100A10	0.273282	0.934916	0.0292273
TUBB4B	-0.358903	0.935912	0.0287649
RBM5	0.413036	0.936176	0.0286423
ZFX	0.492644	0.936176	0.0286423
STARD3NL	-0.17234	0.936176	0.0286423
ABHD5	0.650588	0.936176	0.0286423
RWDD2A	-0.586777	0.936176	0.0286423
ATP2C1	0.35313	0.936176	0.0286423
CTNS	0.504003	0.936176	0.0286423
WWC3	0.455874	0.936176	0.0286423
ATP2B4	0.33043	0.936176	0.0286423
ABCA7	0.667465	0.936176	0.0286423
THUMPD1	-0.333013	0.936176	0.0286423
COASY	-0.426266	0.936176	0.0286423
ALPK1	0.556049	0.936176	0.0286423
MGLL	-1.15576	0.936176	0.0286423
TOP2B	-0.369146	0.936176	0.0286423
CAPZB	-0.178401	0.936176	0.0286423
ARAF	-0.538322	0.936176	0.0286423
PPIE	0.296997	0.936176	0.0286423
LPCAT2	0.288216	0.936176	0.0286423
DYNLL1	0.157503	0.936176	0.0286423
PCBP4	0.429762	0.936176	0.0286423
SLC7A8	0.373255	0.936176	0.0286423
CDC23	-0.46004	0.936176	0.0286423
NUP188	-0.446466	0.936176	0.0286423
SLC25A1	-0.353469	0.936176	0.0286423
BRD1	-0.499142	0.936176	0.0286423
TM9SF4	0.502027	0.936176	0.0286423
POFUT1	0.427173	0.936176	0.0286423
PIM2	0.783079	0.936176	0.0286423
CHRAC1	-0.368913	0.936176	0.0286423
TIMM44	0.341098	0.936176	0.0286423
ETFB	-0.26465	0.936176	0.0286423
FKBP14	-0.283844	0.936176	0.0286423
TESK1	-0.591904	0.936176	0.0286423
DDX50	-0.344162	0.936176	0.0286423
PPIF	-0.327535	0.936176	0.0286423
RPS6KB1	0.38634	0.936176	0.0286423
ALDOC	0.457985	0.936176	0.0286423
NDUFC1	0.160013	0.936176	0.0286423
TBC1D19	0.517664	0.936176	0.0286423
HSPA8	0.208038	0.936176	0.0286423
CREBL2	-0.369631	0.936176	0.0286423
CDCA3	-0.535912	0.936176	0.0286423
DSE	-0.614848	0.936176	0.0286423
LAMA4	0.674222	0.936176	0.0286423
MSH3	-0.420511	0.936176	0.0286423
BRIX1	0.280702	0.936176	0.0286423
NUP155	0.448122	0.936176	0.0286423
GORASP2	0.312146	0.936176	0.0286423
FAM20B	-0.428601	0.936176	0.0286423
MFN2	0.411744	0.936176	0.0286423
SATB2	0.692543	0.936176	0.0286423
DNAL1	0.434151	0.936176	0.0286423
APAF1	0.474424	0.936176	0.0286423
PILRB	0.556535	0.936176	0.0286423
ZNF639	-0.42198	0.936176	0.0286423
NECAB1	-0.455884	0.936176	0.0286423
RAP2C	0.506018	0.936176	0.0286423
RAB38	-0.418657	0.936176	0.0286423
MPHOSPH10	0.325786	0.936176	0.0286423
ERGIC3	-0.304325	0.936176	0.0286423
NSRP1	0.294274	0.936176	0.0286423
HSPA2	-0.440358	0.936176	0.0286423
HP1BP3	-0.19209	0.936176	0.0286423
PNKD	-0.207845	0.936176	0.0286423
REEP5	0.157967	0.936176	0.0286423
SNX9	0.336826	0.936176	0.0286423
GMFG	-0.997676	0.936176	0.0286423
LGALS3	-0.311376	0.936176	0.0286423
PEMT	-0.401229	0.936176	0.0286423
RTN3	0.26848	0.936176	0.0286423
CEPT1	0.4247	0.936176	0.0286423
AP4B1	0.557991	0.936176	0.0286423
NARS	0.20948	0.936176	0.0286423
PHC2	-0.465754	0.936176	0.0286423
MDM2	0.384535	0.936176	0.0286423
TMBIM1	0.322976	0.936176	0.0286423
ATP6V1G1	0.143305	0.936176	0.0286423
TEX10	0.433804	0.936176	0.0286423
DERL1	-0.31882	0.936176	0.0286423
FLOT1	-0.2952	0.936176	0.0286423
DTNB	-0.606677	0.936176	0.0286423
SLC35A5	0.344123	0.936176	0.0286423
FAM13A	0.520114	0.936176	0.0286423
44450	-0.301316	0.936176	0.0286423
ETFBKMT	0.475405	0.936176	0.0286423
FRMD6	-0.491274	0.936176	0.0286423
PTRH2	0.254138	0.936176	0.0286423
GNAL	0.434997	0.936176	0.0286423
TRIM65	-0.435432	0.936176	0.0286423
NME7	-0.380194	0.936176	0.0286423
SDHC	0.173421	0.936176	0.0286423
MCL1	-0.349184	0.936176	0.0286423
DUSP10	0.523978	0.936176	0.0286423
RIT1	-0.31809	0.936176	0.0286423
CHAC2	0.466094	0.936176	0.0286423
GMPPA	0.3303	0.936176	0.0286423
YIPF5	0.237607	0.936176	0.0286423
SURF1	-0.358114	0.936176	0.0286423
EIF3M	-0.156686	0.936176	0.0286423
FADS1	-0.291415	0.936176	0.0286423
INCENP	-0.56185	0.936176	0.0286423
FEZ1	0.244842	0.936176	0.0286423
VPS51	-0.415795	0.936176	0.0286423
SAP18	0.132728	0.936176	0.0286423
TIMM8B	-0.25051	0.936176	0.0286423
ABCB9	0.37856	0.936176	0.0286423
ACAD8	0.400286	0.936176	0.0286423
NCAPD3	-0.408985	0.936176	0.0286423
GPR180	-0.325903	0.936176	0.0286423
RWDD2B	-0.305815	0.936176	0.0286423
SFR1	-0.421866	0.936176	0.0286423
AIFM1	0.336196	0.936176	0.0286423
RPUSD3	0.361738	0.936176	0.0286423
ZDHHC1	0.699931	0.936176	0.0286423
CCDC117	-0.599265	0.936176	0.0286423
DFFA	0.267797	0.936176	0.0286423
ZNF577	0.685782	0.936176	0.0286423
TYW5	0.366133	0.936176	0.0286423
FRZB	-0.762002	0.936176	0.0286423
H3F3A	-0.272621	0.936176	0.0286423
ATP7A	0.429306	0.936176	0.0286423
NSD1	-0.372837	0.936176	0.0286423
DPCD	0.311977	0.936176	0.0286423
CYB5A	-0.235059	0.936176	0.0286423
LEO1	0.306318	0.936176	0.0286423
PATL1	-0.596657	0.936176	0.0286423
PRDX2	0.221191	0.936176	0.0286423
ARL13B	-0.328122	0.936176	0.0286423
TMEM192	0.236082	0.936176	0.0286423
NANP	0.516012	0.936176	0.0286423
CDCA4	-0.353196	0.936176	0.0286423
ZNF439	0.744556	0.936176	0.0286423
CXXC5	-0.627767	0.936176	0.0286423
MZT2A	-0.361445	0.936176	0.0286423
MSRB3	-0.33124	0.936176	0.0286423
DDX23	0.545558	0.936176	0.0286423
PABPC5	-0.485932	0.936176	0.0286423
EIF3F	-0.291297	0.936176	0.0286423
TUFM	0.206664	0.936176	0.0286423
FAHD1	-0.18806	0.936176	0.0286423
AEN	0.425194	0.936176	0.0286423
DAZAP2	-0.235314	0.936176	0.0286423
LHFPL6	-0.46842	0.936176	0.0286423
PMEL	-0.407169	0.936176	0.0286423
GPR89B	0.738114	0.936176	0.0286423
PRELP	0.87122	0.936176	0.0286423
RRP7A	-0.294827	0.936176	0.0286423
ZKSCAN5	0.604103	0.936176	0.0286423
ZNF81	-0.538244	0.936176	0.0286423
CEP290	0.437134	0.936176	0.0286423
SYS1	0.402157	0.936176	0.0286423
MSH5	0.488536	0.936176	0.0286423
CSNK2B	0.272812	0.936176	0.0286423
LCMT1	0.2707	0.936176	0.0286423
GANC	-0.400611	0.936176	0.0286423
AC141586.1	0.493797	0.936176	0.0286423
TRIM16	0.444977	0.936176	0.0286423
EPB41L4A_AS1	0.428646	0.936176	0.0286423
NUTM2B_AS1	0.710315	0.936176	0.0286423
C19orf24	0.337986	0.936176	0.0286423
CDKN2AIPNL	-0.271569	0.936176	0.0286423
AC116347.1	-0.44019	0.936176	0.0286423
MIF	-0.187301	0.936176	0.0286423
ATP5O	-0.174425	0.936176	0.0286423
NAT6	0.662374	0.936176	0.0286423
UBE2V1	0.235378	0.936176	0.0286423
TUG1	0.356845	0.936176	0.0286423
AC141557.1	1.0487	0.936176	0.0286423
AC011611.3	0.600936	0.936176	0.0286423
LINC00520	0.490793	0.936176	0.0286423
BOLA2_SMG1P6	0.288574	0.936176	0.0286423
AC058791.1	0.727936	0.936176	0.0286423
ADGRG6	0.542253	0.936447	0.0285169
RERE	0.612698	0.936447	0.0285169
TP53I11	0.66249	0.936447	0.0285169
LINC00969	0.470622	0.936447	0.0285169
MCUR1	-0.194724	0.937824	0.0278785
PPP2R2A	0.363321	0.938161	0.0277225
ANAPC11	-0.171476	0.938531	0.0275513
RGS10	0.297575	0.938531	0.0275513
EMB	-0.818741	0.938531	0.0275513
FOSL1	0.592906	0.938531	0.0275513
SPTLC1	0.234945	0.938547	0.0275439
METAP1	0.416827	0.938547	0.0275439
PRKAR2A	-0.257648	0.938971	0.0273477
SLC25A30	0.600156	0.938971	0.0273477
CUEDC2	-0.191607	0.939147	0.0272664
MTERF3	0.326554	0.939147	0.0272664
PACSIN2	0.321525	0.939957	0.0268918
ARFRP1	-0.312547	0.939957	0.0268918
STUB1	-0.312066	0.939957	0.0268918
PPP3CC	-0.387746	0.939957	0.0268918
KLHDC3	-0.346391	0.939957	0.0268918
ACTN4	-0.44034	0.939957	0.0268918
BCAR3	0.461179	0.939957	0.0268918
RPL13A	-0.178876	0.939957	0.0268918
ANKRD40	0.378474	0.939957	0.0268918
CEBPD	-0.64161	0.939957	0.0268918
RPUSD1	0.386753	0.940806	0.0264999
RAD51	-0.510794	0.940806	0.0264999
GPBP1	0.26889	0.940806	0.0264999
DNTTIP2	-0.195038	0.940806	0.0264999
ARHGAP10	0.41554	0.940806	0.0264999
SLC25A43	-0.321882	0.940806	0.0264999
RAB21	0.395073	0.940806	0.0264999
ZCCHC6	0.430598	0.940806	0.0264999
B4GALT1	-0.428218	0.940806	0.0264999
MMP2	-0.630794	0.940806	0.0264999
TINF2	-0.393146	0.940806	0.0264999
DESI1	0.266823	0.940806	0.0264999
UBFD1	0.581748	0.940806	0.0264999
BNIP3L	0.160416	0.940806	0.0264999
SUGP1	0.454515	0.940806	0.0264999
CLIP2	-0.593702	0.940806	0.0264999
PITRM1	0.316305	0.940806	0.0264999
MADD	0.43801	0.940806	0.0264999
MRPL2	0.278358	0.940806	0.0264999
COL4A3BP	0.296105	0.940806	0.0264999
FXR1	0.250714	0.940806	0.0264999
GNB4	-0.305114	0.940806	0.0264999
PINK1_AS	0.576879	0.940806	0.0264999
PIK3R3	0.82809	0.940806	0.0264999
KANSL1	0.519113	0.940806	0.0264999
WBP4	0.33383	0.940806	0.0264999
HSPH1	0.281658	0.940806	0.0264999
NR2C1	0.429126	0.940806	0.0264999
LRIF1	0.467806	0.940806	0.0264999
TXNDC17	0.193112	0.940806	0.0264999
ELOF1	0.264643	0.940806	0.0264999
TULP4	0.398971	0.940806	0.0264999
PPT1	-0.254196	0.940806	0.0264999
YWHAQ	0.153392	0.940806	0.0264999
MTO1	0.463014	0.940806	0.0264999
HTR2B	-0.826448	0.940806	0.0264999
ADAMTS7	-0.705594	0.940806	0.0264999
C9orf78	0.180324	0.940806	0.0264999
DDX60	-0.665768	0.940806	0.0264999
SLTM	0.242038	0.940806	0.0264999
G3BP2	0.273232	0.940806	0.0264999
LEF1	0.42965	0.940806	0.0264999
GUCD1	-0.333466	0.940806	0.0264999
RITA1	-0.394402	0.940806	0.0264999
WARS	0.36571	0.940806	0.0264999
TLDC1	0.59685	0.940806	0.0264999
NFKBIZ	0.448738	0.940806	0.0264999
NCEH1	0.424893	0.940806	0.0264999
SKP2	-0.420166	0.940806	0.0264999
HIGD2A	0.210407	0.940806	0.0264999
MLIP	-0.559625	0.940806	0.0264999
ZMYM4	-0.394035	0.940806	0.0264999
RBAK	0.511752	0.940806	0.0264999
SLC25A25	-0.464614	0.940806	0.0264999
ARID5B	-0.325071	0.940806	0.0264999
CENPJ	-0.414193	0.940806	0.0264999
MZT2B	-0.340009	0.940806	0.0264999
WHAMM	0.519748	0.940806	0.0264999
N6AMT1	-0.370698	0.940806	0.0264999
NTAN1	-0.333447	0.940806	0.0264999
DSCR3	-0.258776	0.940806	0.0264999
SLC2A6	0.368423	0.940806	0.0264999
SRSF2	-0.208261	0.940806	0.0264999
RNASEK_C17orf49	0.5013	0.940806	0.0264999
NXF1	0.482171	0.940806	0.0264999
SAP30	0.635176	0.940806	0.0264999
SLC45A2	0.345781	0.940806	0.0264999
TAF3	0.51486	0.940806	0.0264999
SAMD14	0.653052	0.940806	0.0264999
TMUB2	0.36752	0.940806	0.0264999
CD2BP2	-0.292752	0.940806	0.0264999
HNRNPF	-0.22014	0.940806	0.0264999
C11orf24	-0.367626	0.940806	0.0264999
ZNF217	-0.410283	0.940806	0.0264999
ZNF24	-0.296469	0.940806	0.0264999
METAP1D	0.585259	0.940806	0.0264999
MYD88	0.396039	0.940806	0.0264999
PRPF8	0.341658	0.940806	0.0264999
TRAF6	0.6287	0.940806	0.0264999
MTX3	-0.478755	0.940806	0.0264999
P4HTM	0.706234	0.940806	0.0264999
C17orf62	0.377116	0.940806	0.0264999
PSMG4	-0.406518	0.940806	0.0264999
DDX41	0.33858	0.940806	0.0264999
DGCR6	-0.348563	0.940806	0.0264999
BCAP31	0.246955	0.940806	0.0264999
TMEM17	0.434191	0.940806	0.0264999
NAP1L1	-0.172895	0.940806	0.0264999
COL4A1	-0.414881	0.940806	0.0264999
CHM	0.427877	0.940806	0.0264999
IL1RAP	-0.345874	0.940806	0.0264999
DPP4	-0.867321	0.940806	0.0264999
PARVA	0.230197	0.940806	0.0264999
MCMBP	-0.345892	0.940806	0.0264999
HMGN5	0.428693	0.940806	0.0264999
ZNF587	0.512772	0.940806	0.0264999
ZNF830	-0.565051	0.940806	0.0264999
MT_CO1	0.286106	0.940806	0.0264999
HLA_A	-0.416902	0.940806	0.0264999
NUP62	-0.261934	0.940806	0.0264999
AC239799.1	-0.353477	0.940806	0.0264999
RPL41P1	0.176154	0.940806	0.0264999
SPCS2P4	0.544064	0.940806	0.0264999
LINC01158	-0.582319	0.940806	0.0264999
RPL23AP42	0.335085	0.940806	0.0264999
RPL9P7	0.664262	0.940806	0.0264999
TMEM199	0.493046	0.940806	0.0264999
EEF1G	-0.195006	0.940806	0.0264999
ERVK13_1	0.791667	0.940806	0.0264999
PLEKHH3	-0.53065	0.940814	0.0264964
APMAP	0.300047	0.940814	0.0264964
MFGE8	0.391184	0.940814	0.0264964
COA3	-0.195902	0.940814	0.0264964
CPD	0.358887	0.941427	0.0262131
ARF5	-0.199076	0.942149	0.0258802
C12orf4	0.391622	0.942149	0.0258802
FNIP2	-0.362541	0.942149	0.0258802
MRPS18A	0.197905	0.942149	0.0258802
PPM1H	-0.480013	0.942149	0.0258802
DGUOK	-0.176335	0.942149	0.0258802
GTF3C2	-0.428296	0.942149	0.0258802
STMN1	-0.290181	0.942149	0.0258802
ATF4	0.281939	0.942149	0.0258802
ATXN10	-0.191266	0.942149	0.0258802
TBC1D7	-0.282572	0.942149	0.0258802
MTDH	-0.156945	0.942149	0.0258802
ITPRIP	-0.438417	0.942149	0.0258802
RPL39L	-0.302591	0.942149	0.0258802
MIOS	0.548722	0.942149	0.0258802
TRMT61A	-0.395609	0.942149	0.0258802
EIF2AK3	0.52141	0.942149	0.0258802
ZNF780A	0.575215	0.942149	0.0258802
SFT2D2	0.301936	0.942149	0.0258802
ZNF37BP	0.571053	0.942149	0.0258802
AL157392.3	0.671247	0.942149	0.0258802
OARD1	0.332079	0.942195	0.0258593
EVA1B	-0.469683	0.942195	0.0258593
NMT2	0.316544	0.942195	0.0258593
BRI3	-0.379976	0.942195	0.0258593
RABEP2	0.445311	0.942195	0.0258593
POMK	-0.442102	0.942195	0.0258593
ZNF407	0.533306	0.942195	0.0258593
DDIT4_AS1	0.502342	0.942195	0.0258593
KIF16B	0.415337	0.942302	0.0258097
ATG101	0.311363	0.942302	0.0258097
ATAD2	-0.452813	0.942302	0.0258097
RPL6	-0.127799	0.943073	0.0254545
DIDO1	-0.416898	0.943073	0.0254545
CEP55	-0.49996	0.943073	0.0254545
CMTM7	0.379801	0.943073	0.0254545
ACOX1	0.417739	0.943073	0.0254545
LINC00839	0.425144	0.943073	0.0254545
TREX1	0.356941	0.943073	0.0254545
DDX3Y	-0.678353	0.943449	0.0252817
RPL7A	-0.220529	0.943449	0.0252817
AFF1	0.326003	0.943449	0.0252817
RBM12B	0.610008	0.943449	0.0252817
NEU1	0.310466	0.943449	0.0252817
AC093330.1	-0.654682	0.943449	0.0252817
GNPDA1	0.281277	0.94349	0.0252628
YOD1	0.442775	0.94349	0.0252628
WASH6P	-0.620884	0.94349	0.0252628
UQCR10	0.14343	0.94349	0.0252628
AC026366.1	-0.355437	0.94349	0.0252628
DDX18	0.21185	0.944053	0.0250037
MEF2A	0.326488	0.945545	0.0243177
ARID4B	-0.282869	0.946288	0.0239767
SNRNP40	-0.254859	0.946288	0.0239767
NFYC	0.378772	0.946288	0.0239767
TRIB2	-0.340111	0.946288	0.0239767
C20orf24	0.2617	0.946288	0.0239767
SEMA5A	-0.427589	0.946288	0.0239767
SKIV2L2	0.403051	0.946705	0.0237852
THRAP3	-0.230962	0.946705	0.0237852
ACAA1	0.332482	0.946705	0.0237852
GNA11	-0.364747	0.946705	0.0237852
E2F1	-0.506718	0.946705	0.0237852
SLC35A2	0.374476	0.946705	0.0237852
PPP1R37	-0.544613	0.946705	0.0237852
NOD1	0.568458	0.946705	0.0237852
GALE	-0.351602	0.946705	0.0237852
DCAF4	-0.585974	0.946705	0.0237852
SPATS2	0.355779	0.946705	0.0237852
METTL8	0.392932	0.946705	0.0237852
STAT5A	-0.45163	0.946705	0.0237852
HIKESHI	-0.185691	0.946705	0.0237852
XRCC4	-0.385339	0.946705	0.0237852
SLC25A44	0.425945	0.946705	0.0237852
CEP57L1	0.331475	0.946705	0.0237852
MRPL12	-0.226084	0.946705	0.0237852
PARP14	-0.318576	0.947701	0.0233285
C11orf96	-0.69302	0.947701	0.0233285
TTC37	0.254625	0.947701	0.0233285
AHCTF1	0.412661	0.948597	0.0229185
DCT	-0.675393	0.948911	0.0227747
CA14	-0.714725	0.948911	0.0227747
ZNF440	0.614	0.94955	0.0224821
SEC62	0.198837	0.950012	0.0222709
SCPEP1	0.303429	0.950012	0.0222709
UBE2D2	-0.217879	0.950012	0.0222709
ARHGEF3	0.639318	0.950012	0.0222709
LSM10	0.235849	0.950012	0.0222709
FGFR1OP	0.40187	0.950012	0.0222709
NUDCD1	-0.410697	0.950386	0.0220998
SUMO3	-0.207726	0.950386	0.0220998
BCL2A1	0.27083	0.950701	0.0219559
PPP2R5A	0.452414	0.95084	0.0218926
LRRFIP2	0.211904	0.95084	0.0218926
HOMER1	0.530924	0.95084	0.0218926
USF1	-0.556392	0.95084	0.0218926
GALNTL6	-0.6577	0.95084	0.0218926
NR2F2	-0.448377	0.95084	0.0218926
ZFP36L1	-0.45907	0.95084	0.0218926
SYNGR1	0.29209	0.950869	0.0218795
WDR1	-0.272863	0.95087	0.0218787
MAML1	-0.463284	0.95087	0.0218787
C5orf30	0.338704	0.95087	0.0218787
USP48	0.265163	0.951133	0.0217589
EIF5	-0.173731	0.951133	0.0217589
XPO5	-0.396245	0.951133	0.0217589
NQO2	0.294464	0.951133	0.0217589
COX7C	0.15871	0.951133	0.0217589
PALM2_AKAP2	-1.12893	0.951133	0.0217589
HIF1AN	0.372401	0.951133	0.0217589
TRAPPC12	-0.436495	0.951133	0.0217589
UBE2E2	-0.370858	0.951133	0.0217589
ATXN7L3B	-0.361445	0.951133	0.0217589
AAED1	-0.306247	0.951659	0.0215188
PDS5B	-0.324648	0.951673	0.0215121
TXNL1	-0.1628	0.951673	0.0215121
ECH1	0.19087	0.951673	0.0215121
C3orf14	0.183454	0.951673	0.0215121
PCGF1	0.600209	0.951673	0.0215121
ARL1	-0.194879	0.951673	0.0215121
MTERF1	0.412651	0.951673	0.0215121
SLC26A2	0.30734	0.951673	0.0215121
ZNF496	-0.645281	0.951673	0.0215121
ZCCHC4	-0.538574	0.951673	0.0215121
SLC25A6	-0.289404	0.951673	0.0215121
TADA2B	0.507746	0.951673	0.0215121
SLC35E3	-0.35599	0.951673	0.0215121
SMIM19	-0.236818	0.951673	0.0215121
IMPDH2	-0.214558	0.951673	0.0215121
TRAK1	-0.379566	0.951673	0.0215121
SLC7A5P2	-0.487467	0.951673	0.0215121
AC009120.2	0.311508	0.951673	0.0215121
ZFPL1	0.332906	0.951899	0.021409
ITCH	0.384495	0.952228	0.0212592
CREM	0.241721	0.952228	0.0212592
ST3GAL3	-0.408893	0.952228	0.0212592
MAPRE2	-0.324673	0.952228	0.0212592
ZNF518B	0.376605	0.952228	0.0212592
CD47	-0.209073	0.952228	0.0212592
MARCKSL1	0.363725	0.95284	0.0209801
KIF18B	-0.647932	0.95284	0.0209801
AP3M1	0.348378	0.953137	0.0208448
MKNK1	0.400661	0.953883	0.0205047
DNM1L	-0.222821	0.953883	0.0205047
TCF12	-0.336361	0.953883	0.0205047
ACSL1	0.318108	0.953883	0.0205047
ZNF23	0.603712	0.953883	0.0205047
ARL6IP6	-0.367921	0.953883	0.0205047
NTF3	0.536395	0.953883	0.0205047
ABCF2	0.315619	0.954261	0.0203329
NDUFB4	0.12633	0.954261	0.0203329
HSD3B7	0.417531	0.954261	0.0203329
PDE4D	-0.397389	0.954261	0.0203329
TCTN3	0.369374	0.954261	0.0203329
SMUG1	0.271994	0.954261	0.0203329
KIF13A	0.485415	0.954261	0.0203329
PRKCA	-0.510172	0.954261	0.0203329
FAM102A	0.606578	0.954261	0.0203329
SUPT4H1	0.167165	0.954377	0.0202798
LRCH3	0.367286	0.954537	0.0202074
RBMXL1	-0.423662	0.954992	0.0200001
SH3BP5_AS1	-0.411012	0.955348	0.0198384
KANSL3	-0.363434	0.956124	0.0194858
RCL1	-0.566593	0.956124	0.0194858
TMSB10	0.145467	0.956129	0.0194836
FAM120A	0.276842	0.956129	0.0194836
ABHD12	0.291228	0.956129	0.0194836
PLCG1	-0.423988	0.956129	0.0194836
FIGNL1	-0.413789	0.956129	0.0194836
HMCN1	-0.51352	0.956129	0.0194836
SON	0.219088	0.956129	0.0194836
RACGAP1	-0.32714	0.956129	0.0194836
FAM107B	0.504735	0.956294	0.0194087
CTNNA1	-0.204213	0.956374	0.0193724
TM9SF3	0.293404	0.956374	0.0193724
SRPX	-0.348854	0.956374	0.0193724
HSDL1	0.318944	0.956374	0.0193724
FAM46A	0.433517	0.956374	0.0193724
GPR108	0.33346	0.956374	0.0193724
KIF21A	0.359463	0.956374	0.0193724
TMEM218	-0.370243	0.956374	0.0193724
ZNF503	-0.618945	0.956374	0.0193724
EEF2	-0.361094	0.956374	0.0193724
AP1S2	-0.254122	0.956374	0.0193724
CCDC137	-0.317666	0.956374	0.0193724
PCGF3	-0.345941	0.956374	0.0193724
TFAP2A_AS1	0.597032	0.956374	0.0193724
AC015712.2	-0.564324	0.956374	0.0193724
WDR75	0.304831	0.956428	0.0193479
FAM35A	0.360956	0.956428	0.0193479
KPNA6	0.219158	0.957418	0.0188985
CS	-0.319941	0.957418	0.0188985
CLDND1	-0.229191	0.957418	0.0188985
GMIP	0.593645	0.957418	0.0188985
ABHD4	0.431535	0.957418	0.0188985
LEPROTL1	0.15097	0.957418	0.0188985
[truncated: 7,991 more rows]

## Sheet: Fig3b
Fig. 3b
Gene Type	Gene Name	D04_LSR03_high	D04_LSR04_high	D06_BCC01_high	D06_BCC02_high	D06_BCC07_high	D06_BCC08_high	D06_BCC10_high	D06_BCC18_high	D06_MIS03_high	D06_MIS04_high	D06_MIS08_high	D06_MIS10_high	D06_MIS12_high	D07_LBK01_high	D07_LBK03_high	D07_RBK03_high	D10_RBK03_high	D12_LSN01_high	D12_LSR05_high	D12_RBK02_high	D12_RSR02_high	D13_BCC07_high	D13_MIS02_high	D13_MIS07_high	D13_MIS08_high	D13_MIS15_high	D13_MIS17_high	D13_MIS19_high	D13_MIS20_high	D13_MIS21_high	D23_FRA02_high	D23_FRB05_high	D28_LSR04_high	D28_LSR05_high	D28_LSR06_high	D30_RTH04_high	D30_RTH07_high	D31_LBK03_high	D32_LBK01_high	D32_LBK05_high	D33_LBK01_high	D33_LBK02_high	D33_LBK03_high	D38_RBK03_high	D38_RBK07_high	D39_LBK03_high	D47_RBK01_high	D47_RBK04_high
Melanocyte markers	PMEL	8.18877	5.46586	9.05186	7.67975	6.36405	8.47372	6.48631	7.92924	8.78706	8.47826	8.74047	8.02189	8.73524	7.2822	6.73564	6.16694	7.0444	5.49152	7.12123	7.48399	9.20776	7.24937	6.24485	7.56985	8.77566	9.00844	7.74256	8.86586	8.71386	8.52579	7.48667	7.59566	6.42666	6.4166	5.58311	7.30467	7.78796	5.29249	6.31072	7.73088	8.07962	3.36405	6.98728	3.49731	2.02723	4.42108	6.74747	8.89548
Melanocyte markers	TYRP1	8.28723	5.91975	8.99077	8.01647	7.59448	8.75794	7.46744	7.74756	9.22127	8.49559	7.68584	7.80533	8.46908	7.72741	7.1981	6.98829	7.77039	7.21491	7.84509	8.2494	8.78888	7.25879	7.35114	6.96889	8.36219	8.42709	7.08609	8.46886	8.40854	7.78321	8.5488	8.37832	7.00595	7.20223	6.90796	8.22201	8.25592	7.67217	8.90304	8.78146	9.03696	4.10201	8.21862	8.53578	5.27935	7.23146	8.17205	8.66795
Melanocyte markers	MLANA	7.42704	5.33197	7.70507	7.34933	6.23285	8.34511	7.02951	7.88857	8.34858	7.64034	7.91808	7.70621	8.28052	6.3256	6.21582	7.03932	8.18255	6.19145	8.00123	8.6746	8.28981	6.97874	6.79714	6.95502	7.94056	8.19214	7.50418	8.03313	8.32395	7.64436	7.86474	7.77283	7.12172	6.55742	6.62312	8.4499	7.76013	6.54924	8.94315	8.12197	7.91775	3.93033	7.33675	7.04051	3.64336	6.79288	8.0894	8.17125
Keratinocyte markers	KRT14	-5.9215	-7.85831	-7.20161	-6.85831	-6.21848	-4.87968	-4.69911	-4.95966	-3.79222	-6.11415	-6.72296	-5.6502	-4.49266	-5.59957	-3.59957	-2.8696	-3.59957	-4.25165	-4.96214	-4.69911	-4.49266	-4.11415	-4.96214	-5.11415	-4.87968	-3.59957	-4.11415	-3.96214	-4.11415	-4.79222	-3.11415	-3.79222	-2.79222	-3.11415	-2.37718	-1.79222	-4.19915	-1.79222	-1.79222	-3.11415	-3.79222	-1.79222	-1.79222	-0.792219	-4.25165	-4.11415	-2.79222	-3.11415
Keratinocyte markers	KRT17	-6.59284	-8.52965	-7.87295	-6.52965	-6.88983	-5.55102	-5.37045	-5.631	-4.46356	-6.78549	-7.3943	-6.32154	-5.164	-6.27092	-4.27092	-3.54094	-4.27092	-4.92299	-5.63349	-5.37045	-5.164	0	-5.63349	-5.78549	-5.55102	-4.27092	0	-4.63349	0	-5.46356	-3.78549	-4.46356	-3.46356	-3.78549	-3.04852	-2.46356	-4.87049	-2.46356	-2.46356	-3.78549	-4.46356	-2.46356	-2.46356	-1.46356	-4.92299	0	-3.46356	-3.78549
Keratinocyte markers	KRT5	-5.59599	-7.53279	-6.8761	-6.53279	-5.89297	-4.55417	-4.3736	-4.63414	-3.46671	-5.78863	-6.39744	-5.32469	-4.16715	-5.27406	-3.27406	-2.54409	-3.27406	-3.92614	-4.63663	-4.3736	-4.16715	-3.78863	-4.63663	-4.78863	-4.55417	-3.27406	-3.78863	-3.63663	-3.78863	-4.46671	-2.78863	-3.46671	-2.46671	-2.78863	-2.05167	-1.46671	-3.87364	-1.46671	-1.46671	-2.78863	-3.46671	-1.46671	-1.46671	-0.466705	-3.92614	-3.78863	-2.46671	-2.78863
Fibroblast markers	LUM	-3.07028	-3.83716	-6.35039	-6.00708	-5.36726	-4.02846	-3.84788	-4.10843	-2.94099	-5.26292	-5.87173	-4.79898	-3.64143	-4.74835	-2.74835	-2.01837	-2.74835	-3.40043	-4.11092	-3.84788	-3.64143	0	-4.11092	-4.26292	-4.02846	-2.74835	0	-3.11092	0	-3.94099	-2.26292	-2.94099	-1.94099	-2.26292	-0.525957	-0.940994	-3.34793	-0.940994	-0.940994	-2.26292	-2.94099	-0.940994	-0.940994	0.0590058	-0.400426	0	-1.94099	-2.26292
Fibroblast markers	COL1A1	-4.02681	-5.96361	-5.30691	-3.96361	-4.32379	-2.98499	-2.80441	-3.06496	-1.89752	-4.21945	-4.82826	-3.7555	-2.59796	-3.70488	-1.70488	-0.974904	-1.70488	-2.35696	-3.06745	-2.80441	-2.59796	0	-3.06745	-3.21945	-2.98499	-1.70488	0	-2.06745	0	-2.89752	-1.21945	-1.89752	-0.897524	-1.21945	-0.482486	0.102476	-2.30445	0.102476	0.102476	-1.21945	-1.89752	0.102476	0.102476	1.10248	-2.35696	0	-0.897524	-1.21945
Fibroblast markers	S100A4	-4.65974	-6.59654	-5.93984	-5.59654	-4.95672	-3.61792	-3.43734	-3.69789	0	-4.85238	-5.46119	-4.38843	-3.23089	-4.33781	-2.33781	-1.60783	4.24715	-1.98989	-3.70038	6.54992	-3.23089	-2.85238	-3.70038	-3.85238	-3.61792	-2.33781	-0.852382	-2.70038	-2.85238	0	4.99311	0	-1.53045	-0.852382	-0.115416	0.469547	3.90811	1.79147	-0.530453	-1.85238	0	-0.530453	-0.530453	0.469547	3.15986	-2.85238	-1.53045	-1.85238
High mut. mel. enriched genes	ABCC2	1.68808	2.0071	0.872576	1.98881	0	0	0.236388	1.64078	-0.178649	-1.14212	0.311691	0.97582	0.442839	0.973354	1.59896	-0.178649	1.014	0.683847	0.45878	0.499422	0.120911	0.821351	2.35187	1.58689	0.406313	0.598958	0.084385	1.23639	1.40275	1.40631	0	0.406313	0.821351	1.08438	0	0.821351	1.08438	0	0	2.08438	0.406313	0	1.82135	0	0.499422	1.08438	-0.178649	-0.500578
High mut. mel. enriched genes	AC016831.1	2.77415	3.09409	1.00115	2.25429	1.93496	-0.0332006	-0.437591	-0.0332006	0.4693	-1.8161	-0.262752	2.26763	1.09079	1.88434	0.661945	0.4693	0	-0.990132	-1.70063	0.562409	-1.23114	0.732334	-1.70063	0.954727	0.4693	0.661945	0.147372	-0.700625	0.828309	-1.5307	0	0	0	0	0	0	-0.852628	0	0	0	0	0	1.4693	0	0	0.732334	0	0.147372
High mut. mel. enriched genes	AC026785.2	2.05446	-0.825897	0.780616	1.55755	0.150642	2.80053	2.36449	-1.69628	1.95373	1.39432	2.20626	2.25921	2.75963	-2.77874	0	0	0	0.516713	3.8202	1.43802	-0.309258	-1.34578	-1.19378	0.927235	-0.438893	-2.41617	-1.34578	-1.77874	-1.24981	-0.608818	-0.345783	-0.28689	3.92381	4.21941	4.17219	2.95678	2.0033	2.81745	0.976145	2.91625	1.77868	3.63378	2.53032	0.391182	3.43172	0	0	0
High mut. mel. enriched genes	AHNAK2	-2.77847	3.91581	-0.111854	-1.01294	2.22045	0.806488	0.572023	1.80649	0.630917	2.17333	2.22719	3.76724	3.13211	2.22653	1.50163	2.11634	0.0865964	-0.150443	-0.0535813	1.65003	-0.0695228	0	-2.86094	1.74195	-0.369083	0.0865964	1.15699	1.13906	0.404963	2.16697	2.30899	1.76842	-0.691011	-0.0129393	0	0	-0.0129393	0	1.30899	2.44649	-0.106049	0	0.308989	0	0.572023	2.07452	-0.691011	0
High mut. mel. enriched genes	AK5	1.15544	0.892285	-1.05814	-2.0274	-3.39735	-0.507529	1.25801	3.11696	0	0	0.485311	1.14944	-1.70547	0.410009	0.772579	0.994971	0.187616	1.53554	0.994971	2.67304	0	0	0.825046	1.13247	1.1649	0	0.258006	-0.174954	0.35398	0.579934	-0.326957	0	0.994971	1.25801	1.41001	0	0.258006	0	0	-0.326957	1.3169	0.994971	1.99497	0	4.65032	1.99497	0	0
High mut. mel. enriched genes	ANKRD37	0.180944	1.66497	-0.106633	-1.33892	1.99157	-1.98898	-0.223446	0.595981	0	0.983004	-1.21853	1.25295	0.983004	1.04403	0.876089	0.0984817	0.291127	-1.36095	0.250485	1.89203	0.398042	0.776554	0.513519	0.361516	0.905837	0.291127	0	-0.0714433	-1.12747	1.09848	-0.223446	0.683444	1.68344	-0.223446	0.513519	1.09848	0.361516	1.09848	0	-0.223446	-0.901518	0	0	0	1.36152	0.776554	1.68344	-0.223446
High mut. mel. enriched genes	ARHGAP4	-0.806342	0	-1.53157	0	0	0	-1.21073	0	-0.303841	0	-3.20582	-0.435676	0	2.4007	0	0	0	2.04408	2.1112	-1.21073	0	0	0	-0.625769	0	2.21073	1.95919	1.52623	1.79213	2.50351	0	0	0.696159	0	1.1112	0	0.959193	2.69616	0	1.37423	0	0	0	0	0	0	0	0
High mut. mel. enriched genes	ATOX1	-1.15048	-0.876065	-0.675849	0.640225	-0.614686	-0.52522	-0.49937	2.04952	0.98338	-0.792021	1.19969	3.19875	2.73905	1.23533	-0.668324	1.54996	1.81476	1.06566	2.36142	3.13794	-0.265952	-0.10317	-0.0980078	0.675084	0.139031	-0.173559	-0.302478	0.277859	-0.569074	1.00603	-1.64233	-0.796838	2.66259	1.8171	1.82256	2.43449	1.65688	1.10586	1.29431	1.33495	1.48695	-0.513045	1.20316	-2.3204	0.323456	1.77552	-2.15048	-1.83497
High mut. mel. enriched genes	CD109	1.4377	1.2287	-0.55268	0.199599	1.015	-0.175836	0.852733	-0.497764	-0.732229	-0.769704	-0.348804	1.98448	0.611725	2.61092	0.367306	1.4377	1.10427	0.0562667	-0.147267	2.49016	0.322219	-0.594726	1.32666	-0.410301	0.553173	-1.53958	2.13567	-0.0947993	-0.636255	1.7272	0.405274	0.660088	1.17466	0.945843	1.5897	1.5897	2.92312	0.267771	2.85273	1.85273	1.62532	0.267771	1.07513	3.85273	1.07513	3.66694	0.727202	-0.0541573
High mut. mel. enriched genes	DPP6	-0.200976	1.86305	-3.65848	0	2.34661	0.629099	1.2691	0	0	3.30152	0	2.65239	1.01612	-2.03833	2.07913	0	0.909207	0	-1.45336	0.1316	-0.398915	-1.60537	-0.131435	-2.60537	2.62345	3.36864	1.20199	0	0	1.96449	1.9796	1.71656	-0.283438	0.979597	1.1316	1.71656	3.34883	1.71656	0.716562	2.71656	-1.28344	0	0.716562	0	0	-1.60537	-0.283438	0.979597
High mut. mel. enriched genes	EPS8	0.275416	-0.406867	-0.0792751	-0.562528	-0.610549	-0.162954	0.729272	0.154786	0.0639116	-0.21203	0.413853	-0.553813	0.400947	1.60413	0.434894	1.33955	-0.0371745	-0.39552	-0.266478	0.248944	1.59936	0.194496	0.646059	1.67893	0.636163	-0.290931	0.0790185	-0.144488	0.0494622	0.173536	0.920321	1.0448	-0.0140909	-0.113627	-0.184016	0.275416	0.301411	-0.184016	0.137912	0.53845	-0.429128	-1.18402	0.275416	0.623339	0.623339	0.221976	1.24225	0.53845
High mut. mel. enriched genes	FRG2DP	-1.97269	2.6512	-1.67531	1.67736	0	0	0	0	0	0.829368	0	-1.73076	0	0	0	1.11477	0.307415	0.655338	-0.0551552	0.207879	0	0	0	1.11477	1.69973	3.62934	0.792842	2.26677	-0.111184	2.5742	0	1.11477	3.4367	0	0	0	-0.207158	0	0	0	0.11477	0	0	0	0	0	0	0
High mut. mel. enriched genes	FTH1P10	0.699821	-1.00233	-0.146151	-0.050678	-1.31681	0.287974	0.261255	0.416841	0.112403	-0.351969	1.4977	0.770401	1.05687	-0.491794	0	0	0.775828	2.0897	1.28236	0.112209	1.30538	-0.195026	0.338815	2.01972	0.439568	-0.262532	0.0680088	-0.0575221	-1.07615	0.705117	2.01661	0.966862	2.0755	2.00284	2.65564	0.826454	-0.912882	0.418506	-0.18067	0.339036	-1.16646	1.31594	0	0	1.00661	-0.000938598	0	-1.51695
High mut. mel. enriched genes	HERC2	2.09249	1.24238	1.11254	1.46399	1.03754	-0.0256192	0.337186	0.193858	0.25558	1.24805	0.785459	1.83077	1.6101	0.621761	1.14753	0.518784	1.98152	1.41483	0.824707	3.14967	2.5253	-0.219313	-0.346286	-0.78041	0.807577	1.17856	1.37618	0.546799	0.884285	1.57087	-0.305644	-1.22954	0.493961	-0.279434	-0.346286	4.11782	3.3948	0.431322	0.0162841	0.357321	1.37196	-2.49829	0.238677	-0.568678	-0.431175	0.109394	1.89958	2.84464
High mut. mel. enriched genes	HLA_DPA1	-1.78179	0.0623282	3.25256	3.1902	2.28259	-0.781789	3.20614	3.34749	2.84999	3.3482	3.84387	1.23273	3.52807	-0.0341758	-1.08664	1.89064	1.49832	0.26128	-3.44921	0.720712	1.66413	1.30567	1.45768	1.25676	3.21256	2.23528	1.09922	-0.127285	-1.50524	-2.27929	0.720712	1.18014	1.30567	0.983746	1.72071	1.72071	0.858215	1.30567	0	0.983746	-2.27929	0	0	0	-0.0162539	-1.01625	0	1.20614
High mut. mel. enriched genes	HMOX1	-0.135026	-0.95636	-0.328138	1.75284	0.239546	-0.489869	1.83575	0.949243	-0.710528	-1.43405	-0.325343	3.58495	1.8902	2.62002	-0.662273	-0.295491	0.871159	1.00758	1.09355	-0.687808	-0.343854	3.11826	2.41723	2.49409	0.730044	-1.20976	2.51186	2.44147	1.47856	3.41875	3.13747	0.356586	1.32342	0.704509	2.98462	-0.517883	1.23344	1.48212	-3.10285	1.03466	-3.51788	-2.10285	-1.51788	0	2.55251	2.27567	-3.10285	0
High mut. mel. enriched genes	LIPA	-0.883976	0.214458	0.603741	1.35412	0.0994146	0.000547012	1.16601	0.565332	0.310402	0.228872	0.606695	2.01946	0.868697	0.846192	1.18755	1.40994	1.78316	-0.956384	-0.34495	2.10395	-0.442505	0.181119	1.20349	1.1469	2.49173	-0.603868	0.181119	-0.34495	-1.02247	1.01084	0.573437	0.547441	-1.17502	0.503047	-0.496953	0.962479	0.936007	-0.91199	0.310402	0.0880099	1.20349	-0.496953	0.0880099	1.96248	0.573437	2.0391	-0.327028	-2.23392
High mut. mel. enriched genes	MAP1LC3B	-0.201922	-0.845255	-0.525006	-0.0760704	-0.553726	0.239677	-0.0621327	0.567529	0.0234455	0.301017	1.34571	0.716542	0.80487	0.365944	0.0137707	1.0926	0.713699	0.242097	0.745098	1.81227	0.977406	0.321895	0.403995	1.21068	0.901045	-1.10476	-0.128758	0.161084	0.147373	0.761701	1.0157	0.216485	1.06735	0.848277	0.619713	0.324066	0.498938	0.036739	-0.837969	0.0450123	-0.439419	-1.14847	-0.39051	-2.07089	1.03312	0.198103	-1.49005	-1.03437
High mut. mel. enriched genes	MC1R	0.936739	1.18146	0.517918	0.522666	-1.89168	0	0	1.87261	-1.49936	-0.2143	-0.541368	2.54871	0.990815	3.72818	1.69328	2.67056	1.00362	0	0.755637	1.86577	-0.150169	0.50064	0	1.0247	2.24157	0	-0.0472921	1.00427	0.285466	0.964001	0	0	2.30799	0.249101	1.16056	0	0	1.50064	1.44175	0.156907	-0.348801	0	1.50064	0	0	-0.799809	0	0
High mut. mel. enriched genes	PRR13	0.173954	-1.18677	-0.386735	-0.287775	-0.789322	0.23412	0.675876	0.478538	-0.452858	-0.396424	0.928619	0.766567	0.405872	0.0989161	-1.04871	0.943071	1.01542	0.647138	1.09507	0.931483	1.52738	0.555622	0.43307	0.458844	-0.0283599	-0.186212	-0.437751	-0.411279	-0.226299	0.253411	0.436718	-0.452858	1.50867	1.17931	1.84354	1.20611	-0.215358	0.621143	0.999654	0.0647495	-0.700785	-0.700785	0.46914	0	0.677726	0.225214	-1.70079	-2.02271
High mut. mel. enriched genes	SCD	0.980035	0.92463	1.02584	-0.147906	-0.279016	-1.70407	-2.0737	1.50823	-0.450599	-0.27657	-0.614044	0.581188	-1.42667	3.53305	0.466411	0.610801	-1.53359	-1.26367	-1.50023	3.81765	-0.0598912	0.288873	0.113302	1.8863	2.67689	0.149221	0.52409	0.230953	0.0666717	0.0919279	2.86378	-0.726234	0.549401	0.227473	1.1133	0.262331	0.214081	-2.3892	0.113302	1.41816	1.40088	-3.97416	0.347767	3.07023	-1.3892	0.959034	-0.0788587	0.703911
High mut. mel. enriched genes	SH3BGRL3	0.381089	-0.50497	-0.853506	0.381809	-0.548856	0.664368	0.0639502	0.957633	0.479305	0.942959	1.8109	2.02813	1.2704	0.388134	-0.0793706	0.887183	0.781923	0.829268	1.41935	1.35299	-0.178906	0.597198	0.425956	0.917018	0.280525	-0.313836	0.306521	-0.282742	-0.0125424	0.72196	0.381809	-0.450986	2.34466	1.66909	2.21341	1.31295	-0.500834	0.406056	-1.85698	0.199605	-0.296263	0.865488	-0.0914435	0	0.73757	-0.800395	-5.17891	-3.17891
High mut. mel. enriched genes	SLC43A3	1.01119	-0.891698	0.399592	1.48035	-1.83555	-1.29624	0.516605	1.55176	-0.360775	-0.415565	-1.04036	3.00747	1.12641	1.20627	0.568835	0.4693	0.4693	2.4856	0.822937	0.810337	0.856323	0.954727	-0.452698	0.875292	-0.282773	-1.75309	-0.393197	-0.5307	-2.75665	-0.00713832	-0.267666	-0.945738	2.79123	1.67093	2.52819	1.4693	-0.393197	0.872567	-1.5307	0.4693	1.4235	0.4693	1.05426	0	-0.267666	1.3173	0	-2.85263
Low mut. mel. enriched genes	ARHGDIB	-2.18218	0	-3.46976	0	0	0	0	0	0	0	-2.99669	0	0	-0.849603	0	0	0	0	-1.26464	0	0	-0.416644	2.64225	0	-1.09472	0	0	0	0	0	0	0	0	0	0	0	0	0	0	0	0	0	0	0	0	0	0	0
Low mut. mel. enriched genes	DAAM2	0.853939	-1.17609	0.281385	0.494894	-2.59387	-1.87398	-2.10845	0.0329089	-0.464591	-0.16503	-1.88114	-1.17262	-0.317034	-0.541406	-0.271946	-0.201556	-1.59387	0.66094	0.365484	0	0.098004	0.213481	-1.14909	-0.523484	-0.0860791	-1.00891	1.64644	0.365484	-0.0124723	0.605799	1.35098	-1.20156	0	-1.10845	-0.371481	-0.786519	-0.301092	0	0.798444	0.891553	0.798444	0.798444	1.53541	0.213481	-1.10845	-0.523484	0	-2.10845
Low mut. mel. enriched genes	FAM207A	-4.07754	-2.11661	-0.320721	-1.20509	-2.79743	-2.07754	0	-2.07754	-1.99008	-0.105553	-1.19161	-0.835606	-0.690515	-0.285531	-1.79743	0	-1.79743	-2.44951	-2.16	-1.89697	-1.10555	0.00992452	-0.575038	-0.312004	1.86791	2.84643	0.857921	-0.16	1.48441	1.09739	0	0.817279	-0.990075	0	0	0	-2.312	0	0.00992452	0.272959	0	0	0.00992452	0	0	-0.727041	0	-0.312004
Low mut. mel. enriched genes	FBN1	-0.766967	-0.806037	1.03292	0.690445	-1.48686	0.933472	0	0.233033	0.320496	-1.15755	0.973107	-1.52503	-0.379944	-0.264467	-0.486859	0.320496	-1.48686	1.18299	-0.264467	-1.5864	0.620056	-1.00143	-1.26447	-3.00143	-0.094542	-0.486859	-0.41647	-1.84943	-0.320496	-0.679504	1.3205	0	0	0.58353	0	0	-0.41647	0	0	0	-0.094542	1.3205	0	0	0.320496	-2.00143	0	0.58353
Low mut. mel. enriched genes	HACD1	-1.7321	-2.47642	0.174098	-1.98893	-0.00132757	0.267903	-1.87345	-0.8841	0.203363	0.223769	0.00182549	-3.00474	-2.667	-0.329132	0.132974	-1.96656	0.226083	-1.25607	0.25583	0.411949	0.140353	-0.829059	-0.88856	-0.159207	0.31884	-0.451989	0.235072	-0.229597	-0.0225907	-0.879099	-0.703528	0.425755	-2.96656	-1.70353	-1.55152	-0.3816	-0.588051	-1.96656	0.0334378	0.518865	-0.644634	-0.966562	-0.3816	-0.966562	0.0334378	-0.28849	0.203363	1.29647
Low mut. mel. enriched genes	IL24	-1.69978	-3.64574	-3.98735	-2.63468	0	0	-1.5192	0	0.387687	0	-3.51429	-2.45784	0	-0.782238	0.580332	1.38769	1.16529	0	0	0.0657586	0	1.06576	1.02512	0	0	0	0.0657586	0	0	-1.61231	0	0	1.38769	2.38769	0	0	-0.934241	0	0	0	0.972649	2.38769	0	0	0.0657586	-0.934241	0	0
Low mut. mel. enriched genes	ITM2A	-1.16852	-3.98895	0.00730357	-4.34046	-0.563573	1.82051	-3.44738	-0.512475	0.629436	0	-3.568	-3.38602	-0.738429	-2.71041	-0.232367	-2.12545	1.15466	-0.999921	-1.12545	-5.03234	0	0.0761822	0.164055	0	-0.955527	0.0671934	-0.0550623	0.562604	0.933997	0.266866	0	-1.80352	0	0	-0.710414	-2.12545	-1.64002	0	0.459511	-1.12545	-1.80352	0	0	0.459511	0	-3.44738	1.82874	-1.86242
Low mut. mel. enriched genes	LMCD1	-2.47627	0	0.880013	1.75875	0	-0.154339	2.02623	1.77166	0.196159	1.02623	1.32393	0.573021	0.495719	-0.558729	-1.19616	0.611196	-1.19616	-0.263273	-0.973766	-0.710732	-1.08924	0.289268	-0.973766	-0.388804	0.418551	-1.19616	-0.125769	-1.55873	-0.614757	-1.3888	1.6112	-1.3888	-0.388804	-0.710732	0	0	-0.710732	0	0	-0.710732	0	0	0	0	2.45919	-0.710732	0	0
Low mut. mel. enriched genes	MYL9	-2.65322	-0.844294	2.20386	-2.58813	0	-0.845867	0	0	0	0	-1.38027	0	0	-1.73568	0	0	-0.788151	0.675249	-0.735684	0	0	1.28224	-2.73568	0.0192039	0.0192039	0.948815	-0.302724	0.264316	1.20829	0.241596	0	-0.565759	0	-0.302724	-1.15072	0	-1.30272	-0.565759	-0.565759	0	0	-0.565759	0	0	-0.565759	-2.88769	0	0
Low mut. mel. enriched genes	MYLK	0.688532	-1.44185	0.371809	-0.366668	-1.67522	-0.370362	-2.77475	-0.14797	0.132138	-1.34591	0.478089	-2.71339	-0.983339	-0.815394	-0.0902541	1.13214	-0.0902541	0.842632	-0.452824	-1.77475	-0.246373	-0.18979	1.91641	0.81021	0	0	-2.18979	-1.03779	-2.09382	-2.86786	1.81021	-0.282899	0.132138	0	-0.452824	0	-2.18979	0.132138	0	-1.18979	0	1.7171	0	0	1.13214	-2.18979	0.132138	-1.18979
Low mut. mel. enriched genes	NTNG1	-1.43831	-2.79931	-0.918536	-3.37322	-0.743169	0.561686	0	-1.43831	0	-1.05129	-3.25283	0	0	0	1.42676	0	0	-0.810283	0	0	-0.0512909	0	-1.52078	0	0	0	0	-0.520776	-0.576805	-1.35085	0	0	0	0	0	0	0	0	0	0	0	0	0	0	0	0	0	0
Low mut. mel. enriched genes	PALLD	-0.153495	-2.47142	0.0302345	-0.338378	0	-1.02796	0	0.0875135	0.933968	-1.00351	0.87634	-0.283531	-0.225903	-1.69539	-0.0108902	-0.525463	-0.0108902	1.33703	-0.235957	-1.84739	0.233529	1.32253	0.00505135	1.9075	-2.52546	-0.747856	-2.84739	-1.11043	-0.751417	-0.203535	-1.84739	-2.52546	-1.52546	-0.847391	0	0	0	0	0	0	-2.52546	2.28189	0	0	1.95996	-1.26243	0	0
Low mut. mel. enriched genes	PSME1	-0.929821	-1.44423	-0.341204	-0.0146219	-1.72772	-0.133355	-0.749249	0.0510697	0.231642	-0.246405	-0.291823	-0.460083	-0.0358383	-0.559771	-1.1972	0.610154	-0.197201	0.876547	0.958957	-0.164287	0.457202	-0.952783	0.182732	0.0140505	-0.804884	-0.649714	0.0140505	-0.616355	-0.856808	-0.664021	-0.711774	-0.232305	-0.389846	-0.324751	-0.867894	-0.505324	-0.657327	-1.50532	-0.282931	-0.164287	-0.44643	0.231642	-0.282931	0	1.07964	-1.24229	-0.630855	0.288226
Low mut. mel. enriched genes	RGMB	0.251757	0.427787	0.0466424	0.438842	-0.140561	-0.835706	0	0.334219	-1.74824	-0.86372	-0.74333	-0.271845	-0.86372	0.197309	0	-0.748243	0	0.377288	-0.333206	-2.65513	-1.44868	0	-0.59624	-0.748243	-0.163281	-0.555598	-2.07017	1.08183	-1.9742	0.0591117	0	-1.74824	-0.748243	0.514791	0	0	0	0.251757	0	-0.0701713	-0.748243	0	0.251757	0	0	-2.07017	1.25176	-1.07017
Low mut. mel. enriched genes	SEMA3C	-0.221336	-0.703895	1.48012	1.584	-1.52619	0.71155	0.16277	-0.0562763	1.14366	0.706256	0.177144	-1.77587	-0.23485	-0.0505113	0.406696	0.281165	-0.815697	-0.730808	-1.17827	-0.561595	1.14366	0.0847676	0.236771	0.766592	-0.00834183	-0.0787312	-1.50019	-0.348192	0.350667	-0.370912	0.821733	-0.090804	-1.17827	-1.50019	0.0441256	-0.593304	-2.17827	-0.593304	-2.17827	-1.50019	-0.593304	0.406696	0	0	-1.04076	-0.412732	1.72862	1.02337
Low mut. mel. enriched genes	SGCE	-2.97177	-2.8182	-1.51211	-0.144177	-0.836054	0.744435	-1.13912	-1.19416	-0.691664	-0.517635	0.161246	-1.95223	-2.07018	-0.639197	-0.0395876	0.630264	-0.499019	-0.566133	0.460339	0.0453013	1.53863	-0.843667	0.386338	0.156333	0.115691	0.500981	-1.20624	-1.05423	0.605944	-0.443737	-0.691664	0.767767	-1.69166	-1.42863	-1.27663	0.308336	0.308336	0.308336	1.11569	0.308336	-0.369736	-0.106702	-1.69166	0	0.378725	-0.691664	0.308336	0.57137
Low mut. mel. enriched genes	TAGLN	-1.00786	-2.36886	-2.71047	-1.13541	-1.72775	-0.00785852	0	0	-0.920396	-3.2058	-3.82237	-1.76593	-0.620835	0.324717	0	0	0	-0.379827	-0.0903207	-1.82729	0	1.75768	-1.09032	1.84514	0	0	-1.24232	0	0	0	0	0	0.0796043	-0.242324	0	0	0	0	0	0	0	0	0	0	1.9276	0	0	0
Low mut. mel. enriched genes	TCF4	-2.46876	-0.955284	-2.17137	-0.233735	0.22639	1.3386	0	-1.46876	-0.381293	0	-1.28327	-1.22682	-1.08173	-2.13618	-0.188647	0	-0.188647	0	0.033745	0	0	0	-1.55122	0	0	0	0	-0.551218	-0.607246	0	0	0	0	0	0	0	0	0	0	0	0	0	0	0	-0.703221	0	0.618707	0
Low mut. mel. enriched genes	VCAN	0	-4.77039	-1.52705	0.410586	0	-1.82443	0.356138	0	-0.736971	0	0	-0.260573	-0.437411	0	-0.544326	0	0	-0.196403	-0.321934	0	0	-1.0589	1.41503	-1.0589	-1.73697	0	-0.0588993	-0.906896	0	-1.73697	0	0	0	0	0.678066	0	0	0	0	0	0	3.26303	0	0	0.941101	-1.0589	0	0
[truncated: 44 more columns]

## Sheet: Fig3c
Fig 3c
Our "HighMut melanocytes" genes		Adult melanocyte enriched genes
Non-overlap	Overlap	Non-overlap	Overlap
17	6	273	6
P-value	3.95291e-08
Our "LowMut melanocytes" genes		Adult melanocyte enriched genes
Non-overlap	Overlap	Non-overlap	Overlap
19	0	279	0
P-value	0.256923
Our "HighMut melanocytes" genes		MSC enriched genes
Non-overlap	Overlap	Non-overlap	Overlap
23	0	1069	0
P-value	0.755631
Our "LowMut melanocytes" genes		MSC enriched genes
Non-overlap	Overlap	Non-overlap	Overlap
12	7	1062	7
P-value	6.02309e-06
*Refer to supplementary table 3 for more details
