# Supplementary material for: Somatic mutations distinguish melanocyte subpopulations in human skin
Source: Nat Cell Biol. 2026 Apr 27;28(6):1300–8. doi: 10.1038/s41556-026-01943-7 (PMC13264844; doi:10.1038/s41556-026-01943-7)
Supplement: Supplementary file 7 — Statistical source data. [file 41556_2026_1943_MOESM7_ESM.xlsx]

## Sheet: Fig4a, b, c, d
Fig. 4a, b, c, d
Complexity
HighMut.								LowMut.
D12_RBK02	D13_MIS15	D13_MIS19	D13_MIS20	D23_FRA02	D30_RTH07	D12_RSR02	D13_MIS17	D12_LSR03	D13_MIS16	D13_MIS12	D13_MIS13	D12_RSR03	D13_MIS14	D47_RBK07	D13_MIS11	D04_LSR09
10.4355	19.7534	4.52664	14.6764	22.9106	11.9326	6.20316	8.84788	7.29872	8.56295	8.96368	6.33451	8.3881	8.60338	9.07999	12.537	6.84389
18.5325	11.9324	15.2921	8.14169	11.6801	6.9103	5.73684	5.89214	6.76641	8.518	7.63649	7.63811	8.87355	6.15961	9.60689	9.09672	10.2034
9.06019	7.98211	17.1816	8.89791	10.6805	13.681	5.37537	5.73723	5.61681	5.55479	3.89771	6.58768	5.66124	10.64	13.3428	4.96617	4.70795
12.6151	9.92219	9.9252	10.1283	11.6169	8.32709	11.2471	10.3836	20.1251	16.2075	6.69376	10.143	8.61943	7.79072	7.29569	6.03711	5.10392
11.8582	13.5366	8.56114	14.0844	7.38094	12.2658	9.83142	7.41803	6.76646	8.48737	12.3985	7.51122	7.93865	6.55253	6.01315	8.09335	8.27626
13.5022	13.6625	6.8775	12.4206	4.30069	9.67442	9.57603	8.36721	13.9298	12.63	10.3746	8.25687	6.83674	10.0143	6.37748	5.98625	7.73361
14.5693	8.69133	11.9217	9.49938	7.93088	9.21889	9.74527	7.62373	10.5393	11.1567	8.46254	7.51881	7.40568	7.83214	6.72683	9.31545	5.6342
11.9596	10.8881	21.9395	9.17038	14.0578	6.03884	10.0673	14.1158	10.1528	11.8925	5.59576	9.57794	6.7816	6.59024	6.86293	11.0171	6.80438
12.4789	6.55538	7.08964	13.8064	17.9053	13.1701	14.401	13.5214	14.0738	8.95759	8.99919	7.24629	7.17573	9.55234	5.78402	4.46244	10.6935
12.4291	15.597	13.657	13.9507	8.17419	6.34167	10.4344	5.26718	11.1496	7.50176	9.89913	7.79777	12.5064	7.79274	7.83982	5.3128	7.8873
14.7501	15.6349	16.4006	10.1401	8.01978	11.5682	5.44809	6.72744		13.6437	11.9821	12.5452	6.21581	5.95917	6.97361	5.82466	5.27514
7.65678	14.501	10.1101		8.79314		11.6976			9.83069		10.6329	10.0415	6.97582	6.00625
	12.3506	12.7096				5.08124
		6.98714
Dendrite number
HighMut.								LowMut.
D12_RBK02	D13_MIS19	D12_RSR02	D23_FRA02	D13_MIS17	D30_RTH07	D13_MIS20	D13_MIS15	D12_LSR03	D13_MIS13	D13_MIS11	D04_LSR09	D13_MIS12	D13_MIS14	D12_RSR03	D13_MIS16	D47_RBK07
3	3	3	2	2	2	3	2	2	3	3	2	2	2	2	2	2
3	3	2	2	2	2	2	2	2	2	2	2	3	2	2	2	2
4	4	4	4	2	3	3	2	2	2	2	2	2	2	2	2	2
2	2	3	2	2	2	2	2	2	2	2	3	2	2	2	2	2
2	2	3	4	3	2	2	3	2	2	2	2	2	2	2	2	2
3	3	4	3	2	2	2	3	3	2	2	2	2	2	2	2	2
3	2	2	2	3	3	2	2	3	2	2	2	2	3	2	2	2
3	2	4	2	3	2	2	2	2	2	2	2	2	2	2	2	2
3	3	3	2	2	2	2	3	2	2	2	2	2	2	2	2	2
2	2	2	4	2	3	3	2	2	3	2	2	2	2	2	2	2
4	3	2	3	3	2	2	2		2	2	2	2	2	2	2	2
4	3	2	2				2		2				2	2	2	2
	2	3					2
	6

## Sheet: Fig4e
Fig. 4e
In vitro cell area (um^2)
HighMut.	LowMut.
2408.72	1799.93
3620.43	1193.74
3654.66	1381.75
1541.18	1537.23
1854.17	2231.55
2479.57	2203.87
5443.63	1502.2
3790.7	1120.58
3564.27	1980.15
6420.09	799.969
2884.63	1811.46
3642.46	1321.98
4606.04	980.188
4973.37	1285.26
1268.31	1863.43
995.442	1067.62
1442.66	1378.14
1211.25	1752.93
1836.65	1347.18
965.782	1021.71
1627.39	859.108
2277.77	1415.99
1052.5	2318.89
1644	2227.82
2916.27	3486.42
2025.68	1809.2
1602.31	1151.37
1263.23	1312.83
1350.8	1358.03
1188.65	1403.67
2115.74	1073.4
1895.41	2057.32
1642.2	1076.73
1208.99	1891.68
2727.13	1298.03
1664.12	2053.82
1492.03	994.877
1558.7	1497.8
2920.79	1559.83
1697.11	1078.12
2038.11	1471.24
2680.57	1548.87
2868.59	1894.39
1356.44	2229.07
3678.95	1952.69
1414.63	2312.91
3188.13	1698.24
4068.88
3220.78
