# Supplementary material for: Somatic mutations distinguish melanocyte subpopulations in human skin
Source: Nat Cell Biol. 2026 Apr 27;28(6):1300–8. doi: 10.1038/s41556-026-01943-7 (PMC13264844; doi:10.1038/s41556-026-01943-7)
Supplement: Supplementary file 8 — Statistical source data. [file 41556_2026_1943_MOESM8_ESM.xlsx]

## Sheet: Fig5a, b
All the source data used including images are available as Xenium spatial transcriptomics datasets from skin tissue sections in GEO under accession code GSE286964 [https://www.ncbi.nlm.nih.gov/geo/query/acc.cgi?acc=GSE286964].

## Sheet: Fig5c
Fig. 5c
	Near follicle						Inter follicle						ORS						Bulb
	HighMut cells	Interval		LowMut cells	Interval		HighMut cells	Interval		LowMut cells	Interval		HighMut cells	Interval		LowMut cells	Interval		HighMut cells	Interval		LowMut cells	Interval
	%	upper	lower	%	upper	lower	%	upper	lower	%	upper	lower	%	upper	lower	%	upper	lower	%	upper	lower	%	upper	lower
	69.7248	79.1599	57.4823	30.2752	42.5177	20.8401	89.2857	94.4638	81.2843	10.7143	18.7157	5.53623	14.5374	20.416	10.0069	85.4626	97.0661	72.5533	53.3333	81.2376	3.84883	46.6667	96.1512	18.7624
	Count			Count			Count			Count			Count			Count			Count			Count
	142			120			623			409			37			300			8			7
P-value	1.402e-10						2.2e-16						2.2e-16						0.702
(Poisson test method)

## Sheet: Fig5d
Fig. 5d
Melanocyte surface area (um2)
HighMut	LowMut
33.76	39.43
95.58	36.41
116.76	25.25
74.68	91.85
58.78	26.69
68.84	30.49
75.38	24.65
92.67	43.19
56.53	40.37
53.46	56.2
58.96	41.64
125.01	62.18
56.32	13.02
116.79	40.09
83.04	36.64
92.22	43.33
75.31	56.69
133.35	37.02
82.7	30.78
56.85	37.84
60.62	38.16
46.33	33.26
44.78	95.93
98.09	20.93
60.81	41.53
62.84	88.27
69.97	35.28
51.99	55.37
213.02	29.4
81.89	52.88
78.52	49.96
72.34	30.01
37.13	35.79
58.49	31.22
42.74	26.1
144.1	30.67
53.22	22.88
110.36	49.03
42.51	26.82
51.17	45.69
52.91	14.31
48.78	21.01
116.15	31.63
43.86	31.17
93.12	50.44
131.37	21.86
87.33	52.64
86.88	37.72
63.31	16.98
87.21	49.03
126.01	41.64
79.95	67.98
63.53	22.71
94.96	47.86
105.58	21.38
63.65	43.61
99.82	19.23
66.86	32.79
68.54	28.92
84.08	35.14
38.11	32.84
39.6	33.17
75.77	18.25
67.01	23.34
59.83	18.43
72.9	97.73
90.37	80.03
56.03	28.75
42.35	85.64
170.42	85.56
109.85	42.15
68.31	68.57
62.56	32.77
92.09	71.99
31.44	65.49
91.71	53.03
153.77	10.29
82.13	70.03
93.89	30.6
60.53	55.84
52.16	156.64
56.44	68.05
81.14	27.74
68.75	55.45
66.51	20.29
54.84	39.17
66.83	43.43
69.44	38.68
84.63	67.58
69.31	124.89
28.88	45.21
142.66	60.3
100.45	25.98
70.12	159.48
67.29	59.35
51.37	148.54
37.24	40.61
67.48	43.04
56.08	28.8
59.68	28.47
60.7	72.94
82.47	36.44
57.68	43.81
43.42	28.2
59.93	74
100.93	38.9
66.36	183.93
63.57	75.58
97.35	18.95
33.87	61.06
156.97	120.87
86.93	31.23
67.43	49.12
55.83	109.37
51.34	53.86
58.72	91.14
115.97	66.85
41.41	86.84
85.74	79.45
58.35	51.67
80.48	109.51
52.2	57.07
58.87	37.74
60.86	53.22
66.2	44.44
42.3	45.1
81.43	36.48
49.92	21.28
65.13	47.89
104.94	35.54
61.42	51.06
63.73	43.76
82.94	42.41
59.11	36.48
80.46	69.48
101.88	55.09
70.95	22.1
57.56	62.72
91.69	13.25
37.31	50.35
67.52	72.65
83.61	71.38
106.94	85.29
63.06	32.82
51.3	83.77
76.8	51
56.76	57.91
68.28	59.91
130.18	43.08
90.26	67.62
45.34	22.56
88.8	78.56
122.79	43.15
83.73	75.07
71.71	36.19
57.13	32.69
62.67	34.9
116.3	90.32
70.59	111.09
72.89	22.05
39.52	117.44
57.39	58.79
51.99	60
39.66	17.57
42.77	36.86
64.22	56.02
31.22	20.04
71.58	39.39
74.35	43.54
36.56	68.88
126.04	59.17
125.63	117.46
84.59	67.68
55.25	27.21
94.96	9.91
66.43	105.03
35.94	59.54
100.19	106.74
76.05	57.9
61.86	63.28
79.26	16.37
84.87	27
114.59	68.48
61.51	118.88
69.02	131.78
121.95	69.73
119.19	85.98
69.21	42.46
60	84.7
43.79	131.47
80.41	63.77
77.42	99.71
87.32	27.39
75.9	95.12
109.07	30.79
51.18	22.92
89.12	60.42
108.69	86.67
54.26	21.24
68.44	108.87
56.15	48.94
37.76	38.62
32.86	76.94
64.68	24.83
92.94	31.42
130.94	68.33
95.99	75.44
49.99	69.24
74.56	41.61
66.25	53.4
142.86	55.03
107.74	21.2
83.84	41.41
67.87	37.12
58.83	66.81
51.39	70.28
137.97	70.49
121.03	44.02
52.62	49.03
40.79	100.53
51.7	42.66
68.63	56.25
56.49	21.06
75.9	76.71
47.37	46.94
78.83	20.83
145.62	27.21
107.55	21.46
60.59	46.89
61.4	73.08
67.43	40.83
50.97	90.57
69.42	38.32
70.84	29.19
59.68	72.07
42.81	101.83
70.08	48
72.17	70.53
92.33	50.97
69.55	116.73
56.16	73.28
81.27	37.46
58.81	76.68
139.41	39.42
48.21	38.01
61.73	107.94
97.26	88.34
76.78	24.27
146.74	58.53
68.25	83.09
45.09	109.07
64.63	19.38
26.65	70.65
65.85	96.69
65.53	33.1
49.3	58.28
60.41	63.57
84.74	61.73
74.06	115.47
119.18	107.88
76.8	50.95
64.28	65.2
95.37	66.95
60.13	19.86
88.39	25.63
61.4	24.96
103.38	73.78
45.66	37.72
104.5	68.07
45.94	68.01
83.38	21.11
116.8	54.85
76.21	65.62
145.57	47.78
46.39	55.02
69.91	20.54
58	83.91
86.11	88.68
43.97	41.81
113.19	99.25
83.96	41.69
109.05	66.8
76.95	87.72
61.34	55.54
96.27	34.18
77.1	85.33
92.04	80.16
44.96	59.84
93.15	80.26
120.17	41.98
39.8	57.7
72.37	13.98
46.68	57.26
17.4	126.76
79.55	68.75
65.34	17.15
54.98	78.16
42.67	73.06
64.33	90.09
73.56	62.32
81.19	45.65
141.56	42.72
62.34	50.13
119.86	141.12
76.81	48.81
50.76	51.63
80.94	93.76
58.65	83.12
119.42	34.44
90.09	41.54
111.29	93.29
53.59	47.9
86.19	67.14
124.77	28.87
35.36	39.2
77.56	60.8
46.96	15.5
101.84	27.29
178.3	52.84
36.91	19.12
61.8	82.3
68.39	31.38
85.15	64.03
66.31	35.56
42.9	29.83
41.13	41.28
65.82	93.8
80.64	42.3
81.11	60.26
70.52	21.19
65.47	33.95
138.94	54.87
89.08	36.76
23.57	91.96
60.27	12.01
109.99	81.74
91.89	141.97
70.94	82.62
35.4	82.03
54.65	81.44
91.53	35.39
87.65	31.59
99.75	123.26
61.85	44.78
61.77	57.22
24.38	23.77
84.16	34.69
157.48	61.58
68.04	75.24
121.18	51.56
70.9	63.16
79.59	32.9
88.41	74.66
74.16	124.85
57.37	174.96
61.16	64.02
39.48	33.88
59.57	120.76
50.07	73.19
57.2	72.57
43.14	77.27
127.29	65.7
41.41	123.27
36.98	103.76
90.07	27.63
107	27.44
57.47	73.46
77.31	24.55
63.48	63.36
99.3	51.39
34.88	18.92
79.58	42.72
66.27	24.59
54.64	118.36
33.98	50.44
66.92	85.44
112.93	63.35
74.15	17.12
34.51	72
50.96	94.08
88.58	24.83
70.61	75.31
64.63	65.27
90.87	60.78
104.21	69.92
106.88	130.91
71.65	47.29
38.62	42.17
52.83	78.81
83.63	28.84
51.38	67.12
60.45	80.41
59.35	42.68
65.72	37.58
79.91	67.73
90.4	14.2
50.65	24.38
40.03	34.58
67.23	44.89
52.49	30.51
48.24	27.55
42.76	21.25
47.16	34.01
77.24	123.76
95.38	65.96
43.56	51.53
91.19	55.1
37.65	79.28
48.71	42.85
54.38	41.15
55.9	65.57
55.36	72.42
87.7	66.5
47.15	33.65
65.52	53.06
46.02	94.3
48.05	22.7
44.51	23.19
67.81	65.22
65.67	124.56
51.97	32.78
45.45	99.97
52.03	183.5
43.57	43.45
63.13	42.74
72.5	41.93
65.5	36.2
59.65	41.71
57	18.56
64.99	50.31
45.34	50.63
35.92	71.22
75.06	54
49.49	167.15
26.53	62.05
57.45	38.93
55.37	76.97
79.44	84.77
49.56	75.52
43.25	90.16
143.15	20.01
77.49	38.89
72.32	30.3
59.42	62.5
45.1	136.06
67.65	76.9
62.35	32.7
69.08	65
97.23	61.05
133.71	71.22
86.27	45.7
39.08	30.96
94.46	38.94
44.39	43.66
101.28	49.47
95.81	40.44
59	90.77
76.89	56.03
58.47	41.98
82.03	83.92
73.87	41.73
46.09	45.98
43.46	43.49
143.58	71.27
45.82	20.56
87.92	59.68
54.22	33.99
61.65	43.94
70.25	46.45
98.66	56.56
75.47	58.92
50.94	51.76
43.11	73.7
72.1	36.55
50.45	108.06
75.63	69.61
71.04	22.68
72.41	47.53
38.01	73.72
62.07	59.04
88.23	107.44
42.69	21.57
76.76	34.55
63.49	36.58
40.89	33.55
126.48	31.32
59.62	15.26
118.64	29.31
99.73	88.41
102.49	105.2
124.33	85.99
101.45	53.35
105.68	110.45
46.19	31.29
68.06	47.6
88.24	84.2
127.41	43.54
51.79	77.59
94.15	59.42
62.5	75.38
31.8	42.21
33.68	36.2
103.88	126.23
125.91	61.68
23.29	30.39
48.18	85.24
54.76	43.29
77.11	63.37
137.55	63.71
39.98	62.62
69.89	43.9
51.6	28.4
53.14	56.78
62.85	39.78
66.13	20.38
63.9	58.5
54.9	32.01
47.13	26.87
43	35.72
37.29	62.22
61.57	55.31
51.16	23.93
76.39	21
61.47	64.84
100.55	15.63
102.58	17.87
51.91	17.66
59.96	23.97
44.77	52.32
62.62	27.04
97.22	19.33
72.52	58.62
37.07	35.6
42.74	46.61
28.53	39.09
74.34	89.65
102.06	92.79
117.47	39.58
79.26	75.66
46.19	121
114.6	74.59
64.92	42.69
25.46	41.35
243.5	36.93
21.57	79.5
67.04	43.47
77.41	13.75
118.81	77.59
93.47	99.63
46.98	130.37
52.8	70.36
59.81	19.02
207.06	16.55
89.31	23.68
65.61	29.19
45.02	25.93
85.98	32.81
147.07	80.12
79.9	32.42
117.1	50.16
75.35	36.53
54.18	85.94
41.43	59.66
54.5	77.74
32.05	14.23
83.05	39.05
90.63	45.25
70.17	21.07
72.76	45.55
157.7	33.31
84.87	40.28
101.38	53.92
27.52	29.66
77.3	3.8
88.57	26.32
97.23	49.3
71.12	50.93
50.89	51.82
125.28	31.59
82.94	28.74
43.09	71.55
47.91	95.22
50.08	58.66
90.17	42.16
91.26	16.25
94.74	153.26
52.67	56.24
131.97	62.67
100.39	148.09
72.93	63.76
66.38	86.69
63.89	35.76
71.4	68.54
90.26	26.55
85.67	48.69
204.32	42.27
71.57	107.78
260.86	43.32
75.1	18.15
73.44	43.44
145.86	48.66
66.07	78.48
38.3	69.83
44.48	79.57
70.12	76.54
66.11	29.3
71.8	31.97
58.27	30.28
111.93	30.98
84.56	58.66
36.9	58.07
94.06	21.74
68.15	104.2
128.88	77.61
133.64	137.77
63.27	59.54
73.77	63.86
157.05	43.37
142.21	42.08
76.94	65.54
79.6	47.28
80.9	14.94
102.02	65.51
37.08	54.97
46.33	47.56
54.24	33.23
106.65	33.53
237.03	47.05
83.6	110
134.01	50.35
91.43	28.32
144.31	30.67
72.63	49.45
119.96	35.63
122.38	41.5
80.92	58.69
52.54	116.55
59.45	54.42
168.76	47.33
144.95	58.25
253.37	90.58
99.26	46.54
112.53	62.39
77.5	76.63
106.73	72.41
50.83	61.9
113.7	65.64
91.65	47.9
47.35	66.55
81.39	92.63
57.87	85.62
113.55	41.44
129.62	26.29
105.56	84.48
108.19	75.11
104.56	164.28
101.35	33.42
125.06	86.6
98.7	177.6
90.99	213.71
157.02	168.56
161.06	131.95
173.13	165.5
122.02	41.96
74.43	117.25
72.19	115.72
113.83	70.1
110.96	42.85
42.64	61.12
154.47	163.09
170.31	47.34
108.19	47.78
97.38	72.34
134.75	43.65
86.62	49.76
94.74	118.73
102.2	93.31
100.54	29.11
121.76	56.63
68	182.43
118.72	53.97
97.72	63.8
100.11	54.75
140.19	62.83
99.24	46.82
62.92	36.04
104.32	42.65
110.67	125.05
93.81	50.66
60.59	47.02
71.83	57.57
129.78	56.94
116.63	116.61
115.15	47.62
42.9	60.1
84.61	50.01
119.89	36.56
53.6	52.05
108.01	80.52
164.94	50.07
190.08	124.58
124	32.62
226.4	49.65
95.07	109.15
111.96	74.37
165.9	57.44
89.83	78.25
65.87	44.83
75.65	52.17
105.85	82.53
115.34	27.75
158.88	54.47
84.92	55.72
93.23	112.73
70.18	57.2
125.32	70.49
96.05	135.36
92.6	86.34
91.56	115.15
99.54	72.14
101.77	33.9
153.78	47.2
73.86	92.74
72.86	16.18
92.64	47.12
86.37	108.94
70.69	56.06
105.85	184.33
67.87	77.01
130.12	50.85
74.75	24.1
55.21	54.58
57.75	72.41
131.98	64.5
93.17	32.14
96.64	38.25
82.26	53.69
104.18	150.76
94.06	49.36
67.57	45.92
124.72	63.49
104.8	44.69
96.66	39.34
105.71	40.29
83.68	123.79
190.36	188.81
128.45	53.98
50.49	91.97
63.4	106.05
107.76	59.52
108.92	119.69
166.21	30.87
54.03	75.43
139.88	61.29
63.5	57.64
83.43	19.72
105.8	46.06
44.56	23.24
76.11	88.61
139.59	54.59
70.25	15.96
172.97	116.23
180.28	44.93
106.64	151.17
58.83	107.14
84.86	28.49
102.49	69.78
191.04	27.07
79.13	64.39
114.02	26.43
47.62	73.83
100.38	45.48
95.18	34.29
88.49	46.13
102.86	66.74
94.38	32.18
76.59	61.41
48.75	44.88
144.42	42.7
86.96	65.7
76.16	28.9
131.29	116.37
138.39	31.93
86.14	49.35
103.74	91.31
217.71	141.04
162.75	84.34
133.62	60.43
116.01	106.35
69.61	89.61
156.49	33.08
87.92	82.28
75.92	48.05
84.69	71.77
81.58	38.36
99.31	43.94
95.11	31.61
62.8	43.34
134.58	50.69
70.36	64.51
64.69	34.39
104.5	43.2
72.45	56.17
75.82	80.85
42.58	93.88
57.79	40.21
155.87	51.54
116.7	37.53
103.1	99.73
143.45	17.95
54.64	62.25
