# Supplementary material for: Somatic mutations distinguish melanocyte subpopulations in human skin
Source: Nat Cell Biol. 2026 Apr 27;28(6):1300–8. doi: 10.1038/s41556-026-01943-7 (PMC13264844; doi:10.1038/s41556-026-01943-7)
Supplement: Supplementary file 9 — Statistical source data. [file 41556_2026_1943_MOESM9_ESM.xlsx]

## Sheet: Count
	A[C>A]A	A[C>A]C	A[C>A]G	A[C>A]T	C[C>A]A	C[C>A]C	C[C>A]G	C[C>A]T	G[C>A]A	G[C>A]C	G[C>A]G	G[C>A]T	T[C>A]A	T[C>A]C	T[C>A]G	T[C>A]T	A[C>G]A	A[C>G]C	A[C>G]G	A[C>G]T	C[C>G]A	C[C>G]C	C[C>G]G	C[C>G]T	G[C>G]A	G[C>G]C	G[C>G]G	G[C>G]T	T[C>G]A	T[C>G]C	T[C>G]G	T[C>G]T	A[C>T]A	A[C>T]C	A[C>T]G	A[C>T]T	C[C>T]A	C[C>T]C	C[C>T]G	C[C>T]T	G[C>T]A	G[C>T]C	G[C>T]G	G[C>T]T	T[C>T]A	T[C>T]C	T[C>T]G	T[C>T]T	A[T>A]A
Validated Mutations	36	18	10	12	60	25	16	30	16	3	5	11	41	62	16	31	22	10	10	16	16	18	29	8	8	9	10	3	15	23	9	27	46	270	48	143	744	1206	329	956	41	279	42	172	1240	2861	904	1030	66
Inferred Mutations	50	31	15	26	74	32	25	42	27	19	11	25	50	105	12	63	24	20	16	19	10	14	19	25	12	9	10	9	16	28	8	36	65	378	74	174	996	1514	411	1203	73	312	64	219	1742	4173	1277	1322	74
Invalidated Artifacts	68	32	17	51	74	75	36	69	74	62	45	65	73	73	15	89	12	25	6	41	7	4	4	7	12	16	10	34	10	11	1	11	106	91	67	56	144	91	135	71	310	265	159	182	73	118	71	62	15
Inferred Artifacts	375	239	81	248	375	338	176	471	405	329	150	380	381	330	105	419	91	75	33	115	39	39	30	48	90	117	49	105	47	61	19	73	455	301	347	216	537	396	458	290	1075	1005	623	733	341	535	237	322	83
[truncated: 47 more columns]

## Sheet: Ratio
	A[C>A]A	A[C>A]C	A[C>A]G	A[C>A]T	C[C>A]A	C[C>A]C	C[C>A]G	C[C>A]T	G[C>A]A	G[C>A]C	G[C>A]G	G[C>A]T	T[C>A]A	T[C>A]C	T[C>A]G	T[C>A]T	A[C>G]A	A[C>G]C	A[C>G]G	A[C>G]T	C[C>G]A	C[C>G]C	C[C>G]G	C[C>G]T	G[C>G]A	G[C>G]C	G[C>G]G	G[C>G]T	T[C>G]A	T[C>G]C	T[C>G]G	T[C>G]T	A[C>T]A	A[C>T]C	A[C>T]G	A[C>T]T	C[C>T]A	C[C>T]C	C[C>T]G	C[C>T]T	G[C>T]A	G[C>T]C	G[C>T]G	G[C>T]T	T[C>T]A	T[C>T]C	T[C>T]G	T[C>T]T	A[T>A]A
Validated Mutations	0.00280789	0.00140395	0.00077997	0.000935964	0.00467982	0.00194993	0.00124795	0.00233991	0.00124795	0.000233991	0.000389985	0.000857967	0.00319788	0.00483582	0.00124795	0.00241791	0.00171593	0.00077997	0.00077997	0.00124795	0.00124795	0.00140395	0.00226191	0.000623976	0.000623976	0.000701973	0.00077997	0.000233991	0.00116996	0.00179393	0.000701973	0.00210592	0.00358786	0.0210592	0.00374386	0.0111536	0.0580298	0.0940644	0.025661	0.0745652	0.00319788	0.0217612	0.00327588	0.0134155	0.0967163	0.22315	0.0705093	0.0803369	0.0051478
Inferred Mutations	0.00287902	0.00178499	0.000863707	0.00149709	0.00426095	0.00184257	0.00143951	0.00241838	0.00155467	0.00109403	0.000633385	0.00143951	0.00287902	0.00604595	0.000690966	0.00362757	0.00138193	0.00115161	0.000921287	0.00109403	0.000575805	0.000806127	0.00109403	0.00143951	0.000690966	0.000518224	0.000575805	0.000518224	0.000921287	0.00161225	0.000460644	0.0020729	0.00374273	0.0217654	0.00426095	0.010019	0.0573501	0.0871768	0.0236656	0.0692693	0.00420337	0.0179651	0.00368515	0.0126101	0.100305	0.240283	0.0735303	0.0761214	0.00426095
Invalidated Artifacts	0.0146805	0.00690846	0.00367012	0.0110104	0.0159758	0.0161917	0.00777202	0.0148964	0.0159758	0.0133851	0.00971503	0.0140328	0.0157599	0.0157599	0.00323834	0.0192142	0.00259067	0.00539724	0.00129534	0.00885147	0.00151123	0.000863558	0.000863558	0.00151123	0.00259067	0.00345423	0.00215889	0.00734024	0.00215889	0.00237478	0.000215889	0.00237478	0.0228843	0.0196459	0.0144646	0.0120898	0.0310881	0.0196459	0.0291451	0.0153282	0.0669257	0.0572107	0.0343264	0.0392919	0.0157599	0.025475	0.0153282	0.0133851	0.00323834
Inferred Artifacts	0.0182945	0.0116597	0.00395161	0.0120987	0.0182945	0.0164894	0.0085862	0.0229779	0.019758	0.0160503	0.00731779	0.0185384	0.0185872	0.0160991	0.00512245	0.020441	0.00443946	0.00365889	0.00160991	0.0056103	0.00190262	0.00190262	0.00146356	0.00234169	0.00439067	0.00570787	0.00239048	0.00512245	0.00229291	0.0029759	0.00092692	0.00356132	0.0221973	0.0146844	0.0169285	0.0105376	0.0261977	0.019319	0.0223436	0.0141477	0.0524441	0.0490292	0.0303932	0.0357596	0.0166358	0.0261001	0.0115621	0.0157088	0.00404918
[truncated: 47 more columns]
