# Supplementary material for: Somatic mutations distinguish melanocyte subpopulations in human skin
Source: Nat Cell Biol. 2026 Apr 27;28(6):1300–8. doi: 10.1038/s41556-026-01943-7 (PMC13264844; doi:10.1038/s41556-026-01943-7)
Supplement: Supplementary file 10 — Statistical source data. [file 41556_2026_1943_MOESM10_ESM.xlsx]

## Sheet: ExtendeDataFig2_cell_selection
Extended_Data_Fig_2. cell selection
Sample_ID	Cell Mut/Mb	Biopsy Median Mut/Mb	Low: Cell Mut/Mb < 3 High: Cell Mut/Mb > 10			Low: Cell Mut/Mb < median High: Cell Mut/Mb > median			Low: Cell Mut/Mb < 1st Tertile High: Cell Mut/Mb < 3rd Tertile			Low: Cell Mut/Mb < 1st Quartile High: Cell Mut/Mb < 3rd Quartile
			Threshold Mut/Mb		Median Biopsy Mut/Mb > 3	Threshold Mut/Mb		Median Biopsy Mut/Mb > 3	Threshold Mut/Mb		Median Biopsy Mut/Mb > 3	Threshold Mut/Mb		Median Biopsy Mut/Mb > 0	Median Biopsy Mut/Mb > 2	Median Biopsy Mut/Mb > 3	Median Biopsy Mut/Mb > 4	Median Biopsy Mut/Mb > 4.5	Median Biopsy Mut/Mb > 5
			Lower	Upper		Lower	Upper		Lower	Upper		Lower	Upper
D04_LAC05	0.332244	0.332244	3	10		0.332244	0.332244		0.332244	0.332244		0.41859	59.5291
D04_LSN01	1.69988	2.18639	3	10		2.18639	2.18639		2.02422	8.38316		2.7546	46.283
D04_LSN02	20.7767	2.18639	3	10		2.18639	2.18639		2.02422	8.38316		2.7546	565.692	high	high
D04_LSN03	2.18639	2.18639	3	10		2.18639	2.18639		2.02422	8.38316		2.7546	59.5291
D04_LSR01	8.77414	8.77414	3	10		8.77414	8.77414		8.75111	9.21224		11.0544	59.5291
D04_LSR02	8.75111	8.77414	3	10		8.77414	8.77414	low	8.75111	9.21224		11.0544	59.3729
D04_LSR03	16.5576	8.77414	3	10	high	8.77414	8.77414	high	8.75111	9.21224	high	11.0544	112.337	high	high	high	high	high	high
D04_LSR04	11.8315	8.77414	3	10	high	8.77414	8.77414	high	8.75111	9.21224	high	11.0544	80.2722	high	high	high	high	high	high
D04_LSR05	9.21224	8.77414	3	10		8.77414	8.77414	high	8.75111	9.21224		11.0544	62.5015
D04_LSR06	5.81169	8.77414	3	10		8.77414	8.77414	low	8.75111	9.21224	low	11.0544	39.4301
D04_LSR09	0.657807	8.77414	3	10	low	8.77414	8.77414	low	8.75111	9.21224	low	11.0544	4.46297	low	low	low	low	low	low
D04_RBT02	3.4396	2.60869	3	10		2.60869	2.60869		2.18503	3.03234		3.28665	78.4904	high	high
D04_RBT06	2.18503	2.60869	3	10		2.60869	2.60869		2.18503	3.03234		3.28665	49.8614
D04_RBT12	1.88413	2.60869	3	10		2.60869	2.60869		2.18503	3.03234		3.28665	42.9952
D04_RBT20	3.03234	2.60869	3	10		2.60869	2.60869		2.18503	3.03234		3.28665	69.1969
D06_BCC01	16.6294	5.40906	3	10	high	5.40906	5.40906	high	2.01196	12.9657	high	6.8148	183.014	high	high	high	high	high	high
D06_BCC02	24.757	5.40906	3	10	high	5.40906	5.40906	high	2.01196	12.9657	high	6.8148	272.462	high	high	high	high	high	high
D06_BCC03	1.08	5.40906	3	10	low	5.40906	5.40906	low	2.01196	12.9657	low	6.8148	11.8859	low	low	low	low	low	low
D06_BCC04	1.26255	5.40906	3	10	low	5.40906	5.40906	low	2.01196	12.9657	low	6.8148	13.8949	low	low	low	low	low	low
D06_BCC05	0.432994	5.40906	3	10	low	5.40906	5.40906	low	2.01196	12.9657	low	6.8148	4.76529	low	low	low	low	low	low
D06_BCC07	21.9599	5.40906	3	10	high	5.40906	5.40906	high	2.01196	12.9657	high	6.8148	241.679	high	high	high	high	high	high
D06_BCC08	8.14642	5.40906	3	10		5.40906	5.40906	high	2.01196	12.9657		6.8148	89.6551	high	high	high	high	high	high
D06_BCC09	3.51077	5.40906	3	10		5.40906	5.40906	low	2.01196	12.9657		6.8148	38.6377
D06_BCC10	26.9969	5.40906	3	10	high	5.40906	5.40906	high	2.01196	12.9657	high	6.8148	297.113	high	high	high	high	high	high
D06_BCC11	4.52347	5.40906	3	10		5.40906	5.40906	low	2.01196	12.9657		6.8148	49.7828
D06_BCC15	0.466774	5.40906	3	10	low	5.40906	5.40906	low	2.01196	12.9657	low	6.8148	5.13705	low	low	low	low	low	low
D06_BCC16	6.29465	5.40906	3	10		5.40906	5.40906	high	2.01196	12.9657		6.8148	69.2755
D06_BCC17	0.507994	5.40906	3	10	low	5.40906	5.40906	low	2.01196	12.9657	low	6.8148	5.59071	low	low	low	low	low	low
D06_BCC18	15.3753	5.40906	3	10	high	5.40906	5.40906	high	2.01196	12.9657	high	6.8148	169.213	high	high	high	high	high	high
D06_MIS01	10.8728	13.4291	3	10	high	13.4291	13.4291	low	9.25504	16.2324		16.9192	48.1972
D06_MIS02	15.2796	13.4291	3	10	high	13.4291	13.4291	high	9.25504	16.2324		16.9192	67.7318
D06_MIS03	24.2284	13.4291	3	10	high	13.4291	13.4291	high	9.25504	16.2324	high	16.9192	107.401	high	high	high	high	high	high
D06_MIS04	22.4147	13.4291	3	10	high	13.4291	13.4291	high	9.25504	16.2324	high	16.9192	99.3608	high	high	high	high	high	high
D06_MIS05	13.4291	13.4291	3	10	high	13.4291	13.4291		9.25504	16.2324		16.9192	59.5291
D06_MIS06	6.01957	13.4291	3	10		13.4291	13.4291	low	9.25504	16.2324	low	16.9192	26.6838	low	low	low	low	low	low
D06_MIS07	1.25654	13.4291	3	10	low	13.4291	13.4291	low	9.25504	16.2324	low	16.9192	5.57002	low	low	low	low	low	low
D06_MIS08	24.054	13.4291	3	10	high	13.4291	13.4291	high	9.25504	16.2324	high	16.9192	106.627	high	high	high	high	high	high
D06_MIS09	3.47177	13.4291	3	10		13.4291	13.4291	low	9.25504	16.2324	low	16.9192	15.3898	low	low	low	low	low	low
D06_MIS10	19.1111	13.4291	3	10	high	13.4291	13.4291	high	9.25504	16.2324	high	16.9192	84.7162	high	high	high	high	high	high
D06_MIS11	5.9696	13.4291	3	10		13.4291	13.4291	low	9.25504	16.2324	low	16.9192	26.4623	low	low	low	low	low	low
D06_MIS12	18.1382	13.4291	3	10	high	13.4291	13.4291	high	9.25504	16.2324	high	16.9192	80.4035	high	high	high	high	high	high
D06_MIS21	0.231108	13.4291	3	10	low	13.4291	13.4291	low	9.25504	16.2324	low	16.9192	1.02446	low	low	low	low	low	low
D06_MIS22	11.1234	13.4291	3	10	high	13.4291	13.4291	low	9.25504	16.2324		16.9192	49.3084
D06_MIS23	15.1447	13.4291	3	10	high	13.4291	13.4291	high	9.25504	16.2324		16.9192	67.134
D07_LAC03	0.46885	0.46885	3	10		0.46885	0.46885		0.430377	0.996237		0.590698	59.5291
D07_LAC04	0.353431	0.46885	3	10		0.46885	0.46885		0.430377	0.996237		0.590698	44.8746
D07_LAC05	2.05101	0.46885	3	10		0.46885	0.46885		0.430377	0.996237		0.590698	260.414	high
D07_LBK01	6.1545	3.37514	3	10		3.37514	3.37514	high	1.85	4.90027	high	4.25229	108.55	high	high	high
D07_LBK02	1.85	3.37514	3	10	low	3.37514	3.37514	low	1.85	4.90027		4.25229	32.6295
D07_LBK03	4.90027	3.37514	3	10		3.37514	3.37514	high	1.85	4.90027	high	4.25229	86.4288	high	high	high
D07_LBK04	0.4	3.37514	3	10	low	3.37514	3.37514	low	1.85	4.90027	low	4.25229	7.05502	low	low	low
D07_RBK01	3.19419	3.19419	3	10		3.19419	3.19419		3.02613	5.92542		4.02432	59.5291
D07_RBK02	2.69	3.19419	3	10	low	3.19419	3.19419	low	3.02613	5.92542	low	4.02432	50.1326
D07_RBK03	11.3879	3.19419	3	10	high	3.19419	3.19419	high	3.02613	5.92542	high	4.02432	212.232	high	high	high
D07_RFE03	2.2676	1.65982	3	10		1.65982	1.65982		1.16656	2.09118		2.09119	81.3269	high
D07_RFE04	0.560642	1.65982	3	10		1.65982	1.65982		1.16656	2.09118		2.09119	20.1073	low
D07_RFE05	1.02885	1.65982	3	10		1.65982	1.65982		1.16656	2.09118		2.09119	36.8994
D07_RFE07	1.23542	1.65982	3	10		1.65982	1.65982		1.16656	2.09118		2.09119	44.3082
D07_RFE08	2.08422	1.65982	3	10		1.65982	1.65982		1.16656	2.09118		2.09119	74.7501
D07_RFE09	2.1051	1.65982	3	10		1.65982	1.65982		1.16656	2.09118		2.09119	75.499	high
D10_LTH01	3.87986	4.2645	3	10		4.2645	4.2645	low	4.13629	4.39271	low	5.37278	54.16
D10_LTH02	4.64913	4.2645	3	10		4.2645	4.2645	high	4.13629	4.39271	high	5.37278	64.8983
D10_RBK01	8.49969	7.92927	3	10		7.92927	7.92927	high	6.7773	8.73672		9.98998	63.8116
D10_RBK02	6.44441	7.92927	3	10		7.92927	7.92927	low	6.7773	8.73672	low	9.98998	48.3816
D10_RBK03	10.6828	7.92927	3	10	high	7.92927	7.92927	high	6.7773	8.73672	high	9.98998	80.2012	high	high	high	high	high	high
D10_RBK04	3.86995	7.92927	3	10		7.92927	7.92927	low	6.7773	8.73672	low	9.98998	29.0537	low	low	low	low	low	low
D10_RBK05	7.35885	7.92927	3	10		7.92927	7.92927	low	6.7773	8.73672		9.98998	55.2467
D10_RBK06	6.48652	7.92927	3	10		7.92927	7.92927	low	6.7773	8.73672	low	9.98998	48.6977
D10_RBK07	8.85524	7.92927	3	10		7.92927	7.92927	high	6.7773	8.73672	high	9.98998	66.4809
D10_RBK08	9.56462	7.92927	3	10		7.92927	7.92927	high	6.7773	8.73672	high	9.98998	71.8066
D12_FHD01	0.441488	1.02151	3	10		1.02151	1.02151		0.740128	2.86345		1.28699	25.728	low
D12_FHD02	4.93095	1.02151	3	10		1.02151	1.02151		0.740128	2.86345		1.28699	287.355	high
D12_FHD04	0.740128	1.02151	3	10		1.02151	1.02151		0.740128	2.86345		1.28699	43.1315
D12_FHD06	2.86345	1.02151	3	10		1.02151	1.02151		0.740128	2.86345		1.28699	166.87	high
D12_FHD07	1.02151	1.02151	3	10		1.02151	1.02151		0.740128	2.86345		1.28699	59.5291
D12_FHD08	0.204715	1.02151	3	10		1.02151	1.02151		0.740128	2.86345		1.28699	11.9299	low
D12_FHD11	3.27492	1.02151	3	10		1.02151	1.02151		0.740128	2.86345		1.28699	190.848	high
D12_LBK01	1.22873	1.73952	3	10		1.73952	1.73952		1.43132	2.04773		2.1916	42.0489
D12_LBK02	2.86263	1.73952	3	10		1.73952	1.73952		1.43132	2.04773		2.1916	97.9637	high
D12_LBK03	1.43132	1.73952	3	10		1.73952	1.73952		1.43132	2.04773		2.1916	48.9818
D12_LBK04	2.04773	1.73952	3	10		1.73952	1.73952		1.43132	2.04773		2.1916	70.0765
D12_LSN01	6.73996	3.77384	3	10		3.77384	3.77384	high	3.47035	4.07733	high	4.75461	106.317	high	high	high
D12_LSN02	4.07733	3.77384	3	10		3.77384	3.77384	high	3.47035	4.07733		4.75461	64.3165
D12_LSN03	3.47035	3.77384	3	10		3.77384	3.77384	low	3.47035	4.07733		4.75461	54.7418
D12_LSN04	2.86043	3.77384	3	10	low	3.77384	3.77384	low	3.47035	4.07733	low	4.75461	45.1208
D12_LSR01	4.8997	4.89767	3	10		4.89767	4.89767	high	3.40072	4.89902	high	6.17051	59.5538
D12_LSR02	4.89767	4.89767	3	10		4.89767	4.89767		3.40072	4.89902		6.17051	59.5291
D12_LSR03	2.4502	4.89767	3	10	low	4.89767	4.89767	low	3.40072	4.89902	low	6.17051	29.7811	low	low	low	low	low
D12_LSR04	2.65224	4.89767	3	10	low	4.89767	4.89767	low	3.40072	4.89902	low	6.17051	32.2369
D12_LSR05	6.34358	4.89767	3	10		4.89767	4.89767	high	3.40072	4.89902	high	6.17051	77.1036	high	high	high	high	high
D12_LTH01	1.92	1.67743	3	10		1.67743	1.67743		1.59658	1.75829		2.11337	68.1375
D12_LTH02	1.43486	1.67743	3	10		1.67743	1.67743		1.59658	1.75829		2.11337	50.9208
D12_RBK01	3.76	4.065	3	10		4.065	4.065	low	3.76	4.37		5.12144	55.0626
D12_RBK02	5.42	4.065	3	10		4.065	4.065	high	3.76	4.37	high	5.12144	79.3722	high	high	high	high
D12_RBK03	4.37	4.065	3	10		4.065	4.065	high	3.76	4.37		5.12144	63.9957
D12_RBK04	3.27439	4.065	3	10		4.065	4.065	low	3.76	4.37	low	5.12144	47.9513
D12_RSN01	4.43534	4.27237	3	10		4.27237	4.27237	high	4.1094	4.43534		5.3827	61.7999
D12_RSN02	5.08372	4.27237	3	10		4.27237	4.27237	high	4.1094	4.43534	high	5.3827	70.8342
D12_RSN03	4.1094	4.27237	3	10		4.27237	4.27237	low	4.1094	4.43534		5.3827	57.2584
D12_RSN04	1.2686	4.27237	3	10	low	4.27237	4.27237	low	4.1094	4.43534	low	5.3827	17.6761	low	low	low	low
D12_RSR01	4.48763	4.28832	3	10		4.28832	4.28832	high	4.089	4.48763		5.4028	62.296
D12_RSR02	5.52298	4.28832	3	10		4.28832	4.28832	high	4.089	4.48763	high	5.4028	76.6684	high	high	high	high
D12_RSR03	1.84251	4.28832	3	10	low	4.28832	4.28832	low	4.089	4.48763	low	5.4028	25.5772	low	low	low	low
D12_RSR04	4.089	4.28832	3	10		4.28832	4.28832	low	4.089	4.48763		5.4028	56.7623
D13_BCC01	4.66	4.28339	3	10		4.28339	4.28339	high	2.5478	4.53446	high	5.39659	64.7631
D13_BCC02	1.68	4.28339	3	10	low	4.28339	4.28339	low	2.5478	4.53446	low	5.39659	23.3481	low	low	low	low
D13_BCC03	4.28339	4.28339	3	10		4.28339	4.28339		2.5478	4.53446		5.39659	59.5291
D13_BCC06	1.22861	4.28339	3	10	low	4.28339	4.28339	low	2.5478	4.53446	low	5.39659	17.0749	low	low	low	low
D13_BCC07	6.75206	4.28339	3	10		4.28339	4.28339	high	2.5478	4.53446	high	5.39659	93.838	high	high	high	high
D13_MIS01	1.54854	22.5556	3	10	low	22.5556	22.5556	low	12.4522	23.8827	low	28.4175	4.08694	low	low	low	low	low	low
D13_MIS02	29.92	22.5556	3	10	high	22.5556	22.5556	high	12.4522	23.8827	high	28.4175	78.9654	high	high	high	high	high	high
D13_MIS03	24.4394	22.5556	3	10	high	22.5556	22.5556	high	12.4522	23.8827	high	28.4175	64.5008
D13_MIS04	2.50887	22.5556	3	10	low	22.5556	22.5556	low	12.4522	23.8827	low	28.4175	6.62145	low	low	low	low	low	low
D13_MIS05	23.6043	22.5556	3	10	high	22.5556	22.5556	high	12.4522	23.8827		28.4175	62.2969
D13_MIS07	32.2385	22.5556	3	10	high	22.5556	22.5556	high	12.4522	23.8827	high	28.4175	85.0844	high	high	high	high	high	high
D13_MIS08	30.2354	22.5556	3	10	high	22.5556	22.5556	high	12.4522	23.8827	high	28.4175	79.7978	high	high	high	high	high	high
D13_MIS09	2.27546	22.5556	3	10	low	22.5556	22.5556	low	12.4522	23.8827	low	28.4175	6.00544	low	low	low	low	low	low
D13_MIS10	23.4682	22.5556	3	10	high	22.5556	22.5556	high	12.4522	23.8827		28.4175	61.9375
D13_MIS11	1.36453	22.5556	3	10	low	22.5556	22.5556	low	12.4522	23.8827	low	28.4175	3.60128	low	low	low	low	low	low
D13_MIS12	0.81677	22.5556	3	10	low	22.5556	22.5556	low	12.4522	23.8827	low	28.4175	2.15563	low	low	low	low	low	low
D13_MIS26	22.5556	22.5556	3	10	high	22.5556	22.5556		12.4522	23.8827		28.4175	59.5291
D13_MIS27	17.4238	22.5556	3	10	high	22.5556	22.5556	low	12.4522	23.8827		28.4175	45.9852
D13_MIS29	17.82	22.5556	3	10	high	22.5556	22.5556	low	12.4522	23.8827		28.4175	47.0308
D13_MIS30	27.5737	22.5556	3	10	high	22.5556	22.5556	high	12.4522	23.8827	high	28.4175	72.7728
D13_MIS13	2.44692	5.41938	3	10	low	5.41938	5.41938	low	2.44692	11.0158		6.8278	26.8782	low	low	low	low	low	low
D13_MIS14	0.713589	5.41938	3	10	low	5.41938	5.41938	low	2.44692	11.0158	low	6.8278	7.83842	low	low	low	low	low	low
D13_MIS15	7.33211	5.41938	3	10		5.41938	5.41938	high	2.44692	11.0158		6.8278	80.5395	high	high	high	high	high	high
D13_MIS16	1.22824	5.41938	3	10	low	5.41938	5.41938	low	2.44692	11.0158	low	6.8278	13.4916	low	low	low	low	low	low
D13_MIS17	11.0158	5.41938	3	10	high	5.41938	5.41938	high	2.44692	11.0158		6.8278	121.003	high	high	high	high	high	high
D13_MIS18	3.50665	5.41938	3	10		5.41938	5.41938	low	2.44692	11.0158		6.8278	38.5188
D13_MIS19	12.0672	5.41938	3	10	high	5.41938	5.41938	high	2.44692	11.0158	high	6.8278	132.552	high	high	high	high	high	high
D13_MIS20	11.4047	5.41938	3	10	high	5.41938	5.41938	high	2.44692	11.0158	high	6.8278	125.274	high	high	high	high	high	high
D13_MIS21	12.6597	5.41938	3	10	high	5.41938	5.41938	high	2.44692	11.0158	high	6.8278	139.061	high	high	high	high	high	high
D13_MIS22	1.22829	5.41938	3	10	low	5.41938	5.41938	low	2.44692	11.0158	low	6.8278	13.4921	low	low	low	low	low	low
D14_ABD03	0.20453	0.204514	3	10		0.204514	0.204514		0.204508	0.204519		0.257664	59.5339
D14_ABD04	0.204498	0.204514	3	10		0.204514	0.204514		0.204508	0.204519		0.257664	59.5244
D16_LSR01	3.70746	2.67079	3	10		2.67079	2.67079		1.50015	3.96347		3.36489	82.6355	high	high
D16_LSR02	5.5162	2.67079	3	10		2.67079	2.67079		1.50015	3.96347		3.36489	122.951	high	high
D16_LSR03	0.817249	2.67079	3	10		2.67079	2.67079		1.50015	3.96347		3.36489	18.2156	low	low
D16_LSR04	4.09147	2.67079	3	10		2.67079	2.67079		1.50015	3.96347		3.36489	91.1948	high	high
D16_LSR05	4.70934	2.67079	3	10		2.67079	2.67079		1.50015	3.96347		3.36489	104.966	high	high
D16_LSR06	1.43317	2.67079	3	10		2.67079	2.67079		1.50015	3.96347		3.36489	31.9438
D16_LSR07	1.63412	2.67079	3	10		2.67079	2.67079		1.50015	3.96347		3.36489	36.4228
D16_LSR08	0.818918	2.67079	3	10		2.67079	2.67079		1.50015	3.96347		3.36489	18.2529	low	low
D16_RFE01	0.203919	0.817939	3	10		0.817939	0.817939		0.81535	0.957152		1.03051	14.8411	low
D16_RFE02	1.6342	0.817939	3	10		0.817939	0.817939		0.81535	0.957152		1.03051	118.937	high
D16_RFE03	0.203932	0.817939	3	10		0.817939	0.817939		0.81535	0.957152		1.03051	14.8421	low
D16_RFE04	0.816395	0.817939	3	10		0.817939	0.817939		0.81535	0.957152		1.03051	59.4168
D16_RFE05	0.814828	0.817939	3	10		0.817939	0.817939		0.81535	0.957152		1.03051	59.3028
D16_RFE06	1.43755	0.817939	3	10		0.817939	0.817939		0.81535	0.957152		1.03051	104.624	high
D16_RFE07	1.02599	0.817939	3	10		0.817939	0.817939		0.81535	0.957152		1.03051	74.6709
D16_RFE08	0.819482	0.817939	3	10		0.817939	0.817939		0.81535	0.957152		1.03051	59.6415
D16_RSR01	0.409135	0.918748	3	10		0.918748	0.918748		0.545994	1.5644		1.15752	26.5094	low
D16_RSR02	1.83679	0.918748	3	10		0.918748	0.918748		0.545994	1.5644		1.15752	119.013	high
D16_RSR03	0	0.918748	3	10		0.918748	0.918748		0.545994	1.5644		1.15752	0	low
D16_RSR04	2.25477	0.918748	3	10		0.918748	0.918748		0.545994	1.5644		1.15752	146.095	high
D16_RSR05	2.24885	0.918748	3	10		0.918748	0.918748		0.545994	1.5644		1.15752	145.711	high
D16_RSR06	1.01961	0.918748	3	10		0.918748	0.918748		0.545994	1.5644		1.15752	66.0647
D16_RSR07	0.41005	0.918748	3	10		0.918748	0.918748		0.545994	1.5644		1.15752	26.5687	low
D16_RSR08	0.817882	0.918748	3	10		0.918748	0.918748		0.545994	1.5644		1.15752	52.9936
D21_EAR06	0.410611	0.203677	3	10		0.203677	0.203677		0.203332	0.341633		0.25661	120.01	high
D21_EAR07	0.203677	0.203677	3	10		0.203677	0.203677		0.203332	0.341633		0.25661	59.5291
D21_EAR08	0.203159	0.203677	3	10		0.203677	0.203677		0.203332	0.341633		0.25661	59.3777
D21_EAR09	1.22543	0.203677	3	10		0.203677	0.203677		0.203332	0.341633		0.25661	358.159	high
D21_EAR12	0	0.203677	3	10		0.203677	0.203677		0.203332	0.341633		0.25661	0	low
D23_FAB01	18.7511	19.7601	3	10	high	19.7601	19.7601	low	18.269	19.4186		24.8955	56.4895
D23_FAB02	17.3049	19.7601	3	10	high	19.7601	19.7601	low	18.269	19.4186	low	24.8955	52.1326
D23_FAB03	20.7535	19.7601	3	10	high	19.7601	19.7601	high	18.269	19.4186	high	24.8955	62.5219
D23_FAC01	24.4349	19.7601	3	10	high	19.7601	19.7601	high	17.9107	23.8299	high	24.8955	73.6124
D23_FAC02	17.9107	19.7601	3	10	high	19.7601	19.7601	low	17.9107	23.8299		24.8955	53.9576
D23_FAC03	10.5865	19.7601	3	10	high	19.7601	19.7601	low	17.9107	23.8299	low	24.8955	31.8929
D23_FAC04	23.8299	19.7601	3	10	high	19.7601	19.7601	high	17.9107	23.8299		24.8955	71.7898
D23_FRA01	23.4081	19.7601	3	10	high	19.7601	19.7601	high	20.69	24.2168		24.8955	70.5191
D23_FRA02	25.8342	19.7601	3	10	high	19.7601	19.7601	high	20.69	24.2168	high	24.8955	77.8281	high	high	high	high	high	high
D23_FRA04	15.2538	19.7601	3	10	high	19.7601	19.7601	low	20.69	24.2168	low	24.8955	45.9536
D23_FRB01	19.6006	19.7601	3	10	high	19.7601	19.7601	low	19.7601	20.7596	low	24.8955	59.0485
D23_FRB03	19.7601	19.7601	3	10	high	19.7601	19.7601		19.7601	20.7596		24.8955	59.5291
D23_FRB04	20.7596	19.7601	3	10	high	19.7601	19.7601	high	19.7601	20.7596		24.8955	62.5403
D23_FRB05	24.9964	19.7601	3	10	high	19.7601	19.7601	high	19.7601	20.7596	high	24.8955	75.3039	high	high	high	high	high	high
D23_FRC01	7.13683	19.7601	3	10		19.7601	19.7601	low	11.6007	16.7476	low	24.8955	21.5004	low	low	low	low	low	low
D23_FRC02	22.5776	19.7601	3	10	high	19.7601	19.7601	high	11.6007	16.7476	high	24.8955	68.0171
D23_FRC03	13.8327	19.7601	3	10	high	19.7601	19.7601	low	11.6007	16.7476		24.8955	41.6721
D24_LSR01	1.62633	1.82815	3	10		1.82815	1.82815		1.76088	1.95145		2.30326	52.9575
D24_LSR02	2.19807	1.82815	3	10		1.82815	1.82815		1.76088	1.95145		2.30326	71.5746
D24_LSR04	1.82815	1.82815	3	10		1.82815	1.82815		1.76088	1.95145		2.30326	59.5291
D24_RSN01	0.648438	0.62935	3	10		0.62935	0.62935		0.610263	0.648438		0.79291	61.3346
D24_RSN02	0.819943	0.62935	3	10		0.62935	0.62935		0.610263	0.648438		0.79291	77.5569	high
D24_RSN03	0.610263	0.62935	3	10		0.62935	0.62935		0.610263	0.648438		0.79291	57.7237
D24_RSN04	0.609455	0.62935	3	10		0.62935	0.62935		0.610263	0.648438		0.79291	57.6472
D26_ARM03	0.81358	0.711811	3	10		0.711811	0.711811		0.610228	0.813393		0.896801	68.0402
D26_ARM04	0.610228	0.711811	3	10		0.711811	0.711811		0.610228	0.813393		0.896801	51.0338
D26_ARM05	0.813393	0.711811	3	10		0.711811	0.711811		0.610228	0.813393		0.896801	68.0245
D26_ARM06	0.203275	0.711811	3	10		0.711811	0.711811		0.610228	0.813393		0.896801	17	low
D27_LTH01	3.04594	2.64726	3	10		2.64726	2.64726		1.96818	2.78015		3.33525	68.4943
D27_LTH03	0.61001	2.64726	3	10		2.64726	2.64726		1.96818	2.78015		3.33525	13.7174	low	low
D27_LTH04	2.64726	2.64726	3	10		2.64726	2.64726		1.96818	2.78015		3.33525	59.5291
D28_LSR01	3.30672	4.12529	3	10		4.12529	4.12529	low	3.30672	6.97129		5.1974	47.7169
D28_LSR02	4.12529	4.12529	3	10		4.12529	4.12529		3.30672	6.97129		5.1974	59.5291
D28_LSR03	0.150862	4.12529	3	10	low	4.12529	4.12529	low	3.30672	6.97129	low	5.1974	2.17699	low	low	low	low
D28_LSR04	7.59993	4.12529	3	10		4.12529	4.12529	high	3.30672	6.97129	high	5.1974	109.669	high	high	high	high
D28_LSR05	6.97129	4.12529	3	10		4.12529	4.12529	high	3.30672	6.97129	high	5.1974	100.598	high	high	high	high
D28_LSR06	7.9175	4.12529	3	10		4.12529	4.12529	high	3.30672	6.97129	high	5.1974	114.252	high	high	high	high
D28_LSR07	2.84522	4.12529	3	10	low	4.12529	4.12529	low	3.30672	6.97129	low	5.1974	41.0574
D30_RTH01	4.31031	4.23578	3	10		4.23578	4.23578	high	3.93562	4.31031		5.33661	60.5766
D30_RTH02	3.93562	4.23578	3	10		4.23578	4.23578	low	3.93562	4.31031		5.33661	55.3108
D30_RTH03	2.60829	4.23578	3	10	low	4.23578	4.23578	low	3.93562	4.31031	low	5.33661	36.6565
D30_RTH04	5.34325	4.23578	3	10		4.23578	4.23578	high	3.93562	4.31031	high	5.33661	75.0934	high	high	high	high
D30_RTH05	4.23578	4.23578	3	10		4.23578	4.23578		3.93562	4.31031		5.33661	59.5291
D30_RTH06	1.21857	4.23578	3	10	low	4.23578	4.23578	low	3.93562	4.31031	low	5.33661	17.1257	low	low	low	low
D30_RTH07	6.50265	4.23578	3	10		4.23578	4.23578	high	3.93562	4.31031	high	5.33661	91.3875	high	high	high	high
D31_LBK01	3.91767	3.97857	3	10		3.97857	3.97857	low	3.95827	4.38472	low	5.01255	58.6179
D31_LBK02	3.97857	3.97857	3	10		3.97857	3.97857		3.95827	4.38472		5.01255	59.5291
D31_LBK03	5.19703	3.97857	3	10		3.97857	3.97857	high	3.95827	4.38472	high	5.01255	77.7604	high	high	high
D32_LBK01	8.10105	6.25983	3	10		6.25983	6.25983	high	6.24015	6.49953	high	7.88667	77.0387	high	high	high	high	high	high
D32_LBK02	6.24015	6.25983	3	10		6.25983	6.25983	low	6.24015	6.49953		7.88667	59.342
D32_LBK03	6.01227	6.25983	3	10		6.25983	6.25983	low	6.24015	6.49953	low	7.88667	57.175
D32_LBK04	6.25983	6.25983	3	10		6.25983	6.25983		6.24015	6.49953		7.88667	59.5291
D32_LBK05	10.474	6.25983	3	10	high	6.25983	6.25983	high	6.24015	6.49953	high	7.88667	99.6043	high	high	high	high	high	high
D32_LBK07	6.49953	6.25983	3	10		6.25983	6.25983	high	6.24015	6.49953		7.88667	61.8087
D32_LBK08	4.87609	6.25983	3	10		6.25983	6.25983	low	6.24015	6.49953	low	7.88667	46.3702
D33_LBK01	10.2368	6.15071	3	10	high	6.15071	6.15071	high	5.48287	8.06675	high	7.7492	99.0762	high	high	high	high	high	high
D33_LBK02	9.47677	6.15071	3	10		6.15071	6.15071	high	5.48287	8.06675	high	7.7492	91.7202	high	high	high	high	high	high
D33_LBK03	8.06675	6.15071	3	10		6.15071	6.15071	high	5.48287	8.06675	high	7.7492	78.0734	high	high	high	high	high	high
D33_LBK04	3.71681	6.15071	3	10		6.15071	6.15071	low	5.48287	8.06675	low	7.7492	35.9729
D33_LBK05	6.15071	6.15071	3	10		6.15071	6.15071		5.48287	8.06675		7.7492	59.5291
D33_LBK06	5.48287	6.15071	3	10		6.15071	6.15071	low	5.48287	8.06675		7.7492	53.0655
D33_LBK07	4.06387	6.15071	3	10		6.15071	6.15071	low	5.48287	8.06675	low	7.7492	39.3319
D34_RBK01	0.816272	1.63635	3	10		1.63635	1.63635		1.02501	1.84516		2.06162	29.6953	low
D34_RBK02	2.66217	1.63635	3	10		1.63635	1.63635		1.02501	1.84516		2.06162	96.8477	high
D34_RBK03	1.02501	1.63635	3	10		1.63635	1.63635		1.02501	1.84516		2.06162	37.2891
D34_RBK04	1.63635	1.63635	3	10		1.63635	1.63635		1.02501	1.84516		2.06162	59.5291
D34_RBK05	1.84516	1.63635	3	10		1.63635	1.63635		1.02501	1.84516		2.06162	67.1253
D34_RBK06	0.406947	1.63635	3	10		1.63635	1.63635		1.02501	1.84516		2.06162	14.8044	low
D34_RBK07	3.04697	1.63635	3	10		1.63635	1.63635		1.02501	1.84516		2.06162	110.846	high
D35_RBK01	5.78117	5.44276	3	10		5.44276	5.44276	high	5.32996	5.55556	high	6.85726	63.2305
D35_RBK02	5.10435	5.44276	3	10		5.44276	5.44276	low	5.32996	5.55556	low	6.85726	55.8278
D36_RBK01	5.1779	4.77475	3	10		4.77475	4.77475	high	4.12227	5.44086		6.01565	64.5554
D36_RBK02	4.37161	4.77475	3	10		4.77475	4.77475	low	4.12227	5.44086		6.01565	54.5029
D36_RBK03	3.9976	4.77475	3	10		4.77475	4.77475	low	4.12227	5.44086	low	6.01565	49.84
D36_RBK04	6.0012	4.77475	3	10		4.77475	4.77475	high	4.12227	5.44086	high	6.01565	74.8199
D36_RBK05	2.89116	4.77475	3	10	low	4.77475	4.77475	low	4.12227	5.44086	low	6.01565	36.0455
D36_RBK06	5.57234	4.77475	3	10		4.77475	4.77475	high	4.12227	5.44086	high	6.01565	69.4731
D36_RBK07	5.69116	4.77475	3	10		4.77475	4.77475	high	4.12227	5.44086	high	6.01565	70.9545
D36_RBK08	3.45538	4.77475	3	10		4.77475	4.77475	low	4.12227	5.44086	low	6.01565	43.0798
D37_RBK02	8.20116	7.48689	3	10		7.48689	7.48689	high	7.24879	7.72498	high	9.43263	65.2085
D37_RBK04	6.77261	7.48689	3	10		7.48689	7.48689	low	7.24879	7.72498	low	9.43263	53.8498
D38_RBK01	0.206376	5.26837	3	10	low	5.26837	5.26837	low	3.03118	6.99017	low	6.63756	2.33192	low	low	low	low	low	low
D38_RBK02	3.91392	5.26837	3	10		5.26837	5.26837	low	3.03118	6.99017		6.63756	44.2247
D38_RBK03	9.40996	5.26837	3	10		5.26837	5.26837	high	3.03118	6.99017	high	6.63756	106.326	high	high	high	high	high	high
D38_RBK04	6.62283	5.26837	3	10		5.26837	5.26837	high	3.03118	6.99017		6.63756	74.8336
D38_RBK05	1.26571	5.26837	3	10	low	5.26837	5.26837	low	3.03118	6.99017	low	6.63756	14.3017	low	low	low	low	low	low
D38_RBK07	7.72485	5.26837	3	10		5.26837	5.26837	high	3.03118	6.99017	high	6.63756	87.2857	high	high	high	high	high	high
D39_LBK01	6.43137	5.46913	3	10		5.46913	5.46913	high	4.50688	6.43137	high	6.89048	70.0028
D39_LBK02	4.50688	5.46913	3	10		5.46913	5.46913	low	4.50688	6.43137		6.89048	49.0555
D39_LBK03	7.77498	5.46913	3	10		5.46913	5.46913	high	4.50688	6.43137	high	6.89048	84.6274	high	high	high	high	high	high
D39_LBK04	4.35212	5.46913	3	10		5.46913	5.46913	low	4.50688	6.43137	low	6.89048	47.3709
D40_LBT01	1.57085	1.80685	3	10		1.80685	1.80685		1.57085	2.04285		2.27643	51.7537
D40_LBT02	2.04285	1.80685	3	10		1.80685	1.80685		1.57085	2.04285		2.27643	67.3046
D40_LBT03	2.06722	1.80685	3	10		1.80685	1.80685		1.57085	2.04285		2.27643	68.1074
D40_LBT04	1.42758	1.80685	3	10		1.80685	1.80685		1.57085	2.04285		2.27643	47.0335
D42_MBK02	3.87118	3.87118	3	10		3.87118	3.87118		2.91972	4.07841		4.87724	59.5291
D42_MBK03	4.49289	3.87118	3	10		3.87118	3.87118	high	2.91972	4.07841	high	4.87724	69.0896
D42_MBK04	1.01682	3.87118	3	10	low	3.87118	3.87118	low	2.91972	4.07841	low	4.87724	15.6362	low	low	low
D45_LBK01	1.22616	1.63162	3	10		1.63162	1.63162		1.22616	1.63952		2.05566	44.7359
D45_LBK02	2.4536	1.63162	3	10		1.63162	1.63162		1.22616	1.63952		2.05566	89.5188	high
D45_LBK03	0.204665	1.63162	3	10		1.63162	1.63162		1.22616	1.63952		2.05566	7.46715	low
D45_LBK04	1.63952	1.63162	3	10		1.63162	1.63162		1.22616	1.63952		2.05566	59.8174
D45_LBK05	0.615714	1.63162	3	10		1.63162	1.63162		1.22616	1.63952		2.05566	22.4641	low
D45_LBK06	1.63162	1.63162	3	10		1.63162	1.63162		1.22616	1.63952		2.05566	59.5291
D45_LBK08	2.24184	1.63162	3	10		1.63162	1.63162		1.22616	1.63952		2.05566	81.7927	high
D46_RBK02	0.11987	0.203508	3	10		0.203508	0.203508		0.203261	1.2913		0.256397	35.0638
D46_RBK03	0.203508	0.203508	3	10		0.203508	0.203508		0.203261	1.2913		0.256397	59.5291
D46_RBK04	1.43515	0.203508	3	10		0.203508	0.203508		0.203261	1.2913		0.256397	419.804	high
D46_RBK05	0.203266	0.203508	3	10		0.203508	0.203508		0.203261	1.2913		0.256397	59.4584
D46_RBK06	0.203251	0.203508	3	10		0.203508	0.203508		0.203261	1.2913		0.256397	59.4538
D46_RBK07	1.21938	0.203508	3	10		0.203508	0.203508		0.203261	1.2913		0.256397	356.686	high
D46_RBK08	2.03284	0.203508	3	10		0.203508	0.203508		0.203261	1.2913		0.256397	594.635	high
D46_RBK11	2.439	0.203508	3	10		0.203508	0.203508		0.203261	1.2913		0.256397	713.443
D46_RBK12	0	0.203508	3	10		0.203508	0.203508		0.203261	1.2913		0.256397	0
D47_RBK01	7.86509	4.44078	3	10		4.44078	4.44078	high	3.99933	6.04058	high	5.59488	105.432	high	high	high	high
D47_RBK04	6.84049	4.44078	3	10		4.44078	4.44078	high	3.99933	6.04058	high	5.59488	91.6975	high	high	high	high
D47_RBK05	3.7786	4.44078	3	10		4.44078	4.44078	low	3.99933	6.04058	low	5.59488	50.6526
D47_RBK06	4.44078	4.44078	3	10		4.44078	4.44078		3.99933	6.04058		5.59488	59.5291
D47_RBK07	1.84282	4.44078	3	10	low	4.44078	4.44078	low	3.99933	6.04058	low	5.59488	24.7032	low	low	low	low
D49_RBK03	2.26527	1.23162	3	10		1.23162	1.23162		1.21917	1.97489		1.5517	109.49	high
D49_RBK04	1.23162	1.23162	3	10		1.23162	1.23162		1.21917	1.97489		1.5517	59.5291
D49_RBK07	2.88917	1.23162	3	10		1.23162	1.23162		1.21917	1.97489		1.5517	139.645	high
D49_RBK08	2.50205	1.23162	3	10		1.23162	1.23162		1.21917	1.97489		1.5517	120.935	high
D49_RBK11	1.21914	1.23162	3	10		1.23162	1.23162		1.21917	1.97489		1.5517	58.9264
D49_RBK12	0.609587	1.23162	3	10		1.23162	1.23162		1.21917	1.97489		1.5517	29.4639	low
D49_RBK15	1.8297	1.23162	3	10		1.23162	1.23162		1.21917	1.97489		1.5517	88.4369
D49_RBK16	0.406972	1.23162	3	10		1.23162	1.23162		1.21917	1.97489		1.5517	19.6706
D49_RBK18	1.21919	1.23162	3	10		1.23162	1.23162		1.21917	1.97489		1.5517	58.9285
D50_LBK03	1.028	0.718543	3	10		0.718543	0.718543		0.409089	1.028		0.905283	85.1665	high
D50_LBK12	1.84309	0.718543	3	10		0.718543	0.718543		0.409089	1.028		0.905283	152.695	high
D50_LBK14	0	0.718543	3	10		0.718543	0.718543		0.409089	1.028		0.905283	0
D50_LBK18	0.409089	0.718543	3	10		0.718543	0.718543		0.409089	1.028		0.905283	33.8918

## Sheet: ExtendeDataFig2_enriched_genes
Extended_Data_Fig_2.Overlaps
	Biopsy Mut/Mb	3	3	0	2	3	4	4.5	5	3	Total geneset
	Low mut. Mut/Mb	< Median	1st tertile	1st quartile						< 3
	High mut. Mut/Mb	> Median	3rd tertile	4th quartile						> 10
Genes enriched in high mut. melanocytes	AHNAK2	X	X	X	X	X	X	X	X	X	9
	ATOX1		X	X	X	X	X	X	X	X	8
	HLA_DPA1	X	X		X	X	X	X	X	X	8
	LIPA			X	X	X	X	X	X	X	7
	DPP6			X	X	X	X	X	X	X	7
	HERC2			X	X	X	X	X	X	X	7
	AK5			X	X	X	X	X	X		6
	EPS8				X	X	X	X	X	X	6
	SH3BGRL3		X			X	X	X	X	X	6
	FRG2DP					X	X	X	X	X	5
	SLC43A3			X	X	X	X				4
	PRR13				X	X	X	X			4
	CD109					X	X	X	X		4
	ABCC2				X	X	X			X	4
	HMOX1					X	X	X		X	4
	FTH1P10		X			X	X			X	4
	MAP1LC3B	X	X			X				X	4
	AC026785.2				X	X	X				3
	MC1R					X	X		X		3
	SCD					X	X			X	3
	ARHGAP4					X				X	2
	AC016831.1					X				X	2
	ANKRD37					X					1
Genes enriched in low mut. melanocytes	SGCE	X	X		X	X	X	X	X	X	8
	PSME1			X	X	X	X	X	X	X	7
	ITM2A		X		X	X	X	X	X	X	7
	PALLD			X	X	X	X	X	X		6
	MYL9			X	X	X	X	X	X		6
	NTNG1			X		X	X	X	X	X	6
	IL24	X			X	X		X	X	X	6
	MYLK				X	X	X	X	X		5
	RGMB				X	X	X	X	X		5
	FAM207A			X	X	X	X			X	5
	VCAN	X			X	X	X	X			5
	TAGLN	X			X	X		X	X		5
	HACD1					X	X	X	X	X	5
	TCF4					X	X	X	X	X	5
	ARHGDIB					X	X	X	X	X	5
	FBN1	X	X		X	X		X			5
	LMCD1				X	X			X		3
	DAAM2					X				X	2
	SEMA3C					X					1
	Additional DE genes	17	14	6	10	0	8	10	16	742
