# Supplementary material for: Somatic mutations distinguish melanocyte subpopulations in human skin
Source: Nat Cell Biol. 2026 Apr 27;28(6):1300–8. doi: 10.1038/s41556-026-01943-7 (PMC13264844; doi:10.1038/s41556-026-01943-7)
Supplement: Supplementary file 11 — Statistical source data. [file 41556_2026_1943_MOESM11_ESM.xlsx]

## Sheet: ExtendedDataFig3
Extended Data Fig 3
	Dataset	Discovery	Discovery	Discovery	Discovery	Discovery	Discovery	Discovery	Discovery	Discovery	Discovery	Discovery	Discovery	Discovery	Discovery	Discovery	Discovery	Discovery	Discovery	Discovery	Discovery	Discovery	Discovery	Discovery	Discovery	Discovery	Discovery	Discovery	Discovery	Discovery	Discovery	Discovery	Discovery	Discovery	Discovery	Discovery	Discovery	Discovery	Discovery	Discovery	Discovery	Discovery	Discovery	Discovery	Discovery	Discovery	Discovery	Discovery	Discovery
	ID	D06_BCC10	D06_BCC02	D06_BCC07	D07_RBK03	D06_BCC01	D06_BCC18	D13_MIS21	D13_MIS19	D13_MIS20	D13_MIS17	D28_LSR06	D04_LSR03	D28_LSR04	D07_LBK01	D06_MIS03	D06_MIS08	D38_RBK03	D12_LSN01	D47_RBK01	D28_LSR05	D32_LBK05	D06_MIS04	D33_LBK01	D13_BCC07	D33_LBK02	D47_RBK04	D30_RTH07	D06_BCC08	D38_RBK07	D07_LBK03	D13_MIS07	D06_MIS10	D39_LBK03	D13_MIS15	D06_MIS12	D04_LSR04	D10_RBK03	D13_MIS08	D12_RBK02	D13_MIS02	D33_LBK03	D23_FRA02	D31_LBK03	D12_LSR05	D32_LBK01	D12_RSR02	D23_FRB05	D30_RTH04
	cell group	HighMut_cells	HighMut_cells	HighMut_cells	HighMut_cells	HighMut_cells	HighMut_cells	HighMut_cells	HighMut_cells	HighMut_cells	HighMut_cells	HighMut_cells	HighMut_cells	HighMut_cells	HighMut_cells	HighMut_cells	HighMut_cells	HighMut_cells	HighMut_cells	HighMut_cells	HighMut_cells	HighMut_cells	HighMut_cells	HighMut_cells	HighMut_cells	HighMut_cells	HighMut_cells	HighMut_cells	HighMut_cells	HighMut_cells	HighMut_cells	HighMut_cells	HighMut_cells	HighMut_cells	HighMut_cells	HighMut_cells	HighMut_cells	HighMut_cells	HighMut_cells	HighMut_cells	HighMut_cells	HighMut_cells	HighMut_cells	HighMut_cells	HighMut_cells	HighMut_cells	HighMut_cells	HighMut_cells	HighMut_cells
	percentile	297.113	272.462	241.679	212.232	183.014	169.213	139.061	132.552	125.274	121.003	114.252	112.337	109.669	108.55	107.401	106.627	106.326	106.317	105.432	100.598	99.6043	99.3608	99.0762	93.838	91.7202	91.6975	91.3875	89.6551	87.2857	86.4288	85.0844	84.7162	84.6274	80.5395	80.4035	80.2722	80.2012	79.7978	79.3722	78.9654	78.0734	77.8281	77.7604	77.1036	77.0387	76.6684	75.3039	75.0934
Gene_type	Gene_name	D06_BCC10_high	D06_BCC02_high	D06_BCC07_high	D07_RBK03_high	D06_BCC01_high	D06_BCC18_high	D13_MIS21_high	D13_MIS19_high	D13_MIS20_high	D13_MIS17_high	D28_LSR06_high	D04_LSR03_high	D28_LSR04_high	D07_LBK01_high	D06_MIS03_high	D06_MIS08_high	D38_RBK03_high	D12_LSN01_high	D47_RBK01_high	D28_LSR05_high	D32_LBK05_high	D06_MIS04_high	D33_LBK01_high	D13_BCC07_high	D33_LBK02_high	D47_RBK04_high	D30_RTH07_high	D06_BCC08_high	D38_RBK07_high	D07_LBK03_high	D13_MIS07_high	D06_MIS10_high	D39_LBK03_high	D13_MIS15_high	D06_MIS12_high	D04_LSR04_high	D10_RBK03_high	D13_MIS08_high	D12_RBK02_high	D13_MIS02_high	D33_LBK03_high	D23_FRA02_high	D31_LBK03_high	D12_LSR05_high	D32_LBK01_high	D12_RSR02_high	D23_FRB05_high	D30_RTH04_high
High mut. mel. enriched genes	ABCC2	0.48864	2.02567	-3.55575	0.318715	0.936844	1.65575	1.51665	1.3891	1.44425	0.444246	-0.0963225	1.73375	1.16671	1.0457	0.318715	0.385829	0.903677	0.903677	0.581749	1.31871	2.05065	-0.868912	0.733752	1.02921	0.318715	0.318715	1.12607	-2.26625	0.640643	1.71103	1.68129	1.08425	1.2516	0.903677	0.681285	2.04503	1.22561	0.541107	0.711032	2.41064	1.90368	-0.681285	0.318715	0.65575	0.318715	0.349432	0.733752	1.31871
High mut. mel. enriched genes	AC016831.1	-0.11304	2.04742	1.74946	0.717035	0.829929	0.0540696	-0.785466	-0.019931	0.842565	0.427528	0.301997	2.55834	-0.019931	1.69194	0.717035	-0.353355	1.302	-0.282965	-0.019931	-0.282965	-0.358384	-1.47059	-0.867928	0.842565	0.717035	0.717035	-0.282965	0.132072	-1.28297	0.88696	0.90968	2.09555	0.842565	0.88696	1.0796	2.87987	-0.698003	0.454	0.623925	-0.94593	1.71703	-0.282965	0.717035	-0.94593	0.717035	-0.574176	-0.867928	0.717035
High mut. mel. enriched genes	AC026785.2	2.48945	1.69609	0.31733	-2	0.93638	-1.34104	-0.332575	-1.152	-0.874469	-0.874469	3.9855	2.17911	3.8265	-2.27302	2.03738	2.33158	0.584963	0.70044	-1.73697	4.17033	2.82085	1.53429	1.86987	-0.874469	3.31687	-2	1.98048	2.92774	3.3799	-2.41504	1.09954	2.40531	-2.87447	-1.41504	2.86783	-0.660779	-2.41504	-0.263034	1.58451	-0.85561	2.29425	0	2.55459	3.9434	1	-0.121286	0	2.68257
High mut. mel. enriched genes	AHNAK2	0.930543	-0.671493	2.47111	2.02365	0.182351	2.00454	2.42804	1.45661	0.734146	1.47111	-0.391385	-1.97635	0.286687	2.45107	1.02365	2.46423	0.608615	0.345581	0.286687	0.608615	2.5332	2.42099	0.43869	-1.85082	0.0236529	-0.976347	0.345581	1.13913	0.831008	1.77854	2.02365	4.01461	2.31911	0.608615	3.35585	4.1632	0.608615	0.0236529	1.93054	-1.63931	1.02365	2.48308	0.0236529	0.360688	1.60862	0.317405	2.02365	0.0236529
High mut. mel. enriched genes	AK5	1.44996	-1.6375	-2.3314	1.12804	-0.838798	3.12804	0.847928	0.39107	0.668604	0.668604	1.713	1.28004	1.39107	0.591983	-1.04189	0.610187	1.12804	1.713	-0.193893	1.54307	0.467654	-3.22952	1.54307	-1.3314	1.54307	-0.456927	0.543073	-0.0418896	4.54307	1.12804	1.32068	1.30861	2.12804	-0.871965	-0.679319	0.994769	0.712998	1.28004	2.77189	1.05003	2.12804	0.543073	0.543073	1.20204	0.543073	-1.74814	-1.04189	0.543073
High mut. mel. enriched genes	ANKRD37	-0.168517	-1.44863	1.69398	0.24652	-0.346855	0.39091	0.913945	0.0945169	-0.627949	-1.62795	0.831483	-0.0165144	1.50955	0.780856	-1.33844	-1.33844	0.831483	-0.75348	1.50955	0.24652	0.171101	0.721858	-0.338442	0.693979	0.24652	0.24652	0.24652	-1.33844	1.05387	0.831483	0.24652	1.01205	0.693979	0.416445	0.831483	1.35873	0.416445	0.661558	1.63884	0.39091	0.24652	0.24652	1.24652	0.168517	0.24652	0.277237	0.661558	1.24652
High mut. mel. enriched genes	ARHGAP4	0.154928	-2.93254	-2.3045	0.569965	-0.830385	-1.093	2.97436	2.15493	2.28046	2.50285	2.15493	-0.0149974	1.833	2.82051	0.985003	-1.82235	2.15493	2.56997	0.833	0.569965	2.07951	-2.20262	-0.0149974	-0.304504	1.56997	0.569965	1.56997	-1.015	-0.430035	0.154928	0.347573	0.345648	-0.304504	2.73989	-0.652427	-3.93254	0.154928	-1.015	0.154928	-1.093	1.56997	0.569965	3.15493	2.60744	1.56997	-0.721245	-0.0149974	1.56997
High mut. mel. enriched genes	ATOX1	-0.429842	0.725647	-0.527453	1.12637	-0.575206	2.0402	1.07215	0.288123	-0.630741	-0.273189	1.57016	-1.07445	2.49545	1.28359	0.971649	1.27453	-2.58635	1.09548	-2.17131	1.71133	1.15699	-0.708682	1.47255	-0.0761517	-0.849381	-1.84938	1.54751	-0.446416	0.221008	-0.679456	0.758302	3.28703	1.79132	-0.194029	2.78289	-0.778992	1.77706	0.126372	3.19501	-0.0183571	0.798317	-1.66881	0.70316	2.43407	0.887585	-0.279298	-0.786645	2.01191
High mut. mel. enriched genes	CD109	0.971051	0.325811	1.1378	1.11045	-0.40892	-0.408121	1.83576	0.0324519	-0.552511	2.19751	1.44749	1.54435	1.12556	2.6928	-0.552511	-0.22601	3.09135	0.184455	0.710524	0.94999	1.7413	-0.62466	1.66988	-0.42698	0.184455	0.0324519	2.85121	-0.0219959	1.03245	0.447489	-0.244388	2.11045	3.71598	-1.23058	0.727597	1.35721	1.14793	0.599492	2.58704	1.44749	0.862527	0.447489	0.184455	0.0069168	2.50638	0.378671	0.736996	1.32196
High mut. mel. enriched genes	DPP6	1.66993	-4.0025	2.66993	-0.5	-2.75634	-2.16297	2.31943	-1.23697	-1.37447	1.62553	1.66993	0.236966	0.763034	-1.18806	-1.08496	-3.89232	1.08496	-1.5	0.763034	1.5	2.88401	3.61005	-0.0849625	-0.374469	0.5	1.5	3.5	1.08496	-1.5	2.40689	-1.30735	2.98543	-0.374469	3.60852	1.44753	2.18732	1.40689	2.86923	0.669925	0.421997	1.5	2.30735	2.08496	-0.578003	1.5	0.208789	2.08496	2.08496
High mut. mel. enriched genes	EPS8	0.798147	-0.471154	-0.516894	0.934884	0.0228085	0.160273	0.252834	-0.108743	-0.00232107	0.120536	-0.334303	0.349921	-0.108743	1.65417	0.0807347	0.491803	-0.0347426	-0.334303	1.10276	-0.160273	0.392339	-0.125508	-0.397313	0.233746	-1.29778	0.467758	0.213185	-0.0753845	0.530042	0.424689	1.76276	-0.44978	0.260713	-0.279855	0.461683	-0.308424	-0.0347426	0.628222	0.322809	0.728557	-0.0347426	0.839727	-0.44978	-0.174146	-0.160273	1.58094	1.04326	-0.0347426
High mut. mel. enriched genes	FRG2DP	-0.866607	1.68979	-2.32604	1.54843	-1.29287	-1.11453	2.63089	2.39643	0.673962	1.25892	1.13339	-1.03653	3.39643	-1.72459	-0.0365317	-2.84389	2.13339	1.13339	0.811465	0.548431	0.473012	0.945766	0.963468	-0.326038	1.54843	0.548431	0.548431	-1.03653	-0.451569	0.133393	1.32604	-0.773497	-0.326038	3.59282	-0.673962	2.63089	1.13339	1.77082	0.718356	-1.11453	1.54843	0.548431	1.54843	0.470428	1.54843	-0.74278	1.54843	1.54843
High mut. mel. enriched genes	FTH1P10	0.288413	-0.0896923	-1.25521	-1.79352	-0.17769	0.349836	0.697651	0.0424014	-0.844242	0.139363	2.3546	0.648757	1.88229	-0.482781	0.194405	1.42371	-0.20856	2.00349	-1.53049	1.84687	0.338952	-0.357439	-0.774414	-0.0830293	1.15134	-0.793523	-0.779167	0.308576	0.850334	-2.20856	1.96655	0.746008	0.0804695	-0.0908651	1.02673	-1.03186	0.765969	0.367828	0.153208	0.353955	-0.793523	1.85954	0.545615	1.24728	0.213673	1.19251	0.936211	0.805795
High mut. mel. enriched genes	HERC2	0.433917	1.56601	1.14045	0.180684	1.22842	0.222591	1.65801	0.595722	0.843097	1.42169	-0.404278	2.17778	0.420286	0.694727	0.300102	0.879267	-0.819316	1.47019	1.77428	-0.264591	0.257269	1.34554	1.38973	-0.136879	-1.95362	2.75949	3.30078	0.0851504	-0.465679	1.15031	-0.645224	1.93856	0.180684	1.18068	1.67979	1.35431	1.97076	0.819316	3.2246	-0.225941	0.0107592	-0.288801	0.180684	0.92628	-0.181886	2.52045	-1.09912	3.7112
High mut. mel. enriched genes	HLA_DPA1	3.51053	3.50953	2.60749	1.8381	3.58477	3.58113	-1.40136	0.364171	-0.773332	1.44906	1.90849	-1.26143	1.58656	0.330619	3.10114	4.15176	0.101137	0.686099	-1.22079	1.32353	1.24811	3.66245	-1.06879	1.64171	-0.483826	1.51617	1.10114	-0.261433	0.323529	-0.313901	1.61571	1.58656	-0.358295	2.49345	3.81734	0.405991	1.80158	3.43901	1.10114	1.80741	-0.483826	1.10114	1.51617	-2.14679	-0.483826	1.9254	1.51617	1.8381
High mut. mel. enriched genes	HMOX1	2.1005	2.04087	0.530785	-0.429322	-0.0226968	1.15057	3.68485	2.64792	1.6095	2.73183	2.93525	0.144914	1.38625	2.87055	-0.461744	-0.0420296	-2.75125	1.24875	-2.48822	0.833712	1.08022	-1.13152	-2.92118	3.33621	-1.75125	-4.33621	1.33621	-0.193255	2.64678	-0.429322	2.77827	3.87616	2.49668	-0.943895	2.14183	-0.653838	1.0561	0.924315	-0.393698	2.69431	-1.33621	3.23364	1.30764	1.37586	-2.33621	-0.13557	0.570678	-0.528858
High mut. mel. enriched genes	LIPA	1.28749	1.49158	0.243095	1.07176	0.756042	0.624524	1.13863	-0.227084	-0.94955	0.287489	-0.490118	-0.739478	-1.03444	0.95307	0.390583	0.736474	1.28749	-0.794973	-0.297473	0.509882	0.0421457	0.367343	1.26052	0.287489	-0.560508	-1.88244	0.898924	0.147312	0.543829	1.22609	1.28749	2.16196	2.11346	-0.490118	0.982635	0.363257	1.81105	2.52696	2.21823	1.33724	-0.0750809	0.576996	-0.882436	-0.187849	0.117564	-0.366291	0.620065	0.702527
High mut. mel. enriched genes	MAP1LC3B	0.0248926	0.035061	-0.443241	0.691247	-0.399923	0.58501	0.851977	0.191391	0.0959952	-0.0832249	0.395542	-0.106868	0.929183	0.439995	0.0375529	1.44592	-2.61647	0.297232	-1.58631	0.768408	-0.10425	0.40543	-0.421924	0.365287	-1.47928	-1.09262	0.416123	0.335902	0.948706	0.00650751	1.31691	0.831771	0.242018	-1.1	0.876219	-0.723252	0.702468	0.90861	1.89559	0.504107	-0.753129	0.934943	-0.337859	0.844563	-1.18376	0.979573	0.229469	-0.0568484
High mut. mel. enriched genes	MC1R	-2.27626	0.723735	-1.41377	2.4607	0.723735	1.99937	1.22484	1.28543	0.594862	0.40835	1.47648	1.13877	2.40181	3.85954	-0.44619	-0.297488	0.723735	-1.86123	-0.598193	0.771041	0.633817	0.0532437	0.240871	0.849266	0.138773	-0.861227	-1.86123	-2.44619	-1.86123	1.89366	1.2744	2.73451	-0.136379	-1.27626	1.25694	1.36419	1.29905	2.34771	2.06856	-2.52419	1.72374	-0.861227	1.72374	1.02917	1.68474	0.20933	-1.44619	0.138773
High mut. mel. enriched genes	PRR13	0.720292	-0.225434	-0.719165	0.533816	-0.311862	0.455814	0.308156	-0.380027	-0.286205	-0.397237	1.58826	0.22214	1.34434	0.130213	-0.429658	0.976334	-2.58166	0.666266	-1.58166	1.07407	-0.0721171	-0.334549	-0.664123	0.567125	-0.844696	-1.8447	-0.308643	0.292808	0.561297	-0.996699	0.523634	0.833376	0.244309	-0.189344	0.443621	-1.114	0.972928	-0.0511464	0.972928	0.492339	0.155304	0.356938	0.292808	1.14769	0.640731	1.48257	-0.429658	0.833376
High mut. mel. enriched genes	SCD	-1.81916	0.0871411	-0.0438196	0.352602	1.27272	1.64857	0.312208	0.393244	0.148825	0.696313	1.02329	1.19732	0.555516	3.72756	-0.292481	-0.387638	2.38894	-1.05265	-0.0560896	0.292481	1.39039	-0.0460124	1.53663	0.463336	-3.26211	0.76026	0.263805	-1.45475	-1.30791	0.589641	2.11541	0.821106	1.12796	0.277051	-1.1991	1.16834	-1.35522	2.80577	4.02243	0.341714	0.13021	2.9028	-2.26211	-1.25265	-0.0921826	0.0760384	-0.561668	0.0489595
High mut. mel. enriched genes	SH3BGRL3	0.133166	0.470794	-0.458231	0.475795	-0.749067	0.954186	0.792722	-0.261171	-0.0767462	0.334042	1.96198	0.454421	2.18275	0.441743	0.475795	1.88856	-4.02671	0.864065	-4.34863	1.56824	0.0408339	1.02513	-0.28974	0.622387	0.475795	-3.02671	-0.5893	0.740007	0.63626	-0.0959682	1.00304	2.12033	-0.758217	-0.326266	1.32076	-0.405085	0.754654	0.270975	1.41624	0.506727	-0.441743	0.295223	0.0321882	1.49686	-2.02671	-0.188633	-0.441743	0.911894
High mut. mel. enriched genes	SLC43A3	0.586255	1.53771	-1.70325	0.171217	0.474415	1.52815	0.0837544	-0.413745	-2.28821	-0.288214	2.28669	1.06019	2.62188	1.23607	-0.261742	-0.96476	-1.41375	2.49315	-2.73567	1.58625	0.385305	-0.337003	1.41633	0.984804	0.32322	-1.99871	-0.413745	-1.12424	-0.298268	0.586255	0.948825	3.06738	1.33628	-1.41375	1.17122	-0.814708	0.493145	-0.261742	0.871657	-0.339745	0.808647	-0.191353	0.654352	0.892916	-0.998708	0.839365	-0.776315	1.17122
Low mut. mel. enriched genes	ARHGDIB	-1.18221	-3.26967	-2.64164	0.232832	-2.60847	-1.43013	-1.26967	-0.504134	-0.641637	-0.641637	0.817794	-1.35213	0.495866	-0.455224	-0.352131	-2.15949	1.81779	-0.767168	0.495866	0.232832	0.157413	-2.53976	-0.352131	0.358363	1.23283	0.232832	-0.767168	-1.35213	-0.767168	-0.182206	-1.57452	-2.0891	-0.641637	-0.182206	-0.989561	-4.26967	-0.182206	-0.352131	-1.18221	2.56987	1.23283	0.232832	1.23283	-0.430133	1.23283	-1.05838	-0.352131	1.23283
Low mut. mel. enriched genes	DAAM2	-1.70752	0.526947	-2.3596	-0.292481	0.325648	0.0445537	0.66445	0.429985	0.00297463	1.6404	-0.122556	0.877444	-2.02945	-0.478037	-0.292481	-1.77791	0.292481	0.707519	-2.02945	-0.707519	0.802025	-0.110874	0.822996	0.292481	0.707519	-1.29248	-0.292481	-1.55552	-0.970553	-0.122556	-0.399396	-1.02945	-0.359595	-0.707519	-0.192946	-1.12256	-1.12256	-0.0700888	-3.70752	-0.955446	1.29248	1.29248	-1.29248	0.436871	0.707519	0.116748	-0.877444	-0.292481
Low mut. mel. enriched genes	FAM207A	-2.8888	-1.06938	-2.34824	-1.47377	-0.227606	-1.55177	1.19366	0.111196	1.45912	0.973693	-0.888804	-3.05873	-0.210732	-0.161822	-1.05873	-1.05873	0.111196	-1.47377	-1.21073	-1.47377	0.450815	0.00157172	-2.05873	0.236727	-0.473766	0.111196	-1.47377	-1.47377	-2.47377	-0.888804	-0.111196	-0.625769	-0.348235	2.81164	-0.374231	-1.97627	-0.888804	1.84816	-1.30384	-0.329376	0.526234	-1.47377	-0.473766	-1.55177	0.526234	-0.764977	0.941271	-0.473766
Low mut. mel. enriched genes	FBN1	-2.62256	0.716246	-1.27463	0.377444	1.0597	0.299441	-0.388091	-0.944484	-0.0819879	-0.0819879	-0.622556	-0.622556	-0.944484	-0.158609	0.529447	0.985126	0.377444	1.25191	-0.944484	0.792481	-1.28294	-0.980108	0.207519	-0.497025	1.37744	0.792481	-0.207519	1.01487	0.377444	-0.0375937	-2.01487	-1.20752	-1.08199	-0.0375937	-0.107983	-0.755823	-0.622556	0.0148737	-1.03759	-0.870484	-0.207519	1.37744	-0.207519	-0.0631288	-0.207519	0.671196	-1.79248	-0.207519
Low mut. mel. enriched genes	HACD1	-1.75073	-1.96372	-0.00504331	-1.92065	0.176646	-0.920651	-0.838189	-0.242579	-0.132155	0.20488	-1.33569	-1.69826	-2.24258	-0.352367	0.157351	-0.015288	-0.920651	-1.18369	0.0793489	-1.50561	0.325858	0.21365	-0.631145	-0.79512	-0.920651	1.13824	-0.698259	0.266976	-0.113296	0.0793489	-0.143044	-2.82754	-0.29262	-0.46122	-2.40608	-2.45353	0.166812	0.231352	0.401277	-0.846651	-0.505614	-0.698259	-1.50561	0.257686	-0.183686	0.0611568	0.368855	-0.505614
Low mut. mel. enriched genes	IL24	-0.278528	-1.78103	-2.73796	1.72147	-2.70479	-1.52646	-0.365991	-0.600456	-0.73796	0.847003	0.721472	-0.863491	1.98451	-0.136509	1.13651	-2.25581	1.72147	-0.863491	0.399544	2.72147	0.0610907	-2.63608	1.55155	1.58397	2.72147	0.136509	0.136509	-1.44845	0.721472	1.30643	-1.67085	-1.18542	0.26204	-0.278528	-1.08588	-2.78103	1.72147	-1.44845	0.721472	1.47354	1.13651	0.136509	1.13651	-1.52646	1.13651	-1.1547	-0.448453	1.13651
Low mut. mel. enriched genes	ITM2A	-2.76822	-3.85569	-0.250376	-1.76822	0.321211	-0.261264	0.570578	0.816739	1.09427	0.231776	-0.446296	-0.850686	-3.09015	-2.30428	0.869206	-3.16054	0.231776	-0.652747	1.90985	-3.35319	-0.843642	-6.12578	-1.35319	0.357307	-2.35319	-1.35319	-1.35319	2.10625	-4.35319	0.0391311	-5.16054	-2.86776	-2.64269	0.319239	-0.405654	-3.60776	1.36106	-0.690221	-3.76822	0.475702	-2.35319	-3.35319	-2.35319	-0.768224	0.454169	-4.6444	-1.35319	-1.35319
Low mut. mel. enriched genes	LMCD1	1.8337	1.54375	-4.01804	0.441387	0.687547	1.51539	-1.06111	-0.880541	-0.433082	-0.0180449	-0.558613	-2.14358	0.119459	-0.609239	0.271462	1.10796	0.441387	-0.143576	-0.880541	-0.143576	-0.218994	0.838722	-1.72854	0.303883	-0.143576	-1.14358	-0.558613	-0.143576	2.10435	-0.558613	-0.365968	0.441387	-0.433082	-0.558613	0.441387	-5.64608	-0.558613	0.271462	-0.558613	-0.806541	-0.143576	1.44139	-0.143576	-0.806541	-0.143576	-0.849824	-0.728538	-0.143576
Low mut. mel. enriched genes	MYL9	-2.96481	-1.88234	-4.42424	-1.54977	2.75868	-3.21273	0.854622	0.883192	1.66323	0.383118	0.0351947	-1.8128	-1.28673	-1.01543	-2.13473	-0.77216	0.0351947	1.25759	-1.28673	0.450232	-1.62519	-4.32236	-2.13473	1.82369	0.450232	-1.54977	-0.549768	-0.13473	0.0351947	-1.96481	0.642877	-3.8717	-1.42424	1.49463	-2.77216	-0.270908	0.0351947	0.565709	-2.96481	-1.62777	-0.549768	-1.54977	0.450232	-0.0428078	0.450232	-2.84098	0.187198	-0.549768
Low mut. mel. enriched genes	MYLK	-1.74875	-0.25125	-1.40083	0.988216	0.468842	0.00332266	-1.83621	-0.485715	-1.20818	-1.20818	0.25125	0.781765	0.514285	-0.606731	0.403253	0.559372	0.25125	0.988216	0.514285	-1.33371	-0.409131	-1.1063	-1.91867	0.113747	1.66629	-0.333712	-1.33371	-0.11132	1.12572	0.25125	0.946396	-2.07068	-1.20818	-1.74875	-0.556105	-1.31265	0.25125	-2.91867	-1.16379	2.00332	-0.333712	1.83621	0.666288	-0.189322	-0.333712	-0.0399604	0.0813252	-0.333712
Low mut. mel. enriched genes	NTNG1	-1.51136	-2.59882	-0.648864	-0.0963225	-0.937625	-0.759288	-0.598823	0.166712	0.0292083	-0.970792	0.48864	-1.09632	0.166712	-2.36934	-0.681285	-2.48864	1.48864	-0.0963225	0.166712	-0.0963225	-0.171741	-0.868912	-0.681285	-0.970792	0.903677	-0.0963225	-1.09632	0.640643	-1.09632	1.48864	-1.90368	-2.41825	-0.970792	-0.51136	-1.31871	-2.59882	-0.51136	-1.68129	-1.51136	-0.759288	0.903677	-0.0963225	0.903677	-1.75929	0.903677	0.197429	-0.681285	0.903677
Low mut. mel. enriched genes	PALLD	-3.24655	-0.0860894	-4.70599	-0.246554	0.281377	0.312873	0.125415	-0.568482	-0.384058	-1.70599	-1.24655	0.107083	-0.568482	-1.29718	1.16848	1.09809	-0.246554	1.5608	-1.56848	-0.246554	-1.90694	-0.697215	-1.41648	1.54194	2.16848	-1.83152	-2.83152	-0.609124	2.02646	0.338408	2.14249	0.0164803	-0.705986	-0.246554	0.116016	-2.16409	0.338408	-1.83152	-1.24655	0.312873	-0.831517	-0.831517	-0.831517	0.0904809	-0.831517	0.462235	-1.41648	-0.831517
Low mut. mel. enriched genes	PSME1	-0.618275	0.112148	-1.58175	0.266248	-0.200659	0.0963225	-0.531709	-0.525166	-0.839547	0.0963225	-0.903677	-0.806816	-0.418251	-0.457878	0.28395	-0.173598	-2.90368	0.954304	-0.640643	-0.318715	-0.24213	-0.121678	-0.373163	-0.839547	-0.0292083	0.266248	-0.681285	-0.00751327	1.01915	-1.09632	0.146949	-0.318715	-1.11518	-0.581749	0.0703273	-1.30464	-0.14879	-0.751674	-0.0456965	0.307827	-0.48864	-0.681285	-1.48864	1.07721	-0.48864	0.486936	-0.166712	-0.681285
Low mut. mel. enriched genes	RGMB	-2.73581	0.424654	-0.107779	-0.320773	0.0473781	0.33819	0.176727	1.11219	-1.19524	-1.19524	-0.735811	0.264189	-0.0577386	0.213563	-0.905736	-0.71309	0.264189	0.486582	1.26419	0.679227	0.188771	-0.771434	-0.320773	-2.19524	-0.320773	-0.320773	-2.32077	-0.583807	-2.32077	-1.73581	-0.543165	-0.183269	-1.19524	-0.150848	-0.543165	0.405545	-1.73581	-0.0983806	-1.73581	-0.398776	0.679227	-1.32077	0.679227	-0.176383	-0.320773	-1.02702	-0.905736	-0.320773
Low mut. mel. enriched genes	SEMA3C	0.246401	1.66144	-1.41097	-0.0390013	1.57091	-0.0390013	-0.268483	-0.273467	0.308922	-1.32851	-0.0390013	-0.142837	-1.039	0.00990834	1.14863	0.250505	-2.039	-0.623964	1.59327	-1.30204	-1.37745	0.783356	-0.508487	0.145423	0.183391	0.960999	-2.039	0.791074	-1.039	0.42043	0.854084	-1.62396	-0.328508	-0.0390013	-0.145916	-0.610764	-0.717073	0.000527108	-0.454039	0.327781	-2.62396	0.768354	-0.623964	-1.039	-1.62396	1.12922	-0.0390013	-0.623964
Low mut. mel. enriched genes	SGCE	-1.03418	-0.121641	-0.79317	0.255328	-1.46044	-1.16663	-0.384675	-0.941069	0.50639	-1.07857	-1.03418	-2.78907	-1.35611	-0.619141	-0.619141	0.171764	-1.61914	-0.503663	0.228856	-1.2041	0.17991	-0.48484	-0.329634	-0.756644	-0.204103	0.496337	0.188214	0.765523	0.255328	-0.0341781	0.197995	-1.82559	-0.619141	0.468322	-1.84153	-2.75241	-0.449216	0.0689153	0.0812991	0.418334	-1.2041	-0.619141	0.117825	0.490484	0.795897	1.45888	0.734496	0.117825
Low mut. mel. enriched genes	TAGLN	-1.37604	-0.463499	-0.835468	0.0390013	-1.8023	-1.62396	-1.4635	-0.697964	-0.835468	0.164532	0.623964	-0.224033	1.30204	0.935908	0.454039	-2.35332	1.62396	0.623964	0.302036	1.039	-0.0364173	-1.73359	-0.545961	2.33446	1.039	0.0390013	-0.960999	0.775967	2.36093	-0.376036	2.40157	-0.697964	-0.835468	-0.376036	0.401571	-1.65614	-0.376036	-1.54596	-0.376036	-0.0390013	1.039	0.0390013	1.039	0.697964	1.039	-1.25221	-0.545961	1.039
Low mut. mel. enriched genes	TCF4	-1.66817	-0.433707	0.0423209	-0.253135	-2.09444	-0.9161	-1.75564	0.00989947	-0.127604	-1.1276	0.331828	-1.8381	0.00989947	-1.52615	0.161903	-1.32352	1.33183	-1.25313	1.0099	-0.253135	-0.328553	-3.02572	-0.838097	-1.1276	0.746865	-0.253135	-1.25313	1.1619	-0.253135	0.331828	-2.06049	-0.990101	-1.1276	-0.668172	-0.475527	-1.17067	0.331828	-1.8381	-1.66817	-0.9161	0.746865	-0.253135	0.746865	0.0839001	0.746865	-1.54435	-0.838097	0.746865
Low mut. mel. enriched genes	VCAN	0.86566	0.704196	-2.9157	-0.0412311	-1.07518	-1.7042	-0.543731	0.221803	-0.9157	0.669262	1.54373	-2.62619	0.221803	-2.31425	0.373806	-3.43355	1.54373	0.543731	0.221803	-0.0412311	-0.11665	-2.81382	-0.626194	0.0842998	3.2807	-0.0412311	-1.04123	-0.626194	1.2807	0.543731	-0.263624	0.221803	0.0842998	-0.456269	0.321339	-3.54373	-0.456269	-0.626194	-1.45627	1.75524	0.958769	-0.0412311	0.958769	0.295804	0.958769	-1.33244	-0.626194	0.958769
[truncated: 148 more columns]

## Sheet: ExtendedDataFig3_UMAP
Extended_Data_Fig_3_UMAP_coordinates
Group	Cell	UMAP1	UMAP2
HighMut_cells	D06_BCC10_high	0.834648	-0.640521
HighMut_cells	D06_BCC02_high	1.436	1.51195
HighMut_cells	D06_BCC07_high	0.0940509	0.847816
HighMut_cells	D07_RBK03_high	1.78231	-0.496358
HighMut_cells	D06_BCC01_high	0.789175	1.68018
HighMut_cells	D06_BCC18_high	2.16969	-0.116407
HighMut_cells	D13_MIS21_high	0.846184	-0.177883
HighMut_cells	D13_MIS19_high	0.497763	0.238905
HighMut_cells	D13_MIS20_high	-1.21416	1.40895
HighMut_cells	D13_MIS17_high	0.798074	-0.128197
HighMut_cells	D28_LSR06_high	0.8854	-1.45808
HighMut_cells	D04_LSR03_high	0.965808	0.763466
HighMut_cells	D28_LSR04_high	0.64775	-1.68623
HighMut_cells	D07_LBK01_high	2.3452	-0.266633
HighMut_cells	D06_MIS03_high	-0.30272	1.38634
HighMut_cells	D06_MIS08_high	0.558546	1.77881
HighMut_cells	D38_RBK03_high	-1.40557	-1.98391
HighMut_cells	D12_LSN01_high	1.36372	-2.24157
HighMut_cells	D47_RBK01_high	-1.80284	0.200834
HighMut_cells	D28_LSR05_high	0.904138	-1.64574
HighMut_cells	D32_LBK05_high	0.382876	-0.383364
HighMut_cells	D06_MIS04_high	-0.109895	1.13254
HighMut_cells	D33_LBK01_high	1.19621	0.486972
HighMut_cells	D13_BCC07_high	1.48302	-0.369132
HighMut_cells	D33_LBK02_high	-0.871637	-2.52624
HighMut_cells	D47_RBK04_high	-1.84555	0.494096
HighMut_cells	D30_RTH07_high	0.55359	-0.324945
HighMut_cells	D06_BCC08_high	-1.16729	1.76781
HighMut_cells	D38_RBK07_high	1.34403	-1.69243
HighMut_cells	D07_LBK03_high	1.39167	0.294868
HighMut_cells	D13_MIS07_high	2.38925	-0.314926
HighMut_cells	D06_MIS10_high	2.16801	-1.02428
HighMut_cells	D39_LBK03_high	2.16728	-0.123474
HighMut_cells	D13_MIS15_high	-0.901003	0.448392
HighMut_cells	D06_MIS12_high	2.18872	-1.03906
HighMut_cells	D04_LSR04_high	1.26046	0.976597
HighMut_cells	D10_RBK03_high	1.24386	-0.58271
HighMut_cells	D13_MIS08_high	1.6465	0.37614
HighMut_cells	D12_RBK02_high	2.54202	-1.08446
HighMut_cells	D13_MIS02_high	-0.427077	1.74915
HighMut_cells	D33_LBK03_high	-0.418241	-1.39515
HighMut_cells	D23_FRA02_high	1.16849	-0.11225
HighMut_cells	D31_LBK03_high	-0.0127243	-1.87344
HighMut_cells	D12_LSR05_high	1.84609	-1.89414
HighMut_cells	D32_LBK01_high	-0.778771	-1.30354
HighMut_cells	D12_RSR02_high	0.173583	1.00338
HighMut_cells	D23_FRB05_high	-0.150849	0.426858
HighMut_cells	D30_RTH04_high	0.281765	-1.23599
Intermediate_cells	D38_RBK04_int	-0.835859	-1.68204
Intermediate_cells	D36_RBK04_int	-1.24486	-2.11526
Intermediate_cells	D23_FAC01_int	-0.450367	0.119269
Intermediate_cells	D13_MIS30_int	1.28187	-0.960674
Intermediate_cells	D10_RBK08_int	2.74287	-1.17423
Intermediate_cells	D23_FAC04_int	-0.26847	0.714023
Intermediate_cells	D36_RBK07_int	0.0600838	-0.259125
Intermediate_cells	D12_RSN02_int	2.36779	-1.48038
Intermediate_cells	D23_FRA01_int	-1.09359	0.624104
Intermediate_cells	D39_LBK01_int	2.44104	0.933153
Intermediate_cells	D36_RBK06_int	-1.07422	-1.62324
Intermediate_cells	D06_BCC16_int	-3.67896	1.97364
Intermediate_cells	D42_MBK03_int	1.49768	0.581949
Intermediate_cells	D23_FRC02_int	-0.675251	0.808466
Intermediate_cells	D06_MIS02_int	0.384917	1.65206
Intermediate_cells	D06_MIS23_int	-1.48875	1.03849
Intermediate_cells	D10_RBK07_int	2.80942	-1.36269
Intermediate_cells	D37_RBK02_int	-0.649028	-2.68943
Intermediate_cells	D10_LTH02_int	2.50537	-1.50914
Intermediate_cells	D13_BCC01_int	-1.14191	2.25198
Intermediate_cells	D36_RBK01_int	-0.346403	-0.396824
Intermediate_cells	D13_MIS03_int	1.73187	-0.129825
Intermediate_cells	D12_LSN02_int	1.23503	-2.36636
Intermediate_cells	D12_RBK03_int	0.226804	0.258562
Intermediate_cells	D10_RBK01_int	-1.27724	0.954946
Intermediate_cells	D35_RBK01_int	-0.225359	-1.76915
Intermediate_cells	D23_FRB04_int	-0.335704	1.10708
Intermediate_cells	D23_FAB03_int	-0.565299	0.357023
Intermediate_cells	D04_LSR05_int	1.27304	1.25525
Intermediate_cells	D13_MIS05_int	1.85334	-0.103727
Intermediate_cells	D12_RSR01_int	2.1211	-0.244319
Intermediate_cells	D13_MIS10_int	2.21792	-0.0185563
Intermediate_cells	D32_LBK07_int	0.249575	-0.0347914
Intermediate_cells	D12_RSN01_int	2.47696	-1.70617
Intermediate_cells	D30_RTH01_int	0.301607	-1.45518
Intermediate_cells	D12_LSR01_int	0.595381	-2.92461
Intermediate_cells	D04_LSR01_int	0.62828	1.33955
Intermediate_cells	D12_LSR02_int	0.921054	-2.65465
Intermediate_cells	D13_BCC03_int	-1.42271	2.5228
Intermediate_cells	D13_MIS26_int	1.55328	-1.1591
Intermediate_cells	D23_FRB03_int	-0.619019	0.608569
Intermediate_cells	D28_LSR02_int	0.772117	-1.54315
Intermediate_cells	D30_RTH05_int	0.651073	-1.25583
Intermediate_cells	D33_LBK05_int	1.25697	0.434174
Intermediate_cells	D42_MBK02_int	1.53182	0.712904
Intermediate_cells	D47_RBK06_int	-1.71067	0.819506
Intermediate_cells	D07_RBK01_int	1.23197	-0.450614
Intermediate_cells	D31_LBK02_int	0.591337	-1.72895
Intermediate_cells	D32_LBK04_int	-1.38936	-1.85617
Intermediate_cells	D06_MIS05_int	1.15809	1.62047
Intermediate_cells	D04_LSR02_int	2.20504	0.839095
Intermediate_cells	D32_LBK02_int	-1.09683	-1.52888
Intermediate_cells	D23_FRB01_int	1.66183	0.308914
Intermediate_cells	D31_LBK01_int	0.334905	-1.61457
Intermediate_cells	D12_RSN03_int	2.23435	-1.75012
Intermediate_cells	D32_LBK03_int	-1.15047	-1.82741
Intermediate_cells	D12_RSR04_int	0.294883	-2.96891
Intermediate_cells	D23_FAB01_int	-0.472546	0.845382
Intermediate_cells	D35_RBK02_int	1.41861	-0.903168
Intermediate_cells	D30_RTH02_int	0.406656	-1.3622
Intermediate_cells	D10_RBK05_int	2.61141	-1.50682
Intermediate_cells	D12_RBK01_int	1.94996	-1.76693
Intermediate_cells	D12_LSN03_int	1.3447	-0.779922
Intermediate_cells	D36_RBK02_int	-1.15655	-1.74444
Intermediate_cells	D23_FAC02_int	-0.430289	0.351618
Intermediate_cells	D37_RBK04_int	-0.992767	-2.33034
Intermediate_cells	D33_LBK06_int	0.50522	0.465673
Intermediate_cells	D23_FAB02_int	0.13101	-3.15861
Intermediate_cells	D47_RBK05_int	-1.57847	0.10397
Intermediate_cells	D07_RBK02_int	-0.932517	-2.33327
Intermediate_cells	D36_RBK03_int	-1.55241	-1.69504
Intermediate_cells	D06_BCC11_int	-3.70719	1.91462
Intermediate_cells	D06_MIS22_int	-1.39421	2.68201
Intermediate_cells	D39_LBK02_int	2.42657	0.825402
Intermediate_cells	D10_RBK06_int	2.77709	-1.48594
Intermediate_cells	D10_RBK02_int	-0.657858	-0.021709
Intermediate_cells	D06_MIS01_int	-3.81751	1.82499
Intermediate_cells	D12_RBK04_int	-0.740187	0.205556
Intermediate_cells	D28_LSR01_int	1.00384	-1.44124
Intermediate_cells	D39_LBK04_int	2.31032	0.702918
Intermediate_cells	D13_MIS29_int	2.11402	0.450139
Intermediate_cells	D32_LBK08_int	-1.37752	0.338227
Intermediate_cells	D13_MIS27_int	1.67085	-0.622657
Intermediate_cells	D23_FRA04_int	-0.0685913	-3.08997
Intermediate_cells	D12_LSN04_int	2.17792	-1.68004
Intermediate_cells	D38_RBK02_int	-1.28624	-1.90386
Intermediate_cells	D36_RBK08_int	0.258173	-0.185771
Intermediate_cells	D23_FRC03_int	0.159484	-3.18376
Intermediate_cells	D28_LSR07_int	1.20229	-1.19086
Intermediate_cells	D04_LSR06_int	1.72854	1.07043
Intermediate_cells	D33_LBK07_int	0.758962	1.11519
Intermediate_cells	D06_BCC09_int	-0.18795	-2.96868
Intermediate_cells	D13_MIS18_int	-1.48593	1.80832
Intermediate_cells	D30_RTH03_int	0.432438	-0.930573
Intermediate_cells	D36_RBK05_int	-1.33751	-2.02689
Intermediate_cells	D33_LBK04_int	-0.388443	-1.03294
Intermediate_cells	D07_LBK02_int	1.40681	0.987595
Intermediate_cells	D12_LSR04_int	1.87552	0.0697736
Intermediate_cells	D23_FAC03_int	-0.818464	0.167687
LowMut_cells	D12_LSR03_low	-0.87369	1.88914
LowMut_cells	D10_RBK04_low	1.30867	-0.0275842
LowMut_cells	D13_MIS13_low	-2.08401	1.91839
LowMut_cells	D06_MIS06_low	-1.98643	2.02486
LowMut_cells	D06_MIS11_low	-1.93319	1.67379
LowMut_cells	D12_RSR03_low	-1.6048	2.2001
LowMut_cells	D47_RBK07_low	-1.94118	0.749005
LowMut_cells	D13_BCC02_low	-1.65892	2.22067
LowMut_cells	D23_FRC01_low	-0.0114912	-3.02882
LowMut_cells	D12_RSN04_low	1.93904	-2.089
LowMut_cells	D30_RTH06_low	0.327552	-0.7815
LowMut_cells	D13_BCC06_low	-2.15571	2.11614
LowMut_cells	D42_MBK04_low	-1.74012	0.275053
LowMut_cells	D06_MIS09_low	-3.72134	1.8728
LowMut_cells	D38_RBK05_low	-1.32303	-2.1493
LowMut_cells	D06_BCC04_low	-3.6403	1.61546
LowMut_cells	D13_MIS22_low	-1.82378	1.92638
LowMut_cells	D13_MIS16_low	-1.78523	2.02441
LowMut_cells	D06_BCC03_low	-3.39445	2.06678
LowMut_cells	D13_MIS14_low	-2.11869	2.22437
LowMut_cells	D07_LBK04_low	0.456193	-2.99702
LowMut_cells	D13_MIS04_low	-2.54632	2.4653
LowMut_cells	D13_MIS09_low	-1.8799	2.41949
LowMut_cells	D06_BCC17_low	-2.87144	2.3099
LowMut_cells	D06_MIS07_low	-0.595103	1.69318
LowMut_cells	D06_BCC15_low	-3.51025	2.00094
LowMut_cells	D06_BCC05_low	-3.51535	2.06952
LowMut_cells	D04_LSR09_low	0.963697	1.52962
LowMut_cells	D13_MIS01_low	-2.35567	2.6591
LowMut_cells	D13_MIS11_low	-2.19221	2.39034
LowMut_cells	D38_RBK01_low	-1.18704	-1.98989
LowMut_cells	D28_LSR03_low	-1.64823	1.68022
LowMut_cells	D13_MIS12_low	-2.54805	2.31608
LowMut_cells	D06_MIS21_low	-2.57265	2.43653
HighMut_cells_new	D58_SHR01_high_new	-1.17057	1.44266
HighMut_cells_new	D55_SHR01_high_new	-0.0611995	0.225711
HighMut_cells_new	D54_SHR03_high_new	0.4487	1.33991
Intermediate_cells_new	D54_SHR29_int_new	-0.0422096	-0.250248
Intermediate_cells_new	D54_SHR25_int_new	-0.07653	-0.539422
Intermediate_cells_new	D54_SHR31_int_new	0.538124	-0.559019
Intermediate_cells_new	D54_SHR28_int_new	0.69134	0.154404
Intermediate_cells_new	D55_SHR02_int_new	-0.0289	-0.769752
Intermediate_cells_new	D58_SHR07_int_new	-1.60126	2.86961
Intermediate_cells_new	D54_SHR04_int_new	0.227411	1.79171
Intermediate_cells_new	D54_SHR24_int_new	1.0412	0.00102933
Intermediate_cells_new	D54_SHR02_int_new	0.589688	1.27332
LowMut_cells_new	D58_SHR23_low_new	-2.17052	2.86856
LowMut_cells_new	D55_SHR11_low_new	-2.13606	2.80108
LowMut_cells_new	D54_SHR30_low_new	-1.91089	2.71724
