# Supplementary material for: Somatic mutations distinguish melanocyte subpopulations in human skin
Source: Nat Cell Biol. 2026 Apr 27;28(6):1300–8. doi: 10.1038/s41556-026-01943-7 (PMC13264844; doi:10.1038/s41556-026-01943-7)
Supplement: Supplementary file 12 — Statistical source data. [file 41556_2026_1943_MOESM12_ESM.xlsx]

## Sheet: Key
Extended Data Fig 4
Column	Description
Gene	Gene name
Percentage_significant_folds_pval01	Percentage of folds (out of 50 cross-validation folds) in which the gene was considered to be differentially expressed, using an adjusted p-value of 0.1
Percentage_significant_folds_pval02	Percentage of folds (out of 50 cross-validation folds) in which the gene was considered to be differentially expressed, using an adjusted p-value of 0.2
Difference	Difference between Percentage_signficant_folds_pval02 and Percentage_signficant_folds_pval01

## Sheet: Data
Extended Data Fig 4
Gene	Percentage_significant_folds_pval01	Percentage_significant_folds_pval02	Difference
AHNAK2	100	100	0
ATOX1	100	100	0
PSME1	100	100	0
CD109	94	94	0
LIPA	88	94	6
DPP6	86	94	8
HERC2	84	90	6
TAGLN	76	80	4
RGMB	74	80	6
MYL9	72	80	8
FBN1	70	90	20
MC1R	70	82	12
IL24	68	72	4
FAM207A	66	86	20
NTNG1	66	70	4
SGCE	66	78	12
AK5	62	74	12
HACD1	62	82	20
SLC43A3	62	82	20
VCAN	62	78	16
TCF4	60	64	4
FRG2DP	58	58	0
ITM2A	56	78	22
EPS8	50	66	16
HLA_DPA1	48	70	22
ARHGDIB	46	58	12
SH3BGRL3	44	56	12
LMCD1	42	50	8
ABCC2	40	68	28
MYLK	38	50	12
PLOD2	38	40	2
PALLD	36	64	28
PRR13	36	60	24
DNAJB4	32	32	0
ANKRD37	30	44	14
HMOX1	30	46	16
SEMA3C	30	54	24
AC026785.2	28	50	22
ARHGAP4	28	46	18
IFI6	28	40	12
SCD	28	54	26
FTH1P10	26	44	18
MAP1LC3B	26	34	8
DAAM2	24	42	18
AC016831.1	22	30	8
FTH1P2	22	42	20
PYGL	22	32	10
UBXN11	22	38	16
FXYD5	20	34	14
ANP32B	18	32	14
CSRP2	18	28	10
GSDMD	18	32	14
MRE11	18	30	12
ATP6V1H	16	28	12
MYO1B	16	36	20
SGIP1	16	20	4
ARHGEF2	14	18	4
BEST1	14	24	10
F2R	14	20	6
GPX3	14	14	0
HERC2P4	14	14	0
MFAP2	14	36	22
NNMT	14	16	2
PDE4B	14	22	8
SLC16A3	14	24	10
AC092143.2	12	24	12
CAV1	12	16	4
CHMP1B	12	30	18
DMTN	12	16	4
EFEMP2	12	24	12
IGFBP2	12	18	6
ILKAP	12	22	10
PRNP	12	16	4
RHOBTB3	12	24	12
SLC25A4	12	34	22
TGFBR2	12	30	18
TNS1	12	14	2
TPM4	12	28	16
ETS1	10	20	10
FKBP1A	10	28	18
GOLGA8A	10	22	12
LOXL3	10	18	8
LPXN	10	22	12
MAGEH1	10	20	10
MELTF	10	16	6
RAPH1	10	22	12
TSPYL4	10	14	4
VEPH1	10	22	12
ABCB5	8	8	0
ABI2	8	26	18
AC092115.2	8	18	10
APOD	8	8	0
C10orf90	8	24	16
CDH3	8	12	4
CTGF	8	12	4
DDAH1	8	20	12
DLC1	8	26	18
ESYT2	8	12	4
HADHB	8	14	6
HK2	8	12	4
IER2	8	20	12
LITAF	8	14	6
LOXL2	8	18	10
PIP4K2A	8	18	10
PLGRKT	8	16	8
PSMB9	8	14	6
RPS17	8	10	2
S100A4	8	16	8
UGT2B7	8	26	18
ATP6V1E1	6	8	2
ATRN	6	10	4
CARD16	6	10	4
CEBPG	6	12	6
COPS8	6	8	2
HSPA9	6	12	6
KIF4A	6	18	12
NFIB	6	18	12
PERP	6	10	4
PLIN2	6	24	18
PLSCR1	6	8	2
RASSF4	6	8	2
SDHAF3	6	6	0
ZNF618	6	10	4
ABCA1	4	22	18
ALAS1	4	8	4
ANTXR1	4	14	10
BBIP1	4	10	6
CALD1	4	16	12
CD36	4	6	2
CHCHD6	4	6	2
CHST11	4	8	4
CLDN1	4	10	6
CMC2	4	6	2
CRIM1	4	24	20
CTNNB1	4	18	14
CTTNBP2	4	8	4
DCBLD2	4	8	4
DDI2	4	4	0
DYNLT1	4	8	4
EIF4EBP2	4	8	4
FKBP5	4	8	4
FTH1P7	4	10	6
GLRX2	4	10	6
GUF1	4	4	0
HADH	4	8	4
HIST1H2BK	4	8	4
HPGD	4	6	2
IFI16	4	4	0
KANK2	4	6	2
LRRC58	4	16	12
MAFB	4	4	0
MAP1A	4	10	6
MDM2	4	6	2
MTND2P28	4	6	2
NPL	4	8	4
PDLIM3	4	10	6
PQLC2L	4	18	14
PRMT2	4	8	4
PSMB8	4	4	0
PYGB	4	16	12
RAB3GAP1	4	8	4
S100A16	4	10	6
SHTN1	4	14	10
SLC6A15	4	6	2
SNHG15	4	6	2
SNX10	4	4	0
SRSF3	4	6	2
STAT1	4	10	6
TBC1D4	4	6	2
ACADS	2	12	10
ACOX1	2	2	0
ADSL	2	6	4
AFF3	2	2	0
AIF1L	2	6	4
AKAP6	2	10	8
ASXL1	2	6	4
ATP6V1F	2	2	0
BABAM2	2	2	0
BAMBI	2	2	0
BHLHE40	2	2	0
BTG3	2	2	0
C12orf57	2	2	0
C1orf52	2	4	2
C21orf2	2	2	0
CABLES1	2	2	0
CANX	2	4	2
CAPZA1	2	2	0
CBS	2	6	4
CDK6	2	12	10
CERK	2	2	0
CHMP1B_AS1	2	14	12
CITED1	2	2	0
CKLF	2	2	0
CLEC2B	2	4	2
CLIP4	2	2	0
CLNS1A	2	8	6
CLTC	2	4	2
CMTM6	2	4	2
COL12A1	2	4	2
CPEB2	2	10	8
CYR61	2	10	8
DDHD2	2	2	0
DKK1	2	2	0
DOCK11	2	2	0
ECE1	2	2	0
EMX2OS	2	2	0
EPS8L2	2	6	4
FABP5P7	2	12	10
FAP	2	2	0
FBXO2	2	2	0
FN1	2	2	0
FSTL1	2	4	2
FTH1	2	2	0
FTH1P11	2	10	8
FTH1P8	2	4	2
GALNTL6	2	2	0
GNG10	2	2	0
GOLGA7	2	4	2
HMGN1	2	4	2
HSBP1	2	6	4
ISG15	2	16	14
KBTBD2	2	4	2
KDM5D	2	16	14
KIAA0930	2	2	0
LETM1	2	2	0
LPAR6	2	2	0
LPP	2	4	2
LUZP1	2	2	0
METTL2A	2	4	2
MINDY2	2	2	0
MORF4L1	2	4	2
MPC2	2	6	4
MRPL48	2	14	12
MT2A	2	2	0
MT_ATP6	2	2	0
NCOA3	2	4	2
NHSL1	2	4	2
NID1	2	2	0
NPM2	2	4	2
NR4A1	2	2	0
OPA1	2	2	0
ORAOV1	2	2	0
PACSIN2	2	2	0
PAPOLG	2	2	0
PDSS2	2	4	2
PHLDA1	2	6	4
PIK3R2	2	2	0
PLAUR	2	6	4
PLXND1	2	2	0
PPFIBP1	2	18	16
PPP1R11	2	2	0
PQLC1	2	18	16
PRMT6	2	2	0
PROCR	2	2	0
PYCARD	2	2	0
QDPR	2	6	4
RAB31	2	6	4
RAB9A	2	4	2
RBFA	2	2	0
RNASEK	2	4	2
RRAS2	2	4	2
RRBP1	2	2	0
SCML1	2	12	10
SERPINE1	2	10	8
SERPINH1	2	6	4
SIVA1	2	4	2
SLC16A6	2	2	0
SLC24A5	2	2	0
SLC2A10	2	2	0
SLC37A1	2	8	6
SLC39A6	2	4	2
SMAD2	2	4	2
SMC3	2	4	2
SMPD1	2	4	2
SPAG16	2	4	2
SPHK1	2	4	2
SPTSSA	2	8	6
SRSF1	2	4	2
ST8SIA2	2	2	0
THBS1	2	4	2
THEMIS2	2	2	0
TIGD6	2	2	0
TMTC2	2	6	4
TRAF3IP2	2	2	0
TRIM2	2	6	4
TTL	2	6	4
TYW5	2	2	0
UBE2L6	2	12	10
UBIAD1	2	4	2
UCN2	2	2	0
UHRF2	2	2	0
USMG5	2	4	2
VAMP8	2	4	2
WDR34	2	4	2
WWP1	2	2	0
XPOT	2	6	4
ZNF496	2	2	0
ZNF503_AS1	2	2	0
ZNF93	2	6	4
ZZZ3	2	4	2
FABP5	0	22	22
RPL23AP82	0	12	12
TFPT	0	12	12
ITGA1	0	10	10
ALDH6A1	0	8	8
SLC30A1	0	8	8
ADM	0	6	6
AJUBA	0	6	6
ARHGAP10	0	6	6
ATL2	0	6	6
CTSL	0	6	6
HECA	0	6	6
MDN1	0	6	6
NSUN3	0	6	6
PCBP1_AS1	0	6	6
PLSCR4	0	6	6
PPP1R15A	0	6	6
SDC4	0	6	6
TCTN2	0	6	6
TMEM171	0	6	6
TRAM2	0	6	6
AC009630.3	0	4	4
ADSS	0	4	4
ANKRD17	0	4	4
ATP6V0E2	0	4	4
CCDC167	0	4	4
CCDC71	0	4	4
CD9	0	4	4
CDK10	0	4	4
CHTF18	0	4	4
CPOX	0	4	4
CRNDE	0	4	4
CYTL1	0	4	4
DYRK2	0	4	4
EPAS1	0	4	4
EXOC6	0	4	4
GNAL	0	4	4
HIST1H1C	0	4	4
IDI1	0	4	4
KDM1B	0	4	4
LRRC57	0	4	4
NLN	0	4	4
NOC2L	0	4	4
NONO	0	4	4
NOP14_AS1	0	4	4
OSBPL10	0	4	4
PPARGC1A	0	4	4
PWAR6	0	4	4
RAB4B	0	4	4
RAD21	0	4	4
RASGRP3	0	4	4
RNF220	0	4	4
RUNX3	0	4	4
S100A11	0	4	4
SCARB2	0	4	4
SCRN1	0	4	4
SENP2	0	4	4
SH2B3	0	4	4
SPPL3	0	4	4
SRGN	0	4	4
STEAP1B	0	4	4
TFDP1	0	4	4
TIMP3	0	4	4
VBP1	0	4	4
ZACN	0	4	4
ABCA2	0	2	2
ABLIM3	0	2	2
AC007388.1	0	2	2
ACTR2	0	2	2
ADAMTS4	0	2	2
AFF1	0	2	2
ALG5	0	2	2
ANAPC5	0	2	2
ANGPTL4	0	2	2
ANKRD28	0	2	2
AP001803.2	0	2	2
APOLD1	0	2	2
ARL15	0	2	2
ARL4A	0	2	2
ARRDC1	0	2	2
ASPM	0	2	2
ATG2B	0	2	2
ATP6V0A1	0	2	2
BROX	0	2	2
C11orf1	0	2	2
C9orf72	0	2	2
CALR	0	2	2
CARD8	0	2	2
CASC4	0	2	2
CBR3	0	2	2
CBX4	0	2	2
CD320	0	2	2
CD79B	0	2	2
CDC42	0	2	2
CDT1	0	2	2
CLTB	0	2	2
CMBL	0	2	2
COL19A1	0	2	2
COL4A2	0	2	2
COL5A2	0	2	2
CPSF3	0	2	2
CRYL1	0	2	2
CTSS	0	2	2
DAZAP2	0	2	2
DDIT4	0	2	2
DLEC1	0	2	2
DNAJB9	0	2	2
DUSP12	0	2	2
DUXAP9	0	2	2
EIF1	0	2	2
EIF3I	0	2	2
EMX2	0	2	2
ENC1	0	2	2
ENY2	0	2	2
EPDR1	0	2	2
EPRS	0	2	2
ERCC1	0	2	2
ETAA1	0	2	2
FADS1	0	2	2
FAM204A	0	2	2
FAM214B	0	2	2
FAM84B	0	2	2
FGFR1OP	0	2	2
FHOD1	0	2	2
FRZB	0	2	2
FTLP3	0	2	2
FZD3	0	2	2
FZD6	0	2	2
GADD45B	0	2	2
GANAB	0	2	2
GAPDHS	0	2	2
GARS	0	2	2
GAS8	0	2	2
GLRX	0	2	2
GMFG	0	2	2
GNG5	0	2	2
GREM1	0	2	2
GSTM4	0	2	2
GTF2F2	0	2	2
GULP1	0	2	2
H2AFY	0	2	2
HABP4	0	2	2
HES6	0	2	2
HLA_B	0	2	2
HMOX2	0	2	2
HNRNPAB	0	2	2
HSPB7	0	2	2
HSPG2	0	2	2
HSPH1	0	2	2
ID2	0	2	2
IPO9	0	2	2
IRAK1	0	2	2
IRF9	0	2	2
ITSN2	0	2	2
KANK1	0	2	2
KHDRBS1	0	2	2
KIAA2026	0	2	2
KIF3B	0	2	2
KIF3C	0	2	2
KLF9	0	2	2
LBR	0	2	2
LCOR	0	2	2
LINC01278	0	2	2
LMO7	0	2	2
LRRC8B	0	2	2
MAP3K20	0	2	2
ME2	0	2	2
MECP2	0	2	2
MINPP1	0	2	2
MRPL17	0	2	2
MRPL38	0	2	2
MRPS35	0	2	2
MT1A	0	2	2
MTFR1	0	2	2
MTMR9LP	0	2	2
MUT	0	2	2
MYEF2	0	2	2
MZT2B	0	2	2
NAA15	0	2	2
NANP	0	2	2
NAPA	0	2	2
NBL1	0	2	2
NCS1	0	2	2
NDE1	0	2	2
NDUFB6	0	2	2
NEO1	0	2	2
NIPA2	0	2	2
NIPAL3	0	2	2
NIPSNAP3A	0	2	2
NOL8	0	2	2
NOV	0	2	2
NPAT	0	2	2
NPDC1	0	2	2
NRP1	0	2	2
NSUN4	0	2	2
NXF1	0	2	2
OCEL1	0	2	2
OLFM1	0	2	2
OPN3	0	2	2
OSTC	0	2	2
OTUD6B_AS1	0	2	2
PARP9	0	2	2
PDE7B	0	2	2
PGM2L1	0	2	2
PIMREG	0	2	2
PLK3	0	2	2
PNPO	0	2	2
PPHLN1	0	2	2
PPP1R18	0	2	2
PPP2R5A	0	2	2
PRDM7	0	2	2
PWWP2A	0	2	2
PYCR1	0	2	2
RAB22A	0	2	2
RALY	0	2	2
RAP1GAP	0	2	2
RBBP5	0	2	2
RFTN1	0	2	2
RHBDD2	0	2	2
RNASEH2A	0	2	2
RNASET2	0	2	2
RNF8	0	2	2
RPL10A	0	2	2
RPL4	0	2	2
RPL5	0	2	2
RSPH3	0	2	2
RTN3	0	2	2
S100A6	0	2	2
SCIN	0	2	2
SLC25A26	0	2	2
SLC29A1	0	2	2
SMARCB1	0	2	2
SMARCD1	0	2	2
SMURF1	0	2	2
SOCS2	0	2	2
SOCS6	0	2	2
SPOP	0	2	2
SRRD	0	2	2
SSR2	0	2	2
STK26	0	2	2
STOM	0	2	2
STOX2	0	2	2
STRADB	0	2	2
STXBP5	0	2	2
SYAP1	0	2	2
TCEAL9	0	2	2
TGFBR3	0	2	2
TIMM8B	0	2	2
TLN2	0	2	2
TM9SF4	0	2	2
TMEM245	0	2	2
TMEM263	0	2	2
TPST1	0	2	2
TRMT5	0	2	2
TSPAN4	0	2	2
TUBB3	0	2	2
UTP4	0	2	2
VDAC1	0	2	2
VGLL3	0	2	2
VHL	0	2	2
VPS37B	0	2	2
VPS41	0	2	2
WFDC1	0	2	2
ZFX	0	2	2
ZNF260	0	2	2
ZNF568	0	2	2
