# Supplementary material for: Somatic mutations distinguish melanocyte subpopulations in human skin
Source: Nat Cell Biol. 2026 Apr 27;28(6):1300–8. doi: 10.1038/s41556-026-01943-7 (PMC13264844; doi:10.1038/s41556-026-01943-7)
Supplement: Supplementary file 13 — Statistical source data. [file 41556_2026_1943_MOESM13_ESM.xlsx]

## Sheet: ExtendedDataFig5
Extended Data Fig 5
	Our "HighMut" Genes		Our "LowMut" Genes
	Non-overlap	Overlap	Non-overlap	Overlap
Foreskin (from Cheng et al. 2018)	23	0	18	1
p-value	0.0632128		0.00130504
Trunk (from Cheng et al. 2018)	21	2	19	0
p-value	0.000654637		0.13334
Volar Enriched (From Belote et al. 2021)	23	0	18	1
p-value	0.301077		0.0341903
Non-Volar Enriched (From Belote et al. 2021)	11	12	16	3
p-value	3.02515e-08		0.108592
*Refer to supplementary table 3 for more details
