# Supplementary material for: Somatic mutations distinguish melanocyte subpopulations in human skin
Source: Nat Cell Biol. 2026 Apr 27;28(6):1300–8. doi: 10.1038/s41556-026-01943-7 (PMC13264844; doi:10.1038/s41556-026-01943-7)
Supplement: Supplementary file 14 — Statistical source data. [file 41556_2026_1943_MOESM14_ESM.xlsx]

## Sheet: Extended data Fig 6a
Extended Data Fig 6a
HighMut genes
	Signature	Number of Overlapped Genes	Percentage	Overlapped Genes
32	Belote_2021_ADT	4	17.3913	AHNAK2, DPP6, HERC2, MC1R
9	Tirosh_2016_AXL	2	8.69565	CD109, SH3BGRL3
16	Verfaillie_2015_Proliferative	2	8.69565	LIPA, SCD
27	Belote_2021_Cmel	2	8.69565	SCD, SH3BGRL3
37	Wouters_2020_Melanocytic	2	8.69565	HMOX1, SLC43A3
13	Jeffs_2009_Proliferation	1	4.34783	ABCC2
24	Tsoi_2018_Melanocytic	1	4.34783	HMOX1
LowMut genes
	Signature	Number of Overlapped Genes	Percentage	Overlapped Genes
15	Verfaillie_2015_Invasive	9	47.3684	ARHGDIB, FBN1, MYL9, MYLK, NTNG1, PSME1, TAGLN, TCF4, VCAN
33	Belote_2021_MSC	5	26.3158	FBN1, ITM2A, PALLD, TCF4, VCAN
29	Andrews_2022_MES	4	21.0526	FBN1, MYLK, TCF4, VCAN
30	Andrews_2022_NPLAS_Up	4	21.0526	FBN1, MYLK, TCF4, VCAN
39	Hoek_2006_Invasive	3	15.7895	FBN1, TAGLN, TCF4
14	Verfaillie_2015_TEAD_Targets	2	10.5263	MYLK, NTNG1
34	Riesenberg_2015_TNF_Response	2	10.5263	IL24, SEMA3C
36	Wouters_2020_Mesenchymal	2	10.5263	TAGLN, VCAN
3	Rambow_2018_Invasion	1	5.26316	VCAN
4	Rambow_2018_Neuro	1	5.26316	VCAN
5	Rambow_2018_MITF_Targets	1	5.26316	SEMA3C
10	Widmer_2012_Invasive	1	5.26316	TCF4
12	Jeffs_2009_Invasive	1	5.26316	VCAN
21	Tsoi_2018_Undifferentiated	1	5.26316	NTNG1
25	Ryu_2011_BRAFV600E_Targets	1	5.26316	IL24
35	Wouters_2020_Intermediate	1	5.26316	LMCD1
37	Wouters_2020_Melanocytic	1	5.26316	DAAM2

## Sheet: Extended Data Fig 6b
Extended Data Fig 6b
HighMut Genes
	Signatures	Correlation
1	AXL	0.316281
2	Differentiated	0.495803
3	Hypometabolic	0.237503
4	Invasive	-0.015491
5	Neuro	-0.0777303
6	Mitotic/MYC	-0.0221191
7	Amelanotic	-0.331874
LowMut Genes
	Signatures	Correlation
1	AXL	0.516703
2	Differentiated	-0.310256
3	Hypometabolic	0.0151292
4	Invasive	0.800057
5	Neuro	0.659559
6	Mitotic/MYC	-0.00390171
7	Amelanotic	0.297971
