# Supplementary material for: Somatic mutations distinguish melanocyte subpopulations in human skin
Source: Nat Cell Biol. 2026 Apr 27;28(6):1300–8. doi: 10.1038/s41556-026-01943-7 (PMC13264844; doi:10.1038/s41556-026-01943-7)
Supplement: Supplementary file 15 — Statistical source data. [file 41556_2026_1943_MOESM15_ESM.xlsx]

## Sheet: UMAP
Extended Data Fig 7
The outputs are from Xenium spatial transcriptomics datasets from skin tissue sections and available in GEO under accession code GSE286964 [https://www.ncbi.nlm.nih.gov/geo/query/acc.cgi?acc=GSE286964].
Barcode	UMAP1	UMAP2	Cluster	Cluster_ID	label
aaafjkia-1	-7.79561	-2.79074	17	Cluster17	Others
aaahonkc-1	-5.98604	-1.92879	34	Cluster34	Others
aaaidinf-1	-4.91311	-0.841195	17	Cluster17	Others
aaaiepbb-1	-6.15552	0.631516	24	Cluster24	Adnexal
aaaipnkd-1	-5.19345	-2.28347	17	Cluster17	Others
aaajbfip-1	-5.24912	-0.773382	17	Cluster17	Others
aaajdflk-1	-7.22325	-1.39137	38	Cluster38	Others
aaakgndp-1	-6.61433	-0.379649	16	Cluster16	Others
aaakjacg-1	-8.40745	-1.77235	31	Cluster31	Others
aaalehoe-1	-7.01416	-1.03046	28	Cluster28	Adnexal
aaaljimo-1	-11.0158	-2.55655	38	Cluster38	Others
aaalokjk-1	-7.42432	-0.862417	28	Cluster28	Adnexal
aaamhfkm-1	-0.379652	8.941	20	Cluster20	Fibroblasts
aaamkmoc-1	1.54645	-1.86896	9	Cluster9	Immune
aaamlkhf-1	-0.670272	-2.98551	22	Cluster22	Immune
aaancipj-1	-8.01829	-2.15356	38	Cluster38	Others
aaanegcb-1	-7.07416	-0.929403	28	Cluster28	Adnexal
aaaoimjg-1	-6.49386	1.66315	16	Cluster16	Others
aaaopape-1	-7.97294	-2.03292	38	Cluster38	Others
aaapbbkp-1	-7.02445	-1.19023	28	Cluster28	Adnexal
aaapikfj-1	-6.48168	-0.585538	16	Cluster16	Others
aaapphde-1	-6.47513	-0.215937	16	Cluster16	Others
aaappnfp-1	-7.57618	-2.0816	17	Cluster17	Others
aabcfibl-1	-7.97468	-14.2886	5	Cluster5	Adnexal
aabcmlgm-1	-7.74976	-12.6921	5	Cluster5	Adnexal
aabdgcih-1	-7.8599	-13.4127	5	Cluster5	Adnexal
aabdheme-1	-7.90949	-13.9041	5	Cluster5	Adnexal
aabebdci-1	-8.75637	-12.3911	5	Cluster5	Adnexal
aabegpkm-1	-8.60412	-13.2326	5	Cluster5	Adnexal
aabejneh-1	-8.7132	-12.1629	5	Cluster5	Adnexal
aabenphc-1	-7.13451	-14.2135	5	Cluster5	Adnexal
aabfcmol-1	-7.50475	-14.9027	5	Cluster5	Adnexal
aabfdaoc-1	-7.23706	-14.2962	5	Cluster5	Adnexal
aabfifee-1	-7.24754	-14.464	5	Cluster5	Adnexal
aabfkoik-1	-7.37815	-14.4217	5	Cluster5	Adnexal
aabfogip-1	-6.62191	-1.53374	7	Cluster7	Adnexal
aabfoijf-1	-8.26988	-13.1614	5	Cluster5	Adnexal
aabgadld-1	-7.68223	-14.2363	5	Cluster5	Adnexal
aabggecb-1	-7.43262	-14.4501	5	Cluster5	Adnexal
aabgimck-1	-10.448	-6.18929	27	Cluster27	Adnexal
aabgkcdg-1	-7.97605	-13.4075	5	Cluster5	Adnexal
aabhkggn-1	-7.49328	-14.3384	5	Cluster5	Adnexal
aabidhnc-1	-7.12393	-14.9977	5	Cluster5	Adnexal
aabiennl-1	-10.5272	-6.49258	27	Cluster27	Adnexal
aabigdff-1	-7.58528	-14.6584	5	Cluster5	Adnexal
aabijpml-1	-7.25719	-13.6251	5	Cluster5	Adnexal
aabiobfg-1	-10.3949	-6.37404	27	Cluster27	Adnexal
aabippep-1	-7.1074	-14.1971	5	Cluster5	Adnexal
aabjcmib-1	-7.46529	-14.836	5	Cluster5	Adnexal
aabjdiln-1	-1.1911	7.92466	20	Cluster20	Fibroblasts
aabjhioo-1	-7.69472	-13.2686	5	Cluster5	Adnexal
aabjibad-1	-7.4897	-13.4921	5	Cluster5	Adnexal
aablbbio-1	-7.13812	-13.9215	5	Cluster5	Adnexal
aabljnlf-1	-8.04231	-13.0949	5	Cluster5	Adnexal
aabmcogd-1	-7.86872	-14.4177	5	Cluster5	Adnexal
aabnbkgn-1	-7.0518	-2.19436	17	Cluster17	Others
aabojnen-1	-9.24789	-0.782689	18	Cluster18	Fibroblasts
aabojpkb-1	-7.58914	-13.9802	5	Cluster5	Adnexal
aabooiaf-1	-8.22705	-13.5892	5	Cluster5	Adnexal
aabpdkcl-1	-8.80154	-11.8147	5	Cluster5	Adnexal
aabppdmk-1	-7.90443	-13.973	5	Cluster5	Adnexal
aacbaigb-1	-10.3024	-6.86136	27	Cluster27	Adnexal
aacbcmad-1	-10.4895	-6.6975	27	Cluster27	Adnexal
aacchdac-1	-10.5649	-6.29803	27	Cluster27	Adnexal
aaccpfgg-1	-1.49398	-2.33492	22	Cluster22	Immune
aacdafcj-1	-1.34655	-3.15926	22	Cluster22	Immune
aacdfdlk-1	-4.26216	-1.0973	34	Cluster34	Others
aacdfdoh-1	-8.65166	-2.33903	38	Cluster38	Others
aacdhfgm-1	-7.49557	-14.809	5	Cluster5	Adnexal
aacdjkoa-1	-6.99099	-15.2012	5	Cluster5	Adnexal
aacephca-1	-7.13074	-1.5238	17	Cluster17	Others
aacgaihh-1	-5.91006	0.125635	16	Cluster16	Others
aacgodfm-1	-5.68934	-0.912787	41	Cluster41	Others
aachbbjo-1	-7.17785	-2.2882	17	Cluster17	Others
aachgcme-1	-8.32438	-13.8098	5	Cluster5	Adnexal
aachkfhg-1	-8.49043	-13.5857	5	Cluster5	Adnexal
aachkinj-1	-8.34104	-13.0764	5	Cluster5	Adnexal
aachmheo-1	-8.57851	-13.085	5	Cluster5	Adnexal
aaciibbd-1	-7.3063	-13.5428	5	Cluster5	Adnexal
aacipkbl-1	-10.6705	-6.37609	27	Cluster27	Adnexal
aacjfblp-1	-8.0165	-14.4008	5	Cluster5	Adnexal
aacjfhig-1	-8.34927	-13.1266	5	Cluster5	Adnexal
aacjongl-1	-10.5383	-6.29975	27	Cluster27	Adnexal
aackceem-1	-10.264	-6.05759	27	Cluster27	Adnexal
aackdmli-1	-10.4518	-6.69282	27	Cluster27	Adnexal
aackoclp-1	-8.29031	-13.7985	5	Cluster5	Adnexal
aacligpl-1	-7.61212	-14.7886	5	Cluster5	Adnexal
aacmbian-1	-6.95253	-14.6613	5	Cluster5	Adnexal
aacmedja-1	-7.19081	-15.0154	5	Cluster5	Adnexal
aacmifec-1	-7.37711	-14.2847	5	Cluster5	Adnexal
aacnepfp-1	-7.31182	-14.9463	5	Cluster5	Adnexal
aacngabi-1	-7.63007	-13.5882	5	Cluster5	Adnexal
aacnjfjj-1	-7.45788	-15.007	5	Cluster5	Adnexal
aacnnmfi-1	-7.80619	-13.6782	5	Cluster5	Adnexal
aacnoojj-1	-7.46892	-2.38905	17	Cluster17	Others
aacokmhd-1	-8.1494	-2.40424	17	Cluster17	Others
aadakoep-1	-7.22209	-1.4928	17	Cluster17	Others
aadbaamg-1	-8.06016	-1.75922	17	Cluster17	Others
aadbaejb-1	-7.69934	-2.19765	17	Cluster17	Others
aadbeleg-1	7.63674	-10.3789	25	Cluster25	Adnexal
aaddjfih-1	8.68393	-7.28256	7	Cluster7	Adnexal
aaddmmdn-1	7.83891	-10.3707	25	Cluster25	Adnexal
aadecekh-1	8.43809	-7.292	7	Cluster7	Adnexal
aadecoeg-1	1.19739	-7.83609	10	Cluster10	Immune
aadeealb-1	8.6076	-7.86519	7	Cluster7	Adnexal
aadhbgjj-1	7.93725	-10.6302	25	Cluster25	Adnexal
aadhjggi-1	7.78197	-10.4679	25	Cluster25	Adnexal
aadhnimf-1	8.41758	-8.07615	7	Cluster7	Adnexal
aadhpbpe-1	7.53989	-10.4783	25	Cluster25	Adnexal
aadiecml-1	8.52311	-7.88801	7	Cluster7	Adnexal
aadieknf-1	7.62245	-10.575	25	Cluster25	Adnexal
aadifgod-1	1.38255	-2.07993	9	Cluster9	Immune
aadiikff-1	-0.981202	-1.38099	22	Cluster22	Immune
aadiipea-1	-9.91598	-2.45261	17	Cluster17	Others
aadjafhn-1	-3.05525	-2.39292	22	Cluster22	Immune
aadjccpe-1	-3.35867	-2.35778	22	Cluster22	Immune
aadkcdbm-1	-5.50566	-1.09266	18	Cluster18	Fibroblasts
aadkciib-1	-8.09596	3.0883	12	Cluster12	Fibroblasts
aadkcpeg-1	-1.29924	-3.90182	22	Cluster22	Immune
aadkecgi-1	-7.95872	1.08419	18	Cluster18	Fibroblasts
aadkhhhf-1	-7.10117	-2.00071	17	Cluster17	Others
aadkmobk-1	-8.01133	-1.01476	17	Cluster17	Others
aadldoli-1	1.97634	-8.82727	10	Cluster10	Immune
aadlglih-1	-1.23626	-3.24578	22	Cluster22	Immune
aadlljge-1	1.62385	-7.99695	10	Cluster10	Immune
aadlmklf-1	-2.38114	-2.23602	22	Cluster22	Immune
aadmdiik-1	1.42613	-7.97292	10	Cluster10	Immune
aadmflbp-1	2.03676	-8.56249	10	Cluster10	Immune
aadmicih-1	-7.85991	1.26023	18	Cluster18	Fibroblasts
aadmmgog-1	-7.9451	-0.734072	18	Cluster18	Fibroblasts
aadocdjp-1	-7.52509	-0.748263	18	Cluster18	Fibroblasts
aadogbim-1	7.49169	-10.4686	25	Cluster25	Adnexal
aadolcag-1	7.88268	-9.3318	25	Cluster25	Adnexal
aadomhje-1	7.52808	-9.95235	25	Cluster25	Adnexal
aadpabho-1	-1.16667	-2.95675	22	Cluster22	Immune
aadpanpm-1	7.82284	-10.4837	25	Cluster25	Adnexal
aadpapbo-1	7.73209	-10.6849	25	Cluster25	Adnexal
aadpdaee-1	7.8309	-10.4955	25	Cluster25	Adnexal
aadpfdii-1	-1.43694	-3.44865	22	Cluster22	Immune
aaeamenf-1	1.69994	-8.58417	10	Cluster10	Immune
aaeanloe-1	1.70015	-8.48409	10	Cluster10	Immune
aaebcbnk-1	1.61715	-8.35153	10	Cluster10	Immune
aaebjbhp-1	-7.68705	-1.10872	31	Cluster31	Others
aaebmdjm-1	-7.44982	-1.52481	38	Cluster38	Others
aaebofbj-1	1.98567	-8.89485	10	Cluster10	Immune
aaedcfco-1	-0.810905	-3.59974	22	Cluster22	Immune
aaedcnkj-1	-7.08246	-0.3252	18	Cluster18	Fibroblasts
aaedeinm-1	-7.40738	0.617943	18	Cluster18	Fibroblasts
aaedepon-1	-7.34151	-5.33536	32	Cluster32	Adnexal
aaeenakh-1	-4.1642	4.10481	6	Cluster6	Adnexal
aaefmbdi-1	-4.42536	4.88842	6	Cluster6	Adnexal
aaegahdo-1	-7.30205	-13.814	5	Cluster5	Adnexal
aaegjfdl-1	-5.14823	3.65793	12	Cluster12	Fibroblasts
aaegndep-1	-1.20039	-3.1516	22	Cluster22	Immune
aaegomke-1	-10.3294	-7.17208	27	Cluster27	Adnexal
aaehihka-1	-7.71984	-14.0851	5	Cluster5	Adnexal
aaehlnlb-1	-7.13262	-13.9426	5	Cluster5	Adnexal
aaeidobb-1	-7.21734	-14.5419	5	Cluster5	Adnexal
aaeieanc-1	-7.44984	-13.6744	5	Cluster5	Adnexal
aaejcpga-1	-7.45607	-14.1869	5	Cluster5	Adnexal
aaejdcnb-1	-7.27239	-14.237	5	Cluster5	Adnexal
aaejjgpg-1	-7.44584	-14.0589	5	Cluster5	Adnexal
aaekfbek-1	-7.13695	-14.9962	5	Cluster5	Adnexal
aaekfmoe-1	-7.43896	-13.3433	5	Cluster5	Adnexal
aaekkgch-1	-7.10798	-14.3266	5	Cluster5	Adnexal
aaeknkfa-1	-10.4159	-6.30808	27	Cluster27	Adnexal
aaelkcgd-1	-7.73161	-14.2382	5	Cluster5	Adnexal
aaelkohb-1	-8.72892	-11.7701	5	Cluster5	Adnexal
aaelljcg-1	-7.48183	-13.5806	5	Cluster5	Adnexal
aaemalon-1	-8.14925	-13.3433	5	Cluster5	Adnexal
aaemchgo-1	-10.1327	-7.50492	27	Cluster27	Adnexal
aaemhecm-1	-7.06039	-14.7928	5	Cluster5	Adnexal
aaemhlml-1	-8.10475	-13.5764	5	Cluster5	Adnexal
aaempepo-1	-7.59279	-14.2772	5	Cluster5	Adnexal
aaenamja-1	-7.06775	-15.1445	5	Cluster5	Adnexal
aaencnej-1	-7.81115	-12.0044	5	Cluster5	Adnexal
aaenioln-1	-7.4253	-13.5345	5	Cluster5	Adnexal
aaenomcd-1	-7.31851	-14.8993	5	Cluster5	Adnexal
aaeocald-1	-8.27331	-11.769	5	Cluster5	Adnexal
aaeodabj-1	-7.19634	-13.7213	5	Cluster5	Adnexal
aaeopoon-1	-7.27881	-14.8505	5	Cluster5	Adnexal
aaepacgc-1	-7.29525	-13.5526	5	Cluster5	Adnexal
aaepaoeb-1	-7.51288	-13.7281	5	Cluster5	Adnexal
aaepokmp-1	-8.55326	-10.3874	5	Cluster5	Adnexal
aafacndj-1	-7.46645	-13.6977	5	Cluster5	Adnexal
aafaiejb-1	-8.06632	-13.1808	5	Cluster5	Adnexal
aafanpaj-1	-8.2423	-13.5494	5	Cluster5	Adnexal
aafaoeid-1	-7.63705	-14.8025	5	Cluster5	Adnexal
aafaomne-1	-9.28078	-10.4029	5	Cluster5	Adnexal
aafbblfc-1	-7.17033	-15.085	5	Cluster5	Adnexal
aafbfpnl-1	-7.49631	-14.4275	5	Cluster5	Adnexal
aafbhjpp-1	-10.3795	-6.94892	27	Cluster27	Adnexal
aafcabon-1	-0.95806	-3.18007	22	Cluster22	Immune
aafcpogn-1	-7.56108	-13.3981	5	Cluster5	Adnexal
aafdbmln-1	-10.3576	-7.10334	27	Cluster27	Adnexal
aafdjdea-1	-7.32856	-2.06454	31	Cluster31	Others
aafdlnei-1	-7.12173	-15.0785	5	Cluster5	Adnexal
aafdoofe-1	-7.46068	-14.0057	5	Cluster5	Adnexal
aafempbl-1	-7.9455	-13.2023	5	Cluster5	Adnexal
aafeognk-1	-9.22456	-9.89456	5	Cluster5	Adnexal
aaffgeki-1	-8.73039	-12.3381	5	Cluster5	Adnexal
aaffhooj-1	-7.39532	-14.9512	5	Cluster5	Adnexal
aafflajb-1	-8.40004	-12.6025	5	Cluster5	Adnexal
aafgkelf-1	-7.41569	-13.8085	5	Cluster5	Adnexal
aafgknpe-1	-7.80284	-14.4187	5	Cluster5	Adnexal
aafgmikh-1	-7.57261	-13.8433	5	Cluster5	Adnexal
aafhampo-1	-7.37873	-13.5444	5	Cluster5	Adnexal
aafhdocb-1	-7.56431	-13.3138	5	Cluster5	Adnexal
aafhiaeo-1	-7.45107	-13.8296	5	Cluster5	Adnexal
aafhkjpp-1	-7.00485	-14.7053	5	Cluster5	Adnexal
aafhofof-1	-8.52866	-13.1159	5	Cluster5	Adnexal
aaficgjk-1	-7.78875	-14.3949	5	Cluster5	Adnexal
aafiehcb-1	-7.41648	-14.6354	5	Cluster5	Adnexal
aafifdnj-1	-7.61459	-13.6883	5	Cluster5	Adnexal
aafiiajn-1	-7.27572	-14.2141	5	Cluster5	Adnexal
aafinifc-1	-7.48785	-12.7879	5	Cluster5	Adnexal
aafiohni-1	-7.8117	-14.1383	5	Cluster5	Adnexal
aafjnnin-1	-7.24565	-14.3162	5	Cluster5	Adnexal
aafjpgna-1	-7.22076	-14.0694	5	Cluster5	Adnexal
aafkcaim-1	-7.66504	-14.185	5	Cluster5	Adnexal
aafkcamj-1	-7.13569	-14.159	5	Cluster5	Adnexal
aafkgpao-1	-7.54035	-14.1788	5	Cluster5	Adnexal
aafmoakn-1	-7.37143	-12.9108	5	Cluster5	Adnexal
aafnbhke-1	-6.97047	-13.9975	5	Cluster5	Adnexal
aafnebpi-1	-7.1201	-14.9714	5	Cluster5	Adnexal
aafnnnee-1	8.31696	-8.41395	7	Cluster7	Adnexal
aafoidpo-1	7.23667	-10.0981	25	Cluster25	Adnexal
aafojfnl-1	7.7367	-10.6361	25	Cluster25	Adnexal
aafolmfh-1	8.138	-8.10167	7	Cluster7	Adnexal
aafpfhbp-1	7.89303	-10.2425	25	Cluster25	Adnexal
aafpphnn-1	7.79735	-10.7075	25	Cluster25	Adnexal
aagacpbd-1	2.00233	-8.72903	10	Cluster10	Immune
aagahjhh-1	8.3109	-8.19435	7	Cluster7	Adnexal
aagapdlg-1	7.70269	-10.6285	25	Cluster25	Adnexal
aagbjpjp-1	8.41259	-7.2924	7	Cluster7	Adnexal
aagbmcgh-1	7.48393	-10.3971	25	Cluster25	Adnexal
aagcbajp-1	8.16696	-7.96667	7	Cluster7	Adnexal
aagccbjn-1	8.98081	-7.2594	7	Cluster7	Adnexal
aagcckak-1	8.78769	-8.07452	7	Cluster7	Adnexal
aagccllh-1	7.65839	-10.8087	25	Cluster25	Adnexal
aagckeao-1	-7.56128	-13.435	5	Cluster5	Adnexal
aagcpcnj-1	7.67679	-10.5609	25	Cluster25	Adnexal
aagdbgkh-1	8.23898	-9.07586	7	Cluster7	Adnexal
aagdddhh-1	7.70497	-10.5074	25	Cluster25	Adnexal
aagdkbmn-1	7.63057	-6.65492	7	Cluster7	Adnexal
aagdmcoc-1	7.63158	-10.6528	25	Cluster25	Adnexal
aagdojja-1	7.80683	-9.44244	7	Cluster7	Adnexal
aageamhb-1	7.57234	-10.598	25	Cluster25	Adnexal
aagejfdm-1	7.67798	-10.1659	25	Cluster25	Adnexal
aagelebl-1	7.58894	-10.2431	25	Cluster25	Adnexal
aagfodjl-1	7.81562	-10.4622	25	Cluster25	Adnexal
aaggaken-1	7.52584	-10.1285	25	Cluster25	Adnexal
aaggjebp-1	7.48602	-10.2651	25	Cluster25	Adnexal
aaggjnkp-1	7.67339	-10.5576	25	Cluster25	Adnexal
aagglbeo-1	-10.5404	-6.14689	27	Cluster27	Adnexal
aaghcaab-1	-7.57139	-14.3714	5	Cluster5	Adnexal
aaghcogk-1	-7.53246	-14.723	5	Cluster5	Adnexal
aaghelbl-1	-7.53903	-14.6737	5	Cluster5	Adnexal
aaghfinm-1	-7.50033	-14.0451	5	Cluster5	Adnexal
aaghfjnj-1	-7.63126	-13.8736	5	Cluster5	Adnexal
aagicbpm-1	-0.0301074	8.31188	20	Cluster20	Fibroblasts
aagjekhf-1	-8.3409	-12.9502	5	Cluster5	Adnexal
aagjghbc-1	-7.43445	-14.2843	5	Cluster5	Adnexal
aagjjmdj-1	7.82243	-10.4399	25	Cluster25	Adnexal
aagjnlim-1	7.99377	-9.35645	7	Cluster7	Adnexal
aagkekip-1	7.44191	-10.0484	25	Cluster25	Adnexal
aagkfpck-1	-7.60147	-1.86668	28	Cluster28	Adnexal
aagldnbc-1	7.48968	-10.3665	25	Cluster25	Adnexal
aagljofl-1	8.38804	-8.61835	7	Cluster7	Adnexal
aagmehmo-1	8.31405	-9.08283	7	Cluster7	Adnexal
aagmhobe-1	7.30102	-9.0726	7	Cluster7	Adnexal
aagnjmhk-1	8.25524	-8.75655	7	Cluster7	Adnexal
aagophmm-1	7.77177	-10.5486	25	Cluster25	Adnexal
aagpdggh-1	7.7752	-10.6441	25	Cluster25	Adnexal
aahamkhg-1	8.22375	-8.76338	7	Cluster7	Adnexal
aahbamhe-1	7.71079	-10.8226	25	Cluster25	Adnexal
aahbanlj-1	-9.10721	-11.1763	5	Cluster5	Adnexal
aahcbkjf-1	-7.59736	-14.0594	5	Cluster5	Adnexal
aahcebbm-1	-8.10434	-12.1152	5	Cluster5	Adnexal
aahchnem-1	7.71164	-10.7135	25	Cluster25	Adnexal
aahcjdkm-1	9.4883	-5.5574	23	Cluster23	Adnexal
aahcnfeb-1	7.43849	-10.5738	25	Cluster25	Adnexal
aahcpnin-1	7.64683	-10.579	25	Cluster25	Adnexal
aahdgkbi-1	7.82002	-10.5547	25	Cluster25	Adnexal
aahdpbgn-1	7.69304	-10.6832	25	Cluster25	Adnexal
aahebcim-1	7.72126	-10.7428	25	Cluster25	Adnexal
aahegiha-1	8.24776	-8.84385	7	Cluster7	Adnexal
aahehoom-1	8.27216	-8.63792	7	Cluster7	Adnexal
aahejolj-1	7.23692	-9.81753	25	Cluster25	Adnexal
aahfcgih-1	7.69878	-10.4483	25	Cluster25	Adnexal
aahgbcee-1	-7.23662	-15.0331	5	Cluster5	Adnexal
aahgdlmn-1	7.6143	-10.5509	25	Cluster25	Adnexal
aahgelhp-1	-7.34875	-13.0451	5	Cluster5	Adnexal
aahgleic-1	-7.4578	-13.1201	5	Cluster5	Adnexal
aahhbeli-1	-10.2353	-7.26732	27	Cluster27	Adnexal
aahhlegg-1	-7.07484	-14.9228	5	Cluster5	Adnexal
aahildlo-1	1.861	-8.74298	10	Cluster10	Immune
aahilman-1	1.39646	-7.98339	10	Cluster10	Immune
aahilnbm-1	1.60444	-8.51574	10	Cluster10	Immune
aahipian-1	1.90112	-8.87586	10	Cluster10	Immune
aahipkgn-1	1.66568	-8.28907	10	Cluster10	Immune
aahjgpfa-1	-7.11121	-14.189	5	Cluster5	Adnexal
aahjjdoa-1	-7.94821	-13.6926	5	Cluster5	Adnexal
aahjjfab-1	-9.11814	-10.2203	5	Cluster5	Adnexal
aahjjmol-1	-7.28246	-13.7741	5	Cluster5	Adnexal
aahjlnbc-1	-7.26905	-13.4083	5	Cluster5	Adnexal
aahjmiod-1	-7.49157	-13.6814	5	Cluster5	Adnexal
aahjoaag-1	-7.80292	-13.2599	5	Cluster5	Adnexal
aahlklni-1	8.36581	-8.54901	7	Cluster7	Adnexal
aahmmpom-1	-8.58359	-11.9524	5	Cluster5	Adnexal
aahndnda-1	-8.60706	-11.8683	5	Cluster5	Adnexal
aahopbad-1	-7.61796	-14.5494	5	Cluster5	Adnexal
aahpclnn-1	7.37231	-9.9411	25	Cluster25	Adnexal
aahpflmg-1	7.67816	-10.5429	25	Cluster25	Adnexal
aahphpae-1	7.73924	-10.5809	25	Cluster25	Adnexal
aahpmdbb-1	7.73199	-10.6907	25	Cluster25	Adnexal
aaiacbeo-1	7.61516	-10.7409	25	Cluster25	Adnexal
aaibbkhp-1	-8.22243	-13.1324	5	Cluster5	Adnexal
aaiblhlk-1	1.95959	-8.77927	10	Cluster10	Immune
aaibmngl-1	-8.7109	-12.313	5	Cluster5	Adnexal
aaicinjg-1	-7.2529	-13.5218	5	Cluster5	Adnexal
aaidcbfe-1	-7.64481	-13.0581	5	Cluster5	Adnexal
aaideioa-1	-7.13866	-14.1977	5	Cluster5	Adnexal
aaiedbfb-1	-9.88009	-8.41885	27	Cluster27	Adnexal
aaiefbdp-1	7.71071	-10.0213	25	Cluster25	Adnexal
aaiefddf-1	8.01548	-9.56521	25	Cluster25	Adnexal
aaienpcn-1	8.62515	-7.64683	7	Cluster7	Adnexal
aaifajjj-1	8.10336	-8.78062	7	Cluster7	Adnexal
aaifchnl-1	-7.65902	-14.3684	5	Cluster5	Adnexal
aaifilgb-1	-10.4995	-6.15912	27	Cluster27	Adnexal
aaifjcdn-1	-9.43258	-9.46534	27	Cluster27	Adnexal
aaifndoo-1	-9.684	-7.60259	27	Cluster27	Adnexal
aaigbkmk-1	-8.68883	-11.8779	5	Cluster5	Adnexal
aaigoajj-1	-10.1815	-5.97196	27	Cluster27	Adnexal
aaihdpbe-1	7.69768	-10.2436	25	Cluster25	Adnexal
aaihhdgf-1	-6.87311	-15.1582	7	Cluster7	Adnexal
aaijchgj-1	7.4994	-10.5638	25	Cluster25	Adnexal
aaijfonf-1	7.63055	-10.7835	25	Cluster25	Adnexal
aaijhhnd-1	7.99785	-9.47518	25	Cluster25	Adnexal
aaikeddh-1	8.91104	-6.75224	7	Cluster7	Adnexal
aaikjbbb-1	8.0504	-9.36849	25	Cluster25	Adnexal
aaileike-1	8.15699	-7.97783	7	Cluster7	Adnexal
aailobep-1	-5.53154	1.62097	16	Cluster16	Others
aaimecfb-1	-8.62533	-12.5753	5	Cluster5	Adnexal
aaimmegb-1	-7.49177	-13.2064	5	Cluster5	Adnexal
aaimmnkk-1	-7.96299	-12.724	5	Cluster5	Adnexal
aainbjhm-1	-7.84102	-13.1131	5	Cluster5	Adnexal
aaiogngp-1	-8.49214	-13.0913	5	Cluster5	Adnexal
aajaaflk-1	-7.69724	-12.629	5	Cluster5	Adnexal
aajahnbo-1	-7.6939	-13.6272	5	Cluster5	Adnexal
aajaidlh-1	-8.73772	-12.6232	5	Cluster5	Adnexal
aajanmpo-1	-7.61202	-12.8516	5	Cluster5	Adnexal
aajaomfh-1	-7.24378	-13.8465	5	Cluster5	Adnexal
aajbpgfg-1	-7.85946	-14.5797	5	Cluster5	Adnexal
aajcajmi-1	-7.31059	-14.9521	5	Cluster5	Adnexal
aajcjfmd-1	-7.90449	-13.2487	5	Cluster5	Adnexal
aajdkmbj-1	-8.43458	-13.2722	5	Cluster5	Adnexal
aajdolhg-1	-8.48135	-12.7347	5	Cluster5	Adnexal
aajednng-1	-8.54046	-12.9712	5	Cluster5	Adnexal
aajgaabc-1	-7.84803	-13.2441	5	Cluster5	Adnexal
aajgenjk-1	-7.44681	-14.0446	5	Cluster5	Adnexal
aajgibpj-1	-7.5175	-14.4583	5	Cluster5	Adnexal
aajgijmj-1	-7.02626	-14.3469	5	Cluster5	Adnexal
aajhehin-1	-8.08817	-14.1674	5	Cluster5	Adnexal
aajhgepo-1	-7.39787	-12.9534	5	Cluster5	Adnexal
aajhknha-1	-7.3112	-13.3687	5	Cluster5	Adnexal
aajiddge-1	-7.80158	-12.8065	5	Cluster5	Adnexal
aajinmba-1	-7.63091	-14.7289	5	Cluster5	Adnexal
aajjaoho-1	-7.31155	-13.2677	5	Cluster5	Adnexal
aajjgddj-1	-7.1074	-13.8317	5	Cluster5	Adnexal
aajlcbjb-1	-7.81855	-14.2611	5	Cluster5	Adnexal
aajljlhm-1	-7.64844	-14.3829	5	Cluster5	Adnexal
aajllani-1	-10.5831	-6.17946	27	Cluster27	Adnexal
aajlmafn-1	-7.66606	-13.1487	5	Cluster5	Adnexal
aajmehhe-1	-7.77627	-13.8403	5	Cluster5	Adnexal
aajnagjc-1	-7.14559	-14.9065	5	Cluster5	Adnexal
aajndlhn-1	-9.75028	-7.57887	27	Cluster27	Adnexal
aajnebpf-1	-7.46135	-13.3197	5	Cluster5	Adnexal
aajnfljp-1	-8.95417	-11.6276	5	Cluster5	Adnexal
aajofhbb-1	-8.28202	-13.5091	5	Cluster5	Adnexal
aajpeehg-1	-7.13151	-13.6969	5	Cluster5	Adnexal
aajpfidj-1	-7.96121	-14.0603	5	Cluster5	Adnexal
aajpknoe-1	-10.4326	-6.34529	27	Cluster27	Adnexal
aajploha-1	-7.33523	-14.8773	5	Cluster5	Adnexal
aakaboaf-1	-8.04841	-12.7167	5	Cluster5	Adnexal
aakajdpl-1	-10.4948	-6.19283	27	Cluster27	Adnexal
aakbglml-1	-8.14677	-13.1844	5	Cluster5	Adnexal
aakcanna-1	-7.61886	-2.19599	38	Cluster38	Others
aakcgjdg-1	-6.9534	-0.591116	28	Cluster28	Adnexal
aakcljib-1	8.52197	-8.09556	7	Cluster7	Adnexal
aakcmamk-1	9.01621	-7.06652	7	Cluster7	Adnexal
aakdbdio-1	8.80663	-7.74096	7	Cluster7	Adnexal
aakdifci-1	8.81835	-7.45188	7	Cluster7	Adnexal
aakdojbp-1	9.2529	-6.09985	23	Cluster23	Adnexal
aakfaijd-1	7.28663	-9.75964	25	Cluster25	Adnexal
aakffchi-1	7.71775	-9.94587	25	Cluster25	Adnexal
aakflmdf-1	7.84853	-10.3002	25	Cluster25	Adnexal
aakfpbmh-1	8.0277	-9.12694	7	Cluster7	Adnexal
aakgckcp-1	-7.33362	-14.6775	5	Cluster5	Adnexal
aakghbjb-1	-7.58756	-14.4242	5	Cluster5	Adnexal
aakhemdm-1	-7.43014	-14.273	5	Cluster5	Adnexal
aakiehdn-1	-7.29553	-14.3517	5	Cluster5	Adnexal
aakilagc-1	-8.10538	-12.953	5	Cluster5	Adnexal
aakilfka-1	-7.72087	-13.5965	5	Cluster5	Adnexal
aakjagem-1	-8.08577	-12.7753	5	Cluster5	Adnexal
aakjdhkf-1	-8.13627	-12.7173	5	Cluster5	Adnexal
aakjiala-1	-8.63474	-12.3974	5	Cluster5	Adnexal
aakjpflf-1	-7.52911	-13.5885	5	Cluster5	Adnexal
aakkcoeg-1	-8.01651	-13.0013	5	Cluster5	Adnexal
aakkpiad-1	-7.06447	-14.8045	5	Cluster5	Adnexal
aaklbpcf-1	-8.25678	-12.6907	5	Cluster5	Adnexal
aaklcfdl-1	-8.02862	-13.6221	5	Cluster5	Adnexal
aakldddd-1	-8.13714	-13.7245	5	Cluster5	Adnexal
aakldokl-1	-8.57261	-13.1759	5	Cluster5	Adnexal
aaklekpk-1	-7.70822	-13.8441	5	Cluster5	Adnexal
aaklgdbb-1	-7.81888	-14.4978	5	Cluster5	Adnexal
aaklgnfg-1	-8.77773	-11.9493	5	Cluster5	Adnexal
aakllbja-1	-7.35107	-15.0704	5	Cluster5	Adnexal
aakllppg-1	-8.02658	-13.5553	5	Cluster5	Adnexal
aakmdeal-1	-7.25149	-13.507	5	Cluster5	Adnexal
aakmgcko-1	-8.52981	-13.2818	5	Cluster5	Adnexal
aaknadbp-1	8.91835	-7.24224	7	Cluster7	Adnexal
aakncllg-1	7.75233	-10.7356	25	Cluster25	Adnexal
aaknjalk-1	8.51949	-8.50955	7	Cluster7	Adnexal
aaknlagh-1	7.74056	-10.3101	25	Cluster25	Adnexal
aakofhlc-1	9.05277	-7.33154	7	Cluster7	Adnexal
aakojdai-1	7.84932	-10.1122	25	Cluster25	Adnexal
aakomnfk-1	7.69806	-10.1657	25	Cluster25	Adnexal
aakpkmep-1	8.5002	-8.45636	7	Cluster7	Adnexal
aalahldb-1	7.82906	-10.18	25	Cluster25	Adnexal
aalakooj-1	8.04328	-8.43654	7	Cluster7	Adnexal
aalaplaj-1	8.49594	-8.69009	7	Cluster7	Adnexal
aalbhafj-1	7.60214	-10.1182	25	Cluster25	Adnexal
aalbnakn-1	8.28993	-7.70656	7	Cluster7	Adnexal
aalcfkdg-1	-7.44229	-14.5091	5	Cluster5	Adnexal
aalcfmjb-1	-7.21923	-13.7014	5	Cluster5	Adnexal
aaleejmi-1	-6.89847	-14.6422	5	Cluster5	Adnexal
aaleeldg-1	-7.63231	-13.5211	5	Cluster5	Adnexal
aalefeml-1	-7.02891	-14.5912	5	Cluster5	Adnexal
aalegeno-1	-8.07623	-13.3666	5	Cluster5	Adnexal
aalekhoj-1	-7.64512	-14.0819	5	Cluster5	Adnexal
aalenbdm-1	-7.59054	-13.9624	5	Cluster5	Adnexal
aalfbbaj-1	-8.07594	-13.5566	5	Cluster5	Adnexal
aalfcjen-1	-7.78575	-2.14697	38	Cluster38	Others
aalfnnkp-1	1.35263	-8.33084	10	Cluster10	Immune
aalgagpd-1	-5.53002	-2.01588	17	Cluster17	Others
aalgcjpb-1	8.3314	-7.49975	7	Cluster7	Adnexal
aalglhmh-1	7.73057	-10.5758	25	Cluster25	Adnexal
aalhheed-1	7.52706	-10.4225	25	Cluster25	Adnexal
aaliadnk-1	8.33697	-7.46665	7	Cluster7	Adnexal
aalihopd-1	-6.31474	5.51701	6	Cluster6	Adnexal
aaliopdc-1	7.6673	-10.7278	25	Cluster25	Adnexal
aaljdici-1	8.48245	-8.50125	7	Cluster7	Adnexal
aaljpgpe-1	8.04267	-7.86784	7	Cluster7	Adnexal
aalkhcpn-1	-7.6498	-1.87553	17	Cluster17	Others
aalkiehh-1	-7.58312	-1.56765	18	Cluster18	Fibroblasts
aallljbj-1	1.23873	-7.55964	10	Cluster10	Immune
aallnbah-1	-8.04232	-2.04805	31	Cluster31	Others
aalmigii-1	-7.36735	-14.8068	5	Cluster5	Adnexal
aalnjkgp-1	-8.38262	-10.8263	5	Cluster5	Adnexal
aalnmdma-1	-8.55318	-12.6194	5	Cluster5	Adnexal
aaloghdj-1	-7.55181	-13.392	5	Cluster5	Adnexal
aalopekj-1	-6.92034	-15.0625	5	Cluster5	Adnexal
aalpllbl-1	-7.90644	-1.10935	31	Cluster31	Others
aalpmjcj-1	-7.34132	-13.8386	5	Cluster5	Adnexal
aamacbjm-1	-7.81302	-12.461	5	Cluster5	Adnexal
aamadfbp-1	-7.80479	-14.5659	5	Cluster5	Adnexal
aamagkeg-1	-7.67022	-12.9742	5	Cluster5	Adnexal
aamaknjh-1	-7.46332	-13.0132	5	Cluster5	Adnexal
aamamaoc-1	-7.51328	-14.3511	5	Cluster5	Adnexal
aambeanj-1	-7.73963	-14.2485	5	Cluster5	Adnexal
aambfalj-1	-7.47809	-12.7873	5	Cluster5	Adnexal
aambfhia-1	-7.10424	-14.1111	5	Cluster5	Adnexal
aambjmhb-1	-9.3071	-10.4494	5	Cluster5	Adnexal
aamcdkoe-1	-7.10263	-14.22	5	Cluster5	Adnexal
aamcjhci-1	-10.242	-7.01191	27	Cluster27	Adnexal
aamcmcja-1	-8.44763	-11.839	5	Cluster5	Adnexal
aamdjbhp-1	-7.16677	-14.3921	5	Cluster5	Adnexal
aameaepa-1	-9.87607	-6.39265	27	Cluster27	Adnexal
aameebhh-1	-8.10231	-12.9717	5	Cluster5	Adnexal
aameiknh-1	-6.07609	0.270916	16	Cluster16	Others
aamfcneo-1	-8.26443	-12.1991	5	Cluster5	Adnexal
aamfddmc-1	-7.19209	-13.5327	5	Cluster5	Adnexal
aamfffon-1	-8.00798	-14.0393	5	Cluster5	Adnexal
aamfllpf-1	-10.4405	-5.99811	27	Cluster27	Adnexal
aamgghkf-1	-9.36124	-10.1546	27	Cluster27	Adnexal
aamggpcf-1	-7.30173	-14.4869	5	Cluster5	Adnexal
aamgjkhb-1	-9.02819	-2.88105	17	Cluster17	Others
aamjggja-1	-7.1163	-13.7789	7	Cluster7	Adnexal
aamjhbco-1	-8.17308	-13.8024	5	Cluster5	Adnexal
aamjmnef-1	-8.85483	-12.1526	5	Cluster5	Adnexal
aamkaihh-1	-7.08856	-14.3784	5	Cluster5	Adnexal
aamkngmh-1	-7.47448	-14.7069	5	Cluster5	Adnexal
aamlbnmf-1	-8.76858	-11.5044	5	Cluster5	Adnexal
aammcadb-1	-7.13167	-15.0174	5	Cluster5	Adnexal
aammhhod-1	-8.13831	-11.8748	5	Cluster5	Adnexal
aammlbmj-1	-7.32467	-14.8667	5	Cluster5	Adnexal
aammmjnk-1	-7.10279	-14.6988	5	Cluster5	Adnexal
aammogkc-1	-6.99112	-14.4021	5	Cluster5	Adnexal
aamnaoai-1	-7.10047	-13.9403	5	Cluster5	Adnexal
aamnelpe-1	-7.48745	-13.8502	5	Cluster5	Adnexal
aamnifik-1	-7.64635	-14.4971	5	Cluster5	Adnexal
aamodfdj-1	-7.53888	-14.0625	5	Cluster5	Adnexal
aamonfhp-1	-7.50282	-14.0569	5	Cluster5	Adnexal
aampmdpp-1	-8.72517	-10.7506	5	Cluster5	Adnexal
aamponel-1	8.22376	-7.68328	7	Cluster7	Adnexal
aanaeadd-1	7.84615	-8.23038	7	Cluster7	Adnexal
aanbbkmg-1	7.70522	-10.6147	25	Cluster25	Adnexal
aancchkm-1	7.54189	-10.5539	25	Cluster25	Adnexal
aancddmp-1	1.44277	-3.60658	19	Cluster19	Immune
aandbpkn-1	-7.9506	-13.5068	5	Cluster5	Adnexal
aandjgdc-1	-6.64575	-2.21623	28	Cluster28	Adnexal
aandjpke-1	7.63901	-10.4693	25	Cluster25	Adnexal
aanececa-1	8.40773	-7.73866	7	Cluster7	Adnexal
aanfjogc-1	8.48255	-8.28998	7	Cluster7	Adnexal
aanfkfgc-1	1.88822	-8.90907	10	Cluster10	Immune
aangeofp-1	7.64143	-10.6084	25	Cluster25	Adnexal
aangjaio-1	8.267	-7.36663	7	Cluster7	Adnexal
aangnkgg-1	8.47537	-8.354	7	Cluster7	Adnexal
aangphpk-1	8.91864	-7.36868	7	Cluster7	Adnexal
aanipobe-1	8.99832	-7.05179	7	Cluster7	Adnexal
aanjjkfm-1	8.29468	-7.76019	7	Cluster7	Adnexal
aanjmmjn-1	8.23142	-7.55528	7	Cluster7	Adnexal
aanklbji-1	7.98454	-8.34174	7	Cluster7	Adnexal
aanlfpoj-1	7.64706	-6.82408	7	Cluster7	Adnexal
aanlmnio-1	7.6794	-10.6583	25	Cluster25	Adnexal
aanmbpgh-1	-8.32682	-13.4632	5	Cluster5	Adnexal
aanmmngp-1	-7.50798	-14.6096	5	Cluster5	Adnexal
aanndaoj-1	-7.733	-13.5638	5	Cluster5	Adnexal
aannpalg-1	-7.70152	-13.6911	5	Cluster5	Adnexal
aanooogb-1	-6.93293	-14.4049	5	Cluster5	Adnexal
aaoagfdc-1	-6.88351	-14.8649	5	Cluster5	Adnexal
aaoagoln-1	-8.05226	-12.9949	5	Cluster5	Adnexal
aaoaljpo-1	-7.33898	-13.7636	5	Cluster5	Adnexal
aaobckkb-1	-7.6381	-13.9499	5	Cluster5	Adnexal
aaobcllc-1	-7.31161	-14.8693	5	Cluster5	Adnexal
aaobifjc-1	-7.35409	-12.848	5	Cluster5	Adnexal
aaobobhj-1	-7.88126	-13.9329	5	Cluster5	Adnexal
aaocgpfd-1	-7.66758	-14.2586	5	Cluster5	Adnexal
aaocmgdb-1	-10.2267	-7.28273	27	Cluster27	Adnexal
aaodnolk-1	-9.06261	-11.5853	5	Cluster5	Adnexal
aaoellkj-1	-10.33	-6.75306	27	Cluster27	Adnexal
aaoemdki-1	-7.89581	-13.7912	5	Cluster5	Adnexal
aaogbbgj-1	-7.23577	-14.3346	5	Cluster5	Adnexal
aaogpinb-1	-7.12997	-14.2748	5	Cluster5	Adnexal
aaohbpli-1	-8.24118	-13.482	5	Cluster5	Adnexal
aaoicmel-1	-8.51275	-12.7835	5	Cluster5	Adnexal
aaoiibfn-1	-7.36966	-13.7615	5	Cluster5	Adnexal
aaoiioab-1	-8.86613	-11.8164	5	Cluster5	Adnexal
aaoikbog-1	-7.70322	-13.9282	5	Cluster5	Adnexal
aaoinmhj-1	-7.43632	-13.8073	5	Cluster5	Adnexal
aaokdfka-1	-9.13896	-11.1256	5	Cluster5	Adnexal
aaoldjge-1	8.79409	-7.28741	7	Cluster7	Adnexal
aaolemng-1	8.01322	-9.41252	7	Cluster7	Adnexal
aaolnaad-1	7.91172	-9.41143	7	Cluster7	Adnexal
aaomhkmc-1	7.63198	-10.4744	25	Cluster25	Adnexal
aaonaali-1	8.82059	-7.51906	7	Cluster7	Adnexal
aaonkfaa-1	-8.59165	-12.8054	5	Cluster5	Adnexal
aaonpnam-1	-10.1732	-7.33761	27	Cluster27	Adnexal
aaooadip-1	8.75074	-7.83437	7	Cluster7	Adnexal
aaoogjig-1	7.68027	-10.5343	25	Cluster25	Adnexal
aaookgbg-1	8.406	-7.65128	7	Cluster7	Adnexal
aaoomlee-1	8.6018	-7.81728	7	Cluster7	Adnexal
aaopejmm-1	-7.49048	-12.7684	5	Cluster5	Adnexal
aaopiapo-1	-7.62271	-13.5543	5	Cluster5	Adnexal
aaopildn-1	8.68381	-7.07212	7	Cluster7	Adnexal
aaoppjji-1	-9.45798	-9.91911	27	Cluster27	Adnexal
aapackbo-1	-9.94982	-8.26334	27	Cluster27	Adnexal
aapakjeb-1	10.2019	-4.85924	29	Cluster29	Adnexal
aapcfbbd-1	9.05723	-6.56371	7	Cluster7	Adnexal
aapeaojb-1	10.1431	-5.01946	29	Cluster29	Adnexal
aapeghih-1	8.2099	-8.74666	7	Cluster7	Adnexal
aapemdjc-1	9.84171	-5.26019	29	Cluster29	Adnexal
aapenidn-1	8.71076	-7.84099	7	Cluster7	Adnexal
aapfdlll-1	7.77048	-10.5289	25	Cluster25	Adnexal
aapfjehe-1	7.9412	-9.66836	25	Cluster25	Adnexal
aapfmaaa-1	8.69965	-7.64557	7	Cluster7	Adnexal
aapgbahl-1	-7.54902	-13.7736	5	Cluster5	Adnexal
aaphbnhk-1	-8.29492	-13.02	5	Cluster5	Adnexal
aapidpme-1	-7.10005	-14.2965	5	Cluster5	Adnexal
aapifeoc-1	-7.06708	-13.9987	5	Cluster5	Adnexal
aapkfogc-1	-8.28875	-13.2457	5	Cluster5	Adnexal
aapkjjgk-1	-8.76728	-12.2776	5	Cluster5	Adnexal
aapkoaai-1	-7.06192	-13.5717	5	Cluster5	Adnexal
aaplbcpc-1	8.39565	-8.64721	7	Cluster7	Adnexal
aaplciig-1	8.90581	-7.06314	7	Cluster7	Adnexal
aaplgbkk-1	-7.79337	-14.3573	5	Cluster5	Adnexal
aaplmifh-1	-7.81595	-13.6563	5	Cluster5	Adnexal
aapmfhag-1	7.76739	-10.5567	25	Cluster25	Adnexal
aapoaccn-1	8.79936	-7.40476	7	Cluster7	Adnexal
aapobkme-1	8.8882	-6.85202	7	Cluster7	Adnexal
aapocnih-1	1.72253	-8.65466	10	Cluster10	Immune
aapomdpp-1	2.77008	-8.11178	10	Cluster10	Immune
aapomjmn-1	8.68734	-7.40832	7	Cluster7	Adnexal
aappfjkf-1	8.73845	-7.65661	7	Cluster7	Adnexal
aappnknf-1	-7.08085	-14.3404	5	Cluster5	Adnexal
abaamgmg-1	-7.04991	-15.0635	5	Cluster5	Adnexal
ababeldo-1	-6.8749	-14.3663	5	Cluster5	Adnexal
ababhhal-1	-6.84902	-14.3252	5	Cluster5	Adnexal
abacecam-1	-7.21125	-15.0853	5	Cluster5	Adnexal
abaciomp-1	-7.12343	-14.2972	5	Cluster5	Adnexal
abaconmb-1	-8.12881	-12.7511	5	Cluster5	Adnexal
abadcemd-1	-7.06022	-15.1409	5	Cluster5	Adnexal
abadeahk-1	-7.03696	-14.2362	5	Cluster5	Adnexal
abaebnfc-1	-7.49776	-14.8269	5	Cluster5	Adnexal
abaegkjd-1	-9.49915	-9.80073	27	Cluster27	Adnexal
abaelcle-1	-7.236	-13.7478	5	Cluster5	Adnexal
abaellok-1	-8.27575	-12.1847	5	Cluster5	Adnexal
abaemncd-1	-8.20611	-13.5435	5	Cluster5	Adnexal
abafchgb-1	-7.33175	-14.6099	5	Cluster5	Adnexal
abafhehk-1	-8.3442	-12.637	5	Cluster5	Adnexal
abaflhbp-1	-10.5168	-6.77832	27	Cluster27	Adnexal
abaggbjl-1	-8.19515	-12.5173	5	Cluster5	Adnexal
abagghbb-1	-7.70205	-14.2623	5	Cluster5	Adnexal
abaglcjj-1	-7.40982	-14.4006	5	Cluster5	Adnexal
abagoanm-1	-7.1674	-13.1684	5	Cluster5	Adnexal
abagpfnd-1	-7.43158	-14.8843	5	Cluster5	Adnexal
abaibian-1	-8.65031	-12.6444	5	Cluster5	Adnexal
abaiildo-1	-8.54723	-13.1984	5	Cluster5	Adnexal
abailcnf-1	-7.37242	-15.0019	5	Cluster5	Adnexal
abajcnal-1	-7.73696	-14.8298	5	Cluster5	Adnexal
abajjamf-1	-5.83577	-0.959049	18	Cluster18	Fibroblasts
abajnbop-1	-6.40238	-1.36795	28	Cluster28	Adnexal
abajncdi-1	-8.12611	-13.2977	5	Cluster5	Adnexal
abajodog-1	-7.27848	-13.6388	5	Cluster5	Adnexal
abakakbe-1	-7.27818	-14.0818	5	Cluster5	Adnexal
abakeebb-1	-7.46934	-13.4154	5	Cluster5	Adnexal
abakmjpj-1	-7.31783	-13.8442	5	Cluster5	Adnexal
abalhbjh-1	-8.17359	-13.7685	5	Cluster5	Adnexal
abalhfda-1	-7.61526	-13.7184	5	Cluster5	Adnexal
abalkakm-1	-8.35687	-13.2415	5	Cluster5	Adnexal
abamdedf-1	-9.91875	-8.04929	27	Cluster27	Adnexal
abamnioe-1	-8.09222	-13.5262	5	Cluster5	Adnexal
abaninfn-1	-7.13665	-13.6814	5	Cluster5	Adnexal
abanpana-1	-7.28042	-13.2425	5	Cluster5	Adnexal
abaooggo-1	-7.62488	-13.73	5	Cluster5	Adnexal
abapfceb-1	-10.3876	-6.61363	27	Cluster27	Adnexal
abapggoc-1	-7.52311	-12.7292	5	Cluster5	Adnexal
abapohck-1	-7.66235	-2.03706	31	Cluster31	Others
abbabmip-1	-5.22622	-4.07281	1	Cluster1	Adnexal
abbacijj-1	1.12279	-1.62846	9	Cluster9	Immune
abbalclm-1	1.36813	-8.62606	10	Cluster10	Immune
abbammih-1	-7.42475	-1.80925	38	Cluster38	Others
abbbpekc-1	-6.29438	-0.201021	16	Cluster16	Others
abbcbdkh-1	-9.46191	-2.40193	38	Cluster38	Others
abbcenjg-1	-6.96211	-1.10256	28	Cluster28	Adnexal
abbdaool-1	-6.0019	0.113041	16	Cluster16	Others
abbdddog-1	-8.63681	4.43699	12	Cluster12	Fibroblasts
abbdemba-1	-7.25635	-1.50277	31	Cluster31	Others
abbehfkf-1	-6.42833	-0.47823	28	Cluster28	Adnexal
abbejeal-1	-6.33177	-0.232172	28	Cluster28	Adnexal
abbeknod-1	-7.03992	-0.267393	18	Cluster18	Fibroblasts
abbfdgag-1	-8.13096	-1.80579	38	Cluster38	Others
abbfojbg-1	1.36924	-3.21037	29	Cluster29	Adnexal
abbgdeha-1	1.55312	-7.98487	10	Cluster10	Immune
abbghafm-1	1.35243	-2.07919	9	Cluster9	Immune
abbgieol-1	-11.0794	-2.86432	17	Cluster17	Others
abbheeek-1	-7.65133	-1.69334	17	Cluster17	Others
abbhkoig-1	-7.00589	-1.23328	38	Cluster38	Others
abbhnfca-1	-0.888354	-3.00029	22	Cluster22	Immune
abbidpol-1	-0.21114	4.37774	8	Cluster8	Fibroblasts
abbjdimb-1	-4.1551	-7.44183	1	Cluster1	Adnexal
abbklfhn-1	-2.96658	-6.12752	1	Cluster1	Adnexal
abbljiga-1	-9.34475	-2.17782	38	Cluster38	Others
abblpbbk-1	-6.47533	-0.0706242	16	Cluster16	Others
abbmjpoe-1	-7.01381	-1.8068	28	Cluster28	Adnexal
abboajdb-1	-7.22081	-1.45129	17	Cluster17	Others
abbodadh-1	-7.32301	-1.47378	38	Cluster38	Others
abbofogb-1	-6.09009	-0.0644035	16	Cluster16	Others
abbokimo-1	-1.98107	-3.04179	22	Cluster22	Immune
abbpfnil-1	-1.3957	-3.27108	22	Cluster22	Immune
abbpjfeo-1	1.51048	-8.06421	10	Cluster10	Immune
abcbcpjp-1	1.91286	-8.79663	10	Cluster10	Immune
abcblcao-1	-0.0907514	-6.25841	22	Cluster22	Immune
abcbolgf-1	1.88833	-9.0414	10	Cluster10	Immune
abccmghi-1	-2.24086	1.88936	15	Cluster15	Keratinocytes
abcdhmll-1	2.28346	10.4256	11	Cluster11	Keratinocytes
abcemfld-1	5.66282	9.30331	13	Cluster13	Keratinocytes
abcffcpj-1	12.7945	3.19662	2	Cluster2	Keratinocytes
abcfhmpf-1	5.39663	9.46346	13	Cluster13	Keratinocytes
abcfjgmj-1	12.0503	3.76457	2	Cluster2	Keratinocytes
abcgbgfd-1	1.15916	10.3408	11	Cluster11	Keratinocytes
abcgjkon-1	-6.80979	-2.40565	28	Cluster28	Adnexal
abchdfjl-1	-8.61352	-2.4846	17	Cluster17	Others
abchdgjg-1	-8.05309	-1.49495	17	Cluster17	Others
abchfbcg-1	1.79028	-8.69318	10	Cluster10	Immune
abciccfk-1	2.00769	-8.84014	10	Cluster10	Immune
abcigbed-1	1.22728	-7.28189	10	Cluster10	Immune
abciigmp-1	1.04016	-3.87646	19	Cluster19	Immune
abcildhl-1	1.60721	-7.3629	10	Cluster10	Immune
abcjjpog-1	-7.54215	-1.8448	17	Cluster17	Others
abckagjl-1	-0.7323	-2.95926	22	Cluster22	Immune
abckjcab-1	1.46028	-4.1917	19	Cluster19	Immune
abcklbal-1	-5.74116	2.00909	16	Cluster16	Others
abclangk-1	1.46545	-1.74003	9	Cluster9	Immune
abclapdc-1	-7.22425	-0.993698	28	Cluster28	Adnexal
abcldgab-1	-6.80266	-0.430213	16	Cluster16	Others
abclfgjm-1	1.9341	-8.77587	10	Cluster10	Immune
abclookl-1	-6.51674	3.66311	12	Cluster12	Fibroblasts
abcmabek-1	19.0237	6.66753	31	Cluster31	Others
abcmhpjb-1	0.63784	-7.25881	10	Cluster10	Immune
abcmnnhm-1	0.0217067	6.43425	8	Cluster8	Fibroblasts
abcmphmf-1	-7.41552	-0.227227	18	Cluster18	Fibroblasts
abcndjof-1	-4.67871	2.32202	16	Cluster16	Others
abcocifm-1	-8.31578	0.681525	18	Cluster18	Fibroblasts
abcohfkp-1	-0.637548	-3.1729	22	Cluster22	Immune
abcomjjp-1	1.81245	-8.89977	10	Cluster10	Immune
abcooikp-1	-0.877443	8.0329	8	Cluster8	Fibroblasts
abcpbdpd-1	1.99754	-8.71383	10	Cluster10	Immune
abcpddpb-1	1.73877	-8.67397	10	Cluster10	Immune
abcpemdp-1	2.03784	-8.95402	10	Cluster10	Immune
abcpomod-1	-5.40349	-1.00456	34	Cluster34	Others
abdagbif-1	-8.15422	-0.347181	18	Cluster18	Fibroblasts
abdaimlf-1	-3.29819	-1.39055	34	Cluster34	Others
abdaleff-1	-0.698108	-1.08894	9	Cluster9	Immune
abdbcldg-1	-6.95128	-2.55768	28	Cluster28	Adnexal
abdbdapl-1	-3.69396	-1.59056	34	Cluster34	Others
abdbhfck-1	1.56731	-8.67821	10	Cluster10	Immune
abdddgap-1	1.60117	-8.44926	10	Cluster10	Immune
abdffpme-1	-6.57273	-0.569593	28	Cluster28	Adnexal
abdgejoi-1	-0.609764	-3.52498	22	Cluster22	Immune
abdgjidn-1	-6.23135	-1.54835	17	Cluster17	Others
abdhbpgg-1	1.24444	-2.30351	9	Cluster9	Immune
abdhdbni-1	0.380541	-2.11907	22	Cluster22	Immune
abdhhppp-1	-1.14524	-3.05542	22	Cluster22	Immune
abdhjapf-1	1.93239	-9.00687	10	Cluster10	Immune
abdhkiph-1	-8.06145	-2.05893	38	Cluster38	Others
abdhkoig-1	-3.053	-1.69849	34	Cluster34	Others
abdhojpk-1	-0.154216	-1.21387	9	Cluster9	Immune
abdicdib-1	-5.51721	-1.3846	17	Cluster17	Others
abdihgog-1	-1.22153	-3.03926	22	Cluster22	Immune
abdjanmh-1	-7.43979	-0.809158	17	Cluster17	Others
abdjdlon-1	-7.15821	-1.33648	28	Cluster28	Adnexal
abdjhaed-1	-8.08242	-2.08174	38	Cluster38	Others
abdjkhbo-1	-5.73887	-4.16466	28	Cluster28	Adnexal
abdjopji-1	-9.25488	-2.85063	17	Cluster17	Others
abdkbcdc-1	-5.0185	-6.26871	1	Cluster1	Adnexal
abdkfoie-1	-6.72334	-1.40983	31	Cluster31	Others
abdlilhb-1	-7.28594	-1.08991	17	Cluster17	Others
abdljpkj-1	-8.88779	-0.863009	18	Cluster18	Fibroblasts
abdmejdl-1	-7.53845	-0.217655	18	Cluster18	Fibroblasts
abdnbgib-1	-7.94611	-0.0683235	18	Cluster18	Fibroblasts
abdniafg-1	1.81503	-9.07021	10	Cluster10	Immune
abdnjkhn-1	-7.68119	-2.09252	38	Cluster38	Others
abdnkdpb-1	-6.2431	-0.227144	16	Cluster16	Others
abdnlckd-1	-6.16372	1.25774	16	Cluster16	Others
abdnlpbl-1	-5.89198	5.54929	6	Cluster6	Adnexal
abdoegop-1	-4.99609	-1.38179	22	Cluster22	Immune
abdpchgi-1	-10.1112	-2.42795	17	Cluster17	Others
abdpfpkc-1	-0.433768	-3.56438	22	Cluster22	Immune
abdpplnj-1	1.2783	-8.20968	10	Cluster10	Immune
abeaofni-1	-16.3711	8.1577	31	Cluster31	Others
abebjeia-1	-2.12737	-0.573378	9	Cluster9	Immune
abebnang-1	-0.665198	9.01639	20	Cluster20	Fibroblasts
abecehmm-1	1.20045	-7.54383	10	Cluster10	Immune
abecofho-1	1.38752	-8.19936	10	Cluster10	Immune
abecpkid-1	1.37595	-7.56228	10	Cluster10	Immune
abedadie-1	0.187089	-6.09243	22	Cluster22	Immune
abedimkn-1	-0.747812	-2.09872	9	Cluster9	Immune
abedoanp-1	0.255915	-6.7047	22	Cluster22	Immune
abedpeel-1	-1.09001	0.543499	8	Cluster8	Fibroblasts
abeedibk-1	-0.410828	6.53488	8	Cluster8	Fibroblasts
abeeehim-1	-0.563957	5.56512	8	Cluster8	Fibroblasts
abeffnib-1	-3.82762	-7.02447	1	Cluster1	Adnexal
abefkdop-1	-4.67058	-8.45597	1	Cluster1	Adnexal
abegfphn-1	-4.38985	-8.48703	1	Cluster1	Adnexal
abeggllp-1	-3.34531	-5.08958	1	Cluster1	Adnexal
abehajik-1	-4.67591	-8.17398	1	Cluster1	Adnexal
abehpfno-1	-5.59701	-1.50536	34	Cluster34	Others
abeidibm-1	-7.28366	-0.485695	18	Cluster18	Fibroblasts
abeiocme-1	-7.215	-1.13615	38	Cluster38	Others
abejlhpc-1	-6.89983	-0.753066	28	Cluster28	Adnexal
abejmcei-1	1.18682	-5.44026	15	Cluster15	Keratinocytes
abekdaif-1	1.23532	-1.29234	9	Cluster9	Immune
abekkgip-1	-1.70706	-2.00281	15	Cluster15	Keratinocytes
abekllpl-1	-6.59216	-0.566555	28	Cluster28	Adnexal
abelaemc-1	-9.18722	-2.16404	17	Cluster17	Others
abeldkpp-1	1.6196	-8.4115	10	Cluster10	Immune
abellmen-1	-6.59845	-0.800753	16	Cluster16	Others
abemclae-1	1.67741	-8.62372	10	Cluster10	Immune
abemjflb-1	-7.13945	-1.06784	17	Cluster17	Others
abemjmhb-1	0.406619	-6.38169	10	Cluster10	Immune
abendihb-1	1.76987	-3.13496	19	Cluster19	Immune
abenkmen-1	13.9377	-5.63721	37	Cluster37	Melanocytes
abeodjdo-1	13.9855	-5.762	37	Cluster37	Melanocytes
abeojadd-1	13.9228	-5.64647	37	Cluster37	Melanocytes
abeoogml-1	2.11617	-8.1418	10	Cluster10	Immune
abepcmpg-1	-7.88238	-2.1286	28	Cluster28	Adnexal
abfafkjj-1	2.31718	-8.25697	10	Cluster10	Immune
abfaihbc-1	14.0266	-5.75789	37	Cluster37	Melanocytes
abfakcke-1	14.0218	-5.68471	37	Cluster37	Melanocytes
abfanpbo-1	13.995	-5.65396	37	Cluster37	Melanocytes
abfbdjih-1	14.0557	-5.74273	37	Cluster37	Melanocytes
abfbgmdl-1	14.0222	-5.69058	37	Cluster37	Melanocytes
abfbloeo-1	14.1217	-5.78544	37	Cluster37	Melanocytes
abfbmhoe-1	14.2065	-5.91488	37	Cluster37	Melanocytes
abfchdkn-1	1.70686	-3.76664	19	Cluster19	Immune
abfcohij-1	-7.12965	-0.455526	18	Cluster18	Fibroblasts
abfdfiee-1	-6.7355	-1.1897	28	Cluster28	Adnexal
abfdgoea-1	-7.08527	-1.19312	28	Cluster28	Adnexal
abfdkiak-1	1.13948	-3.79519	19	Cluster19	Immune
abffhgla-1	-7.3049	-0.707301	28	Cluster28	Adnexal
abffndlc-1	-3.69258	-6.23766	1	Cluster1	Adnexal
abfhbcce-1	-4.37099	-3.43696	1	Cluster1	Adnexal
abfhbhaa-1	-6.47346	-2.2433	28	Cluster28	Adnexal
abfhhljo-1	-4.48645	-7.51353	1	Cluster1	Adnexal
abfiejoa-1	-7.96322	-2.12979	17	Cluster17	Others
abfioenf-1	-7.27001	-1.44888	28	Cluster28	Adnexal
abfjmedb-1	-7.64549	-2.14372	17	Cluster17	Others
abfkiohl-1	-6.84925	-0.671602	17	Cluster17	Others
abfkjemk-1	-6.25751	-0.219389	16	Cluster16	Others
abflhlii-1	-6.36816	-0.180425	16	Cluster16	Others
abfmajee-1	-0.298554	-7.36537	10	Cluster10	Immune
abfmkmle-1	-2.59142	-6.45052	1	Cluster1	Adnexal
abfnalfb-1	-7.72231	-1.08676	31	Cluster31	Others
abfnfpea-1	1.93715	-8.67302	10	Cluster10	Immune
abfodicm-1	1.56934	-2.21228	9	Cluster9	Immune
abfohell-1	-7.02615	-1.0801	28	Cluster28	Adnexal
abfokifk-1	-9.01016	-2.41392	28	Cluster28	Adnexal
abfpibak-1	-7.82298	-2.00444	38	Cluster38	Others
abgagpji-1	-6.82358	-0.957186	17	Cluster17	Others
abgbdoaf-1	-6.52343	-0.651649	16	Cluster16	Others
abgbijnm-1	-7.04373	-1.17697	28	Cluster28	Adnexal
abgbjepa-1	-7.54454	-1.69588	17	Cluster17	Others
abgcampn-1	-6.85025	-1.06437	28	Cluster28	Adnexal
abgdfooe-1	-6.76863	-0.105126	16	Cluster16	Others
abgdnoil-1	-6.08088	-0.829369	28	Cluster28	Adnexal
abgeahem-1	-1.51305	-2.64818	22	Cluster22	Immune
abgecllf-1	-7.60668	-1.69415	38	Cluster38	Others
abgfcekl-1	-7.44761	-1.48284	17	Cluster17	Others
abgfjanl-1	-5.87233	-0.817644	28	Cluster28	Adnexal
abggachk-1	-6.27369	-0.336413	28	Cluster28	Adnexal
abggcfnp-1	-8.22645	-2.65872	17	Cluster17	Others
abgglbgb-1	-8.08498	-1.37311	31	Cluster31	Others
abggpcml-1	-7.76127	-1.99517	38	Cluster38	Others
abghbaji-1	-6.68694	-0.81112	16	Cluster16	Others
abghhfjg-1	-6.99569	-0.433655	28	Cluster28	Adnexal
abghhlin-1	-7.13631	-1.05034	28	Cluster28	Adnexal
abgifmfc-1	1.77252	-8.79491	10	Cluster10	Immune
abgjffic-1	0.975396	-6.93858	10	Cluster10	Immune
abgjglnc-1	-7.64202	-0.550277	18	Cluster18	Fibroblasts
abgjijed-1	-7.75747	-1.72857	38	Cluster38	Others
abgjjkgo-1	-7.84522	-0.161289	18	Cluster18	Fibroblasts
abgkapdn-1	1.92715	-8.84583	10	Cluster10	Immune
abgkcihg-1	-7.18051	-0.644882	16	Cluster16	Others
abgkkfda-1	-7.49605	-1.4828	38	Cluster38	Others
abgkooen-1	-6.41406	0.239449	16	Cluster16	Others
abgldgko-1	-7.04152	-1.09079	28	Cluster28	Adnexal
abglkeae-1	-7.81357	-2.07686	17	Cluster17	Others
abgmdoeg-1	-7.30903	-1.52176	17	Cluster17	Others
abgmlegf-1	-7.11509	-0.668668	28	Cluster28	Adnexal
abgnneeh-1	10.572	4.39231	14	Cluster14	Keratinocytes
abgojbie-1	8.88536	7.11727	21	Cluster21	Keratinocytes
abgonida-1	12.6027	0.565328	2	Cluster2	Keratinocytes
abgpbclj-1	12.1063	2.77291	2	Cluster2	Keratinocytes
abhaglme-1	-8.3509	-1.73378	17	Cluster17	Others
abhamehi-1	12.0809	0.75922	2	Cluster2	Keratinocytes
abhbgnab-1	10.5558	4.27077	14	Cluster14	Keratinocytes
abhbjedp-1	12.2286	2.49824	2	Cluster2	Keratinocytes
abhcbheb-1	11.8212	3.75572	2	Cluster2	Keratinocytes
abhcbmlh-1	12.9734	1.63095	2	Cluster2	Keratinocytes
abhcfglc-1	12.2146	3.75555	2	Cluster2	Keratinocytes
abhcfkmh-1	8.49444	7.58784	21	Cluster21	Keratinocytes
abhclojb-1	13.3347	1.11566	2	Cluster2	Keratinocytes
abhdaafm-1	9.1463	6.86548	14	Cluster14	Keratinocytes
abhdccil-1	12.6077	-0.726043	2	Cluster2	Keratinocytes
abheefoh-1	13.1083	1.87028	2	Cluster2	Keratinocytes
abheimcl-1	10.9099	4.67123	14	Cluster14	Keratinocytes
abhemgop-1	0.777475	-3.51784	19	Cluster19	Immune
abhenaod-1	13.1172	1.68965	2	Cluster2	Keratinocytes
abhfhnoe-1	12.5082	2.08413	2	Cluster2	Keratinocytes
abhfjohg-1	13.4219	-3.64449	35	Cluster35	Melanocytes
abhgkdah-1	-0.0392981	10.0537	11	Cluster11	Keratinocytes
abhhfonl-1	-1.45937	-2.35805	15	Cluster15	Keratinocytes
abhhgfpi-1	-1.60685	-1.98763	15	Cluster15	Keratinocytes
abhhlloc-1	1.75763	10.2308	11	Cluster11	Keratinocytes
abhhojfb-1	7.61516	8.41151	13	Cluster13	Keratinocytes
abhhojmm-1	-1.87603	-0.658274	15	Cluster15	Keratinocytes
abhhpgkh-1	-1.59869	-2.14553	15	Cluster15	Keratinocytes
abhiindg-1	4.07131	10.068	13	Cluster13	Keratinocytes
abhjhpbg-1	6.58213	8.95299	13	Cluster13	Keratinocytes
abhjonpb-1	8.9289	6.79681	21	Cluster21	Keratinocytes
abhkhmel-1	8.41059	7.59681	21	Cluster21	Keratinocytes
abhkpacj-1	1.10964	9.34582	11	Cluster11	Keratinocytes
abhkpjmj-1	13.1214	2.77362	2	Cluster2	Keratinocytes
abhlobph-1	11.2199	4.22487	14	Cluster14	Keratinocytes
abhlocdm-1	7.54534	8.26454	21	Cluster21	Keratinocytes
abhmpoef-1	7.67997	5.72738	21	Cluster21	Keratinocytes
abhndado-1	9.69988	5.06216	14	Cluster14	Keratinocytes
abhnggad-1	9.92673	-2.12351	29	Cluster29	Adnexal
abhnipfl-1	12.8853	-2.37346	35	Cluster35	Melanocytes
abhnkfme-1	14.0473	-5.2536	36	Cluster36	Melanocytes
abhophel-1	13.309	1.40879	2	Cluster2	Keratinocytes
abhpeapb-1	12.8197	-1.44988	2	Cluster2	Keratinocytes
abhpiiaf-1	12.0354	0.622494	2	Cluster2	Keratinocytes
abiaedeb-1	1.43441	-7.70765	10	Cluster10	Immune
abialknf-1	1.90283	-8.8923	10	Cluster10	Immune
abiapejj-1	2.09918	-9.022	10	Cluster10	Immune
abibcfck-1	11.9367	1.71502	2	Cluster2	Keratinocytes
abibeaob-1	11.1512	2.61638	2	Cluster2	Keratinocytes
abibipfa-1	10.5738	5.06414	14	Cluster14	Keratinocytes
abiblpcn-1	11.5546	2.04007	2	Cluster2	Keratinocytes
abibmiaf-1	9.90257	-1.59114	33	Cluster33	Keratinocytes
abibobig-1	8.51924	6.87191	21	Cluster21	Keratinocytes
abicdben-1	6.92689	8.559	21	Cluster21	Keratinocytes
abickemm-1	7.98346	7.51397	21	Cluster21	Keratinocytes
abidajcl-1	12.7497	0.798223	2	Cluster2	Keratinocytes
abideldo-1	6.94592	8.70203	13	Cluster13	Keratinocytes
abidgefb-1	9.36796	6.44958	21	Cluster21	Keratinocytes
abidpfib-1	8.11139	7.74717	21	Cluster21	Keratinocytes
abiebfoi-1	12.6362	-0.398473	2	Cluster2	Keratinocytes
abiedogi-1	4.60996	9.79184	13	Cluster13	Keratinocytes
abieggdo-1	0.984288	10.321	11	Cluster11	Keratinocytes
abielcpo-1	5.23462	9.66345	13	Cluster13	Keratinocytes
abienbhg-1	1.59039	10.3712	11	Cluster11	Keratinocytes
abiepcmg-1	3.70656	10.3655	11	Cluster11	Keratinocytes
abiepicc-1	9.40472	-0.404796	33	Cluster33	Keratinocytes
abifbepp-1	12.4887	0.0939982	2	Cluster2	Keratinocytes
abifcdmj-1	8.79227	2.51613	33	Cluster33	Keratinocytes
abifelpj-1	13.0755	0.731793	2	Cluster2	Keratinocytes
abiffeaa-1	6.08823	9.19094	13	Cluster13	Keratinocytes
abiflekh-1	-1.54791	7.83911	11	Cluster11	Keratinocytes
abifnipi-1	5.02407	8.82386	13	Cluster13	Keratinocytes
abifofjm-1	7.53237	8.19628	21	Cluster21	Keratinocytes
abigbpml-1	13.6311	-4.3946	36	Cluster36	Melanocytes
abiggmic-1	7.12646	8.548	13	Cluster13	Keratinocytes
abihccnd-1	6.52563	8.57842	21	Cluster21	Keratinocytes
abihgoed-1	8.8383	6.53243	21	Cluster21	Keratinocytes
abihkhgh-1	13.0221	1.30722	2	Cluster2	Keratinocytes
abihlmcn-1	10.4318	5.46521	14	Cluster14	Keratinocytes
abiidopo-1	9.84345	-1.88063	29	Cluster29	Adnexal
abiiigmb-1	12.4447	0.643283	2	Cluster2	Keratinocytes
abiiiifa-1	8.91247	0.889368	39	Cluster39	Keratinocytes
abiikokm-1	12.3493	2.30186	2	Cluster2	Keratinocytes
abijaahd-1	12.847	1.76252	2	Cluster2	Keratinocytes
abijhngm-1	6.99262	6.94596	21	Cluster21	Keratinocytes
abikakpj-1	-1.39059	7.1258	11	Cluster11	Keratinocytes
abiklgdc-1	4.12562	9.99792	13	Cluster13	Keratinocytes
abiljiei-1	12.71	-0.399931	2	Cluster2	Keratinocytes
abimkege-1	-8.05018	-2.83813	17	Cluster17	Others
abinpbcm-1	4.71862	9.67581	13	Cluster13	Keratinocytes
abinpohk-1	12.768	1.67848	2	Cluster2	Keratinocytes
abioallg-1	4.53199	9.98452	13	Cluster13	Keratinocytes
abioeagf-1	5.95878	8.88116	13	Cluster13	Keratinocytes
abiofmgl-1	10.5576	3.64429	2	Cluster2	Keratinocytes
abipclpd-1	11.8761	0.421041	2	Cluster2	Keratinocytes
abipendm-1	12.6564	-0.504189	2	Cluster2	Keratinocytes
abipfolg-1	9.8548	4.52984	14	Cluster14	Keratinocytes
abipnlog-1	13.9191	-4.94242	36	Cluster36	Melanocytes
abjaijei-1	9.9965	5.41425	14	Cluster14	Keratinocytes
abjaikic-1	10.6114	5.14041	14	Cluster14	Keratinocytes
abjampjf-1	12.8098	1.05977	2	Cluster2	Keratinocytes
abjapcff-1	12.9417	2.606	2	Cluster2	Keratinocytes
abjapmlo-1	10.4745	5.32055	14	Cluster14	Keratinocytes
abjboank-1	9.71927	6.12262	14	Cluster14	Keratinocytes
abjcaehj-1	11.1401	4.60488	14	Cluster14	Keratinocytes
abjcalka-1	9.63654	6.17788	14	Cluster14	Keratinocytes
abjcdceg-1	9.05568	6.08206	14	Cluster14	Keratinocytes
abjcjiob-1	11.0955	4.43934	14	Cluster14	Keratinocytes
abjcnlhh-1	13.3805	1.64411	2	Cluster2	Keratinocytes
abjdjmah-1	9.84475	5.87779	14	Cluster14	Keratinocytes
abjdnimi-1	13.1513	2.44782	2	Cluster2	Keratinocytes
abjegbec-1	12.7672	2.70653	2	Cluster2	Keratinocytes
abjehkjm-1	13.3922	1.49998	2	Cluster2	Keratinocytes
abjekhdi-1	13.42	1.47253	2	Cluster2	Keratinocytes
abjfimoa-1	6.75019	8.71425	13	Cluster13	Keratinocytes
abjfjola-1	12.2752	3.63948	2	Cluster2	Keratinocytes
abjfkmgl-1	12.3205	3.61593	2	Cluster2	Keratinocytes
abjfojfk-1	6.2133	9.20935	13	Cluster13	Keratinocytes
abjgaogm-1	1.06239	10.5459	11	Cluster11	Keratinocytes
abjgilof-1	-1.00868	-3.52605	15	Cluster15	Keratinocytes
abjgjdpm-1	12.0735	2.75766	2	Cluster2	Keratinocytes
abjhbnoj-1	-1.61698	-2.1804	15	Cluster15	Keratinocytes
abjhckmg-1	11.4201	2.97105	2	Cluster2	Keratinocytes
abjiodhe-1	3.53989	10.3137	13	Cluster13	Keratinocytes
abjiooap-1	13.3922	2.26937	2	Cluster2	Keratinocytes
abjjbcgb-1	8.60294	7.34448	21	Cluster21	Keratinocytes
abjjepdi-1	13.3217	1.39093	2	Cluster2	Keratinocytes
abjjjimi-1	10.2728	5.6817	14	Cluster14	Keratinocytes
abjkennl-1	13.0066	1.04402	2	Cluster2	Keratinocytes
abjkmiol-1	9.56861	6.50924	14	Cluster14	Keratinocytes
abjladml-1	0.50541	9.59903	11	Cluster11	Keratinocytes
abjlleed-1	-1.35408	8.84687	11	Cluster11	Keratinocytes
abjmabcd-1	8.42216	7.61177	21	Cluster21	Keratinocytes
abjmcgok-1	9.79395	6.1937	14	Cluster14	Keratinocytes
abjmghkc-1	13.0416	1.39601	2	Cluster2	Keratinocytes
abjmplan-1	9.70346	1.29167	2	Cluster2	Keratinocytes
abjnmanp-1	9.02998	6.95765	14	Cluster14	Keratinocytes
abjoffip-1	10.0988	5.89679	14	Cluster14	Keratinocytes
abjonbjf-1	12.9391	-2.10472	35	Cluster35	Melanocytes
abjopmdl-1	11.3891	-0.91701	2	Cluster2	Keratinocytes
abjpgmad-1	12.908	0.718408	2	Cluster2	Keratinocytes
abjpichd-1	9.16268	5.58111	14	Cluster14	Keratinocytes
abjpiglk-1	10.9157	4.28163	14	Cluster14	Keratinocytes
abkacijc-1	9.87057	-1.85077	29	Cluster29	Adnexal
abkanhbc-1	1.95846	10.6172	11	Cluster11	Keratinocytes
abkapdam-1	-0.731637	9.38294	11	Cluster11	Keratinocytes
abkbbjed-1	3.66831	10.3629	11	Cluster11	Keratinocytes
abkbdeoc-1	6.57541	8.89208	13	Cluster13	Keratinocytes
abkcobim-1	5.74467	9.49086	13	Cluster13	Keratinocytes
abkdjkbk-1	7.85826	7.99862	21	Cluster21	Keratinocytes
abkdkfcb-1	-0.45752	9.89173	11	Cluster11	Keratinocytes
abkdmkje-1	5.65082	9.31803	13	Cluster13	Keratinocytes
abkeeecb-1	13.1429	2.38466	2	Cluster2	Keratinocytes
abkfjppo-1	4.20689	9.70021	13	Cluster13	Keratinocytes
abkgccai-1	8.47916	7.0684	21	Cluster21	Keratinocytes
abkgmbgg-1	7.17259	8.63489	13	Cluster13	Keratinocytes
abkhmlgl-1	6.42311	8.98404	13	Cluster13	Keratinocytes
abkhpllk-1	0.819565	10.3688	11	Cluster11	Keratinocytes
abkiedak-1	-1.10569	-3.1149	15	Cluster15	Keratinocytes
abkiefmi-1	-1.52964	7.74085	11	Cluster11	Keratinocytes
abkinldj-1	9.90637	6.19855	14	Cluster14	Keratinocytes
abkjicig-1	12.0608	3.69869	2	Cluster2	Keratinocytes
abkjmmno-1	13.3791	1.79553	2	Cluster2	Keratinocytes
abkkbhkm-1	13.1368	2.50456	2	Cluster2	Keratinocytes
abkkbkna-1	12.433	0.579057	2	Cluster2	Keratinocytes
abkkdgep-1	9.67447	-1.47083	29	Cluster29	Adnexal
abkkfmjg-1	12.4296	2.99807	2	Cluster2	Keratinocytes
abkkoope-1	8.60702	7.38714	21	Cluster21	Keratinocytes
abklanfo-1	13.0218	1.25828	2	Cluster2	Keratinocytes
abklbpfl-1	7.67793	8.20047	21	Cluster21	Keratinocytes
abkleoef-1	8.07074	7.86755	21	Cluster21	Keratinocytes
abklfdno-1	6.18821	8.93728	13	Cluster13	Keratinocytes
abklgacj-1	2.63313	10.2391	11	Cluster11	Keratinocytes
abklgkil-1	11.395	4.40727	14	Cluster14	Keratinocytes
abkljdmn-1	11.9426	3.72017	2	Cluster2	Keratinocytes
abklpldm-1	7.69778	0.156908	39	Cluster39	Keratinocytes
abkmblhh-1	12.6582	0.824273	2	Cluster2	Keratinocytes
abkmidea-1	12.313	3.4028	2	Cluster2	Keratinocytes
abknifne-1	4.97697	9.57248	13	Cluster13	Keratinocytes
abknihnb-1	9.77571	6.18809	14	Cluster14	Keratinocytes
abknmjcf-1	-2.04655	-0.660107	15	Cluster15	Keratinocytes
abkoajkm-1	-1.15025	6.71484	11	Cluster11	Keratinocytes
abkpclgf-1	12.6477	2.89475	2	Cluster2	Keratinocytes
abkpidbb-1	4.05474	9.69692	13	Cluster13	Keratinocytes
ablafolf-1	12.8917	2.91663	2	Cluster2	Keratinocytes
ablbenpm-1	2.90656	10.3268	11	Cluster11	Keratinocytes
ablbfkjc-1	8.789	7.25634	21	Cluster21	Keratinocytes
ablbjcki-1	12.218	3.45986	2	Cluster2	Keratinocytes
ablbnhnk-1	10.8124	4.68763	14	Cluster14	Keratinocytes
ablcabgf-1	7.70369	8.04396	21	Cluster21	Keratinocytes
ablcegbc-1	5.71011	9.34115	13	Cluster13	Keratinocytes
ablckdne-1	13.3952	2.11626	2	Cluster2	Keratinocytes
abldmnje-1	12.9394	0.636536	2	Cluster2	Keratinocytes
abldnagc-1	13.3536	1.58377	2	Cluster2	Keratinocytes
ableplej-1	10.7923	4.47018	14	Cluster14	Keratinocytes
ablfaoce-1	13.1639	1.57085	2	Cluster2	Keratinocytes
ablfmhpc-1	13.0518	1.52908	2	Cluster2	Keratinocytes
ablgeeoo-1	5.9024	9.13014	13	Cluster13	Keratinocytes
ablhdkej-1	13.0099	2.87949	2	Cluster2	Keratinocytes
ablhkabh-1	11.6741	3.01759	2	Cluster2	Keratinocytes
ablignbn-1	12.7599	2.85293	2	Cluster2	Keratinocytes
abljldhc-1	-0.806562	8.38165	11	Cluster11	Keratinocytes
abljlffo-1	-1.85071	6.91578	11	Cluster11	Keratinocytes
abljlgbh-1	2.87407	10.3823	11	Cluster11	Keratinocytes
abljlojk-1	7.5115	8.21222	13	Cluster13	Keratinocytes
abljnlni-1	3.92948	10.1522	13	Cluster13	Keratinocytes
ablkjclp-1	-1.4005	-2.28686	15	Cluster15	Keratinocytes
ablkmopp-1	0.126303	-4.75359	15	Cluster15	Keratinocytes
ablkpeal-1	0.287903	9.84724	11	Cluster11	Keratinocytes
ablmfjab-1	9.29814	6.21781	21	Cluster21	Keratinocytes
ablmlaji-1	6.54481	8.76342	13	Cluster13	Keratinocytes
ablmpilm-1	13.3184	2.34806	2	Cluster2	Keratinocytes
ablnbloh-1	12.2227	3.45702	2	Cluster2	Keratinocytes
ablndind-1	1.04708	10.4936	11	Cluster11	Keratinocytes
ablnjkgg-1	0.616544	9.79803	11	Cluster11	Keratinocytes
ablnjpba-1	-2.09922	-0.199067	15	Cluster15	Keratinocytes
ablnpfio-1	-1.83666	6.71608	11	Cluster11	Keratinocytes
abloigde-1	4.95364	9.85092	13	Cluster13	Keratinocytes
ablopcik-1	-1.52363	-2.35975	15	Cluster15	Keratinocytes
ablpkhbp-1	-1.11605	9.18698	11	Cluster11	Keratinocytes
ablpnlbk-1	8.96551	6.92473	21	Cluster21	Keratinocytes
ablpnokd-1	6.93219	8.72483	13	Cluster13	Keratinocytes
ablppbbp-1	12.616	3.36053	2	Cluster2	Keratinocytes
abmalnko-1	5.90252	9.43607	13	Cluster13	Keratinocytes
abmanagd-1	11.4322	3.79492	2	Cluster2	Keratinocytes
abmapbcb-1	12.6534	2.45567	2	Cluster2	Keratinocytes
abmcbaco-1	10.8276	0.476148	33	Cluster33	Keratinocytes
abmcdlpf-1	10.0678	-1.97899	29	Cluster29	Adnexal
abmcegch-1	7.52429	7.21535	21	Cluster21	Keratinocytes
abmchlhc-1	13.1965	2.22743	2	Cluster2	Keratinocytes
abmcmhff-1	8.70286	7.23352	21	Cluster21	Keratinocytes
abmdafla-1	12.5088	2.81639	2	Cluster2	Keratinocytes
abmdmpbf-1	-0.397559	9.79202	11	Cluster11	Keratinocytes
abmeahlg-1	3.62654	10.065	13	Cluster13	Keratinocytes
abmeicfc-1	10.4897	-3.49593	29	Cluster29	Adnexal
abmeognj-1	11.639	2.32481	2	Cluster2	Keratinocytes
abmfaldj-1	8.60421	0.96127	33	Cluster33	Keratinocytes
abmfllil-1	8.2997	7.46019	21	Cluster21	Keratinocytes
abmfooed-1	8.49741	6.97223	14	Cluster14	Keratinocytes
abmfpkoi-1	6.12065	9.09913	13	Cluster13	Keratinocytes
abmgbgjn-1	4.26222	10.0049	13	Cluster13	Keratinocytes
abmgbhoj-1	8.07931	7.68413	21	Cluster21	Keratinocytes
abmgmmll-1	12.3643	2.51932	2	Cluster2	Keratinocytes
abmhjbja-1	13.0846	1.94495	2	Cluster2	Keratinocytes
abmhohnj-1	12.6381	2.72817	2	Cluster2	Keratinocytes
abmhphkd-1	-2.04944	5.22592	11	Cluster11	Keratinocytes
abmidnmi-1	0.163974	10.1395	11	Cluster11	Keratinocytes
abmieeba-1	3.65539	10.37	11	Cluster11	Keratinocytes
abmiefkf-1	-1.06055	9.25077	11	Cluster11	Keratinocytes
abmigcne-1	-0.735701	-3.92863	15	Cluster15	Keratinocytes
abmjdfgp-1	7.78592	8.05318	21	Cluster21	Keratinocytes
abmjffae-1	11.904	2.44363	2	Cluster2	Keratinocytes
abmjmfoe-1	12.5749	2.86045	2	Cluster2	Keratinocytes
abmkbeih-1	7.36026	8.03414	21	Cluster21	Keratinocytes
abmkbjjd-1	6.13613	9.17287	13	Cluster13	Keratinocytes
abmkiiol-1	9.31969	6.24229	14	Cluster14	Keratinocytes
abmkjkog-1	8.54147	7.51242	21	Cluster21	Keratinocytes
abmlegeb-1	10.6513	4.74077	14	Cluster14	Keratinocytes
abmmbdff-1	7.55155	8.03433	21	Cluster21	Keratinocytes
abmmflfi-1	8.68107	7.37785	21	Cluster21	Keratinocytes
abmmhiob-1	0.544297	9.46519	11	Cluster11	Keratinocytes
abmmibgn-1	5.81994	9.28446	13	Cluster13	Keratinocytes
abmncgdi-1	-2.0943	5.23587	11	Cluster11	Keratinocytes
abmndnmn-1	3.90646	10.0795	13	Cluster13	Keratinocytes
abmneimc-1	-6.1583	8.51379	4	Cluster4	Fibroblasts
abmnphjp-1	12.8255	2.22431	2	Cluster2	Keratinocytes
abmobddi-1	8.54095	7.05595	21	Cluster21	Keratinocytes
abmpebik-1	10.7035	4.92404	14	Cluster14	Keratinocytes
abmplode-1	-0.215896	9.96591	11	Cluster11	Keratinocytes
abmpnapi-1	-1.4241	7.46137	11	Cluster11	Keratinocytes
abnadllf-1	8.23433	7.59258	21	Cluster21	Keratinocytes
abnahhbb-1	9.88232	0.711423	2	Cluster2	Keratinocytes
abnaigpg-1	12.7188	-0.941131	2	Cluster2	Keratinocytes
abnapefm-1	9.8471	5.46483	14	Cluster14	Keratinocytes
abnbbjhd-1	13.0791	1.34187	2	Cluster2	Keratinocytes
abnbgdcc-1	13.0606	1.53234	2	Cluster2	Keratinocytes
abnbgeac-1	12.553	2.96671	2	Cluster2	Keratinocytes
abnbhcon-1	10.8228	3.59691	14	Cluster14	Keratinocytes
abnbijkk-1	9.45637	6.09123	14	Cluster14	Keratinocytes
abncmlnb-1	10.2968	5.56787	14	Cluster14	Keratinocytes
abnedili-1	13.1646	2.71124	2	Cluster2	Keratinocytes
abngdbci-1	12.3823	2.42132	2	Cluster2	Keratinocytes
abngecfj-1	-1.12525	9.18563	11	Cluster11	Keratinocytes
abngjnik-1	5.63246	8.8826	13	Cluster13	Keratinocytes
abngnjno-1	3.77895	10.2842	11	Cluster11	Keratinocytes
abnhapcd-1	-1.62207	7.41019	11	Cluster11	Keratinocytes
abnhapob-1	5.51372	8.30939	13	Cluster13	Keratinocytes
abnhgmfb-1	6.55983	8.57525	13	Cluster13	Keratinocytes
abnhnjhk-1	9.22712	-0.321508	33	Cluster33	Keratinocytes
abnieibg-1	5.97056	8.84596	13	Cluster13	Keratinocytes
abniknbe-1	9.06696	7.0277	21	Cluster21	Keratinocytes
abnjgeja-1	8.37839	7.53633	21	Cluster21	Keratinocytes
abnjllbi-1	12.9568	2.97422	2	Cluster2	Keratinocytes
abnklane-1	11.6367	1.95974	2	Cluster2	Keratinocytes
abnkmibf-1	13.1277	2.6381	2	Cluster2	Keratinocytes
abnlhicd-1	-7.57039	-2.7124	17	Cluster17	Others
abobkclg-1	12.9322	1.18289	2	Cluster2	Keratinocytes
abodcbeg-1	11.6582	3.18256	2	Cluster2	Keratinocytes
abodcbob-1	13.8556	-4.81272	36	Cluster36	Melanocytes
abodeani-1	10.7043	5.31924	14	Cluster14	Keratinocytes
abodfika-1	10.0088	5.84408	14	Cluster14	Keratinocytes
abodkaoj-1	6.47735	8.60957	13	Cluster13	Keratinocytes
abodljpd-1	11.8438	3.68875	2	Cluster2	Keratinocytes
abodofkn-1	11.7343	1.51956	2	Cluster2	Keratinocytes
abodogml-1	13.1535	2.75828	2	Cluster2	Keratinocytes
aboebepe-1	11.6535	1.4956	2	Cluster2	Keratinocytes
abofeeif-1	12.6823	3.41073	2	Cluster2	Keratinocytes
abofkkbh-1	10.3872	-3.0343	29	Cluster29	Adnexal
abofmfih-1	12.0836	2.66249	2	Cluster2	Keratinocytes
aboggclo-1	10.0149	5.91428	14	Cluster14	Keratinocytes
abohapaa-1	12.1078	3.9553	2	Cluster2	Keratinocytes
abohgdhi-1	2.47321	10.2102	11	Cluster11	Keratinocytes
abohioeg-1	3.12342	10.351	11	Cluster11	Keratinocytes
abohipmb-1	2.40709	10.4707	11	Cluster11	Keratinocytes
abohlfpp-1	-2.01655	4.62945	11	Cluster11	Keratinocytes
abohnjji-1	-1.66379	-2.09119	15	Cluster15	Keratinocytes
abohoohm-1	-1.7754	-1.41843	15	Cluster15	Keratinocytes
abohpign-1	-1.44462	-2.065	15	Cluster15	Keratinocytes
aboiegdb-1	-1.52554	-1.60539	15	Cluster15	Keratinocytes
aboiogli-1	-1.03663	8.78798	11	Cluster11	Keratinocytes
aboipkjp-1	-0.43164	9.91094	11	Cluster11	Keratinocytes
abojkfpj-1	2.02518	10.4203	11	Cluster11	Keratinocytes
abojmgoj-1	4.6341	9.85366	13	Cluster13	Keratinocytes
abojmkdb-1	1.86267	10.636	11	Cluster11	Keratinocytes
abojpfdd-1	-2.0897	4.79471	11	Cluster11	Keratinocytes
abokcjff-1	-0.27489	9.82248	11	Cluster11	Keratinocytes
abokfjae-1	0.869488	10.3921	11	Cluster11	Keratinocytes
aboklodb-1	5.47926	9.42418	13	Cluster13	Keratinocytes
abomchnf-1	9.84707	6.33121	14	Cluster14	Keratinocytes
abomnceb-1	4.494	9.9451	13	Cluster13	Keratinocytes
abonakkj-1	5.76708	9.05106	13	Cluster13	Keratinocytes
abonigka-1	13.32	2.05416	2	Cluster2	Keratinocytes
abonmpno-1	13.3414	2.06822	2	Cluster2	Keratinocytes
aboognmk-1	13.1286	2.73122	2	Cluster2	Keratinocytes
abooifjg-1	8.86834	7.15523	21	Cluster21	Keratinocytes
aboojgdm-1	13.2522	2.58862	2	Cluster2	Keratinocytes
abopibjl-1	12.8859	2.84683	2	Cluster2	Keratinocytes
abopkpjj-1	5.84433	9.37254	13	Cluster13	Keratinocytes
abpaamjm-1	13.2057	2.70426	2	Cluster2	Keratinocytes
abpadcck-1	12.7868	2.29919	2	Cluster2	Keratinocytes
abpahimi-1	9.70261	6.34693	14	Cluster14	Keratinocytes
abpbijko-1	13.0855	2.46405	2	Cluster2	Keratinocytes
abpcfmkm-1	5.80853	9.56653	13	Cluster13	Keratinocytes
abpchgog-1	7.64441	8.2132	21	Cluster21	Keratinocytes
abpcioeh-1	13.2135	2.62657	2	Cluster2	Keratinocytes
abpcjide-1	8.13627	0.48239	39	Cluster39	Keratinocytes
abpcljai-1	11.8883	4.00361	2	Cluster2	Keratinocytes
abpecpdk-1	11.1033	4.98315	14	Cluster14	Keratinocytes
abpeekem-1	12.9944	2.92668	2	Cluster2	Keratinocytes
abpembnm-1	12.3702	3.63981	2	Cluster2	Keratinocytes
abpffeaj-1	12.1972	2.18117	2	Cluster2	Keratinocytes
abpfpdde-1	4.95499	9.8181	13	Cluster13	Keratinocytes
abpgailk-1	3.87897	10.3149	11	Cluster11	Keratinocytes
abpginpb-1	4.47461	9.68954	13	Cluster13	Keratinocytes
abphdhif-1	5.06416	9.15319	13	Cluster13	Keratinocytes
abphfflo-1	13.3232	2.50745	2	Cluster2	Keratinocytes
abphkkfh-1	12.231	3.53077	2	Cluster2	Keratinocytes
abphmldn-1	7.80325	5.49465	21	Cluster21	Keratinocytes
abpibdpp-1	11.1491	1.62599	2	Cluster2	Keratinocytes
abpigfbd-1	5.20015	9.4884	13	Cluster13	Keratinocytes
abpjhega-1	9.94103	-0.0705459	33	Cluster33	Keratinocytes
abpjhlol-1	8.12393	7.93846	21	Cluster21	Keratinocytes
abpjjnce-1	8.63655	7.31557	21	Cluster21	Keratinocytes
abpjmlhp-1	9.39799	4.36397	14	Cluster14	Keratinocytes
abpkbgop-1	7.93714	7.73358	14	Cluster14	Keratinocytes
abpldgck-1	13.3129	2.40257	2	Cluster2	Keratinocytes
abpmdamk-1	12.302	3.39176	2	Cluster2	Keratinocytes
abpmdgoe-1	9.80395	6.11143	14	Cluster14	Keratinocytes
abpmgakb-1	10.4407	5.14879	14	Cluster14	Keratinocytes
abpngped-1	6.02684	9.15815	13	Cluster13	Keratinocytes
abpoafbp-1	10.609	5.09636	14	Cluster14	Keratinocytes
abpocbfm-1	11.95	4.05863	2	Cluster2	Keratinocytes
abpodaok-1	4.74941	9.81922	13	Cluster13	Keratinocytes
abpolpac-1	-2.01038	5.29224	15	Cluster15	Keratinocytes
abpphlbe-1	7.0914	8.45439	13	Cluster13	Keratinocytes
abppkbbn-1	3.67344	10.2806	11	Cluster11	Keratinocytes
abppoffi-1	12.9956	3.19683	2	Cluster2	Keratinocytes
abpppbdm-1	9.42317	6.51764	14	Cluster14	Keratinocytes
acaabclh-1	1.80823	10.4758	11	Cluster11	Keratinocytes
acabmkke-1	3.09058	10.5502	11	Cluster11	Keratinocytes
acadepkl-1	-1.18713	9.12324	11	Cluster11	Keratinocytes
acadimml-1	2.82841	10.1697	11	Cluster11	Keratinocytes
acadkgbb-1	8.12639	7.83612	21	Cluster21	Keratinocytes
acadleml-1	13.3287	2.10344	2	Cluster2	Keratinocytes
acaegddm-1	10.3415	2.94688	2	Cluster2	Keratinocytes
acaellop-1	-1.98933	-1.04476	15	Cluster15	Keratinocytes
acafdglh-1	11.5771	1.40021	2	Cluster2	Keratinocytes
acafehkf-1	11.4383	4.42022	14	Cluster14	Keratinocytes
acafnkld-1	3.32907	10.2672	11	Cluster11	Keratinocytes
acafojfn-1	13.0344	2.57107	2	Cluster2	Keratinocytes
acafpann-1	-0.500585	9.84983	11	Cluster11	Keratinocytes
acagaafh-1	12.5737	3.23983	2	Cluster2	Keratinocytes
acagalff-1	1.0063	10.4526	11	Cluster11	Keratinocytes
acagcifi-1	1.86134	10.6227	11	Cluster11	Keratinocytes
acagglhk-1	12.5466	3.52404	2	Cluster2	Keratinocytes
acaghcpo-1	13.0201	2.62367	2	Cluster2	Keratinocytes
acaghepn-1	13.1948	2.23329	2	Cluster2	Keratinocytes
acagjgkj-1	5.94341	8.91935	13	Cluster13	Keratinocytes
acagobmd-1	13.3097	2.60198	2	Cluster2	Keratinocytes
acahhlcp-1	13.3146	2.61611	2	Cluster2	Keratinocytes
acahlonm-1	12.7754	0.951693	2	Cluster2	Keratinocytes
acaihdoj-1	13.151	2.51672	2	Cluster2	Keratinocytes
acaikajn-1	11.3478	3.86281	2	Cluster2	Keratinocytes
acailcnb-1	13.1373	1.07028	2	Cluster2	Keratinocytes
acaimjbk-1	12.9961	2.34301	2	Cluster2	Keratinocytes
acainige-1	13.3478	1.78314	2	Cluster2	Keratinocytes
acajbjln-1	11.8287	2.72208	2	Cluster2	Keratinocytes
acajjgja-1	8.45879	7.50333	21	Cluster21	Keratinocytes
acajlpil-1	13.0545	2.65737	2	Cluster2	Keratinocytes
acajmklf-1	13.2328	2.76233	2	Cluster2	Keratinocytes
acajnofc-1	9.69243	6.31106	14	Cluster14	Keratinocytes
acakemjf-1	12.5506	2.90975	2	Cluster2	Keratinocytes
acakodhg-1	13.0529	2.66447	2	Cluster2	Keratinocytes
acakpnkm-1	8.26231	7.7256	21	Cluster21	Keratinocytes
acamejoo-1	13.1025	2.98601	2	Cluster2	Keratinocytes
acamgifk-1	11.6476	4.37509	2	Cluster2	Keratinocytes
acamkiic-1	13.382	1.37907	2	Cluster2	Keratinocytes
acammfoh-1	8.01886	7.85054	21	Cluster21	Keratinocytes
acamobon-1	7.85112	8.05423	21	Cluster21	Keratinocytes
acanegkc-1	8.16912	7.77332	21	Cluster21	Keratinocytes
acanemee-1	7.95369	0.403456	39	Cluster39	Keratinocytes
acbaamih-1	6.89297	8.50225	13	Cluster13	Keratinocytes
acbaflgh-1	12.0272	3.8463	2	Cluster2	Keratinocytes
acbajmeo-1	11.8065	4.10572	2	Cluster2	Keratinocytes
acbbpbkl-1	4.07316	10.0773	13	Cluster13	Keratinocytes
acbcanjo-1	8.39885	6.45067	21	Cluster21	Keratinocytes
acbcjhhm-1	7.36615	8.24723	13	Cluster13	Keratinocytes
acbcmpfd-1	6.0762	9.11044	13	Cluster13	Keratinocytes
acbddgio-1	8.47221	7.57094	21	Cluster21	Keratinocytes
acbdibmp-1	11.3561	4.36107	14	Cluster14	Keratinocytes
acbdkocj-1	13.1528	2.81297	2	Cluster2	Keratinocytes
acbehbmi-1	12.1767	3.87821	2	Cluster2	Keratinocytes
acbejele-1	12.9673	3.22587	2	Cluster2	Keratinocytes
acbgckok-1	13.2369	2.17295	2	Cluster2	Keratinocytes
acbgeffc-1	6.44195	8.67927	13	Cluster13	Keratinocytes
acbgidgb-1	12.6228	3.41519	2	Cluster2	Keratinocytes
acbhdkcd-1	-1.0354	9.07986	11	Cluster11	Keratinocytes
acbhggao-1	9.69806	6.35937	14	Cluster14	Keratinocytes
acbhhpkb-1	5.51845	8.90415	13	Cluster13	Keratinocytes
acbhjamg-1	3.19144	10.2176	11	Cluster11	Keratinocytes
acbhljbi-1	13.3074	2.5079	2	Cluster2	Keratinocytes
acbihogf-1	12.7148	3.32835	2	Cluster2	Keratinocytes
acbilfcc-1	13.189	2.51702	2	Cluster2	Keratinocytes
acbjiphj-1	11.9289	4.05761	2	Cluster2	Keratinocytes
acbkokcf-1	12.1583	3.61815	2	Cluster2	Keratinocytes
acblhpha-1	7.03752	8.68543	13	Cluster13	Keratinocytes
acblmjnd-1	6.50892	8.97365	13	Cluster13	Keratinocytes
acbloiha-1	7.26695	8.48289	13	Cluster13	Keratinocytes
acblojnh-1	8.84857	6.9335	21	Cluster21	Keratinocytes
acbmboof-1	5.63157	9.36467	13	Cluster13	Keratinocytes
acbmepan-1	-1.84811	3.11437	11	Cluster11	Keratinocytes
acbmgmda-1	13.3061	2.14274	2	Cluster2	Keratinocytes
acbnbonb-1	0.210657	9.8638	11	Cluster11	Keratinocytes
acbncomi-1	7.13107	7.04665	21	Cluster21	Keratinocytes
acbngdga-1	9.26961	6.56132	14	Cluster14	Keratinocytes
acbngkck-1	2.06266	10.4267	11	Cluster11	Keratinocytes
acbnknep-1	-0.908079	7.41778	11	Cluster11	Keratinocytes
acbnljel-1	0.910838	10.3798	11	Cluster11	Keratinocytes
acbobkol-1	1.22919	10.4442	11	Cluster11	Keratinocytes
acbojjkm-1	3.77152	10.3324	11	Cluster11	Keratinocytes
acbonoeb-1	9.62446	6.49086	14	Cluster14	Keratinocytes
acbpcgoo-1	13.2115	2.51126	2	Cluster2	Keratinocytes
acbpdche-1	8.25193	7.73167	21	Cluster21	Keratinocytes
accaepdc-1	13.3706	2.38374	2	Cluster2	Keratinocytes
accbdclc-1	9.21578	6.82279	21	Cluster21	Keratinocytes
accbfina-1	9.09464	6.96256	21	Cluster21	Keratinocytes
accchhlp-1	5.24258	9.66998	13	Cluster13	Keratinocytes
acccifjp-1	13.2715	2.24742	2	Cluster2	Keratinocytes
acccocgi-1	10.0734	6.0315	14	Cluster14	Keratinocytes
accedpik-1	6.9253	8.67148	13	Cluster13	Keratinocytes
acceecbk-1	6.38516	9.05248	13	Cluster13	Keratinocytes
accefekk-1	5.90661	8.9542	13	Cluster13	Keratinocytes
accefkek-1	11.0551	2.94741	2	Cluster2	Keratinocytes
accehmed-1	13.1093	2.26694	2	Cluster2	Keratinocytes
accfbnkf-1	12.9457	3.02109	2	Cluster2	Keratinocytes
accfghbc-1	12.7751	2.31027	2	Cluster2	Keratinocytes
accfhkco-1	9.80413	5.34651	14	Cluster14	Keratinocytes
accfmkeo-1	11.3228	2.78299	2	Cluster2	Keratinocytes
accgdbkh-1	13.7239	-4.48255	36	Cluster36	Melanocytes
accgfdfl-1	13.0996	2.21297	2	Cluster2	Keratinocytes
accglpom-1	9.78219	6.37994	14	Cluster14	Keratinocytes
acchghmo-1	12.737	2.30494	2	Cluster2	Keratinocytes
acchiceh-1	10.4346	-3.32352	29	Cluster29	Adnexal
acchnlig-1	8.39957	5.41744	21	Cluster21	Keratinocytes
accidpph-1	7.00228	6.96665	21	Cluster21	Keratinocytes
accjechp-1	6.54651	8.99004	13	Cluster13	Keratinocytes
accjgiko-1	8.62873	6.56556	21	Cluster21	Keratinocytes
accjiknm-1	12.3728	0.834085	2	Cluster2	Keratinocytes
acckdgkg-1	9.4729	6.45015	14	Cluster14	Keratinocytes
acclekmo-1	13.238	1.23673	2	Cluster2	Keratinocytes
acclgafc-1	8.36375	7.70835	21	Cluster21	Keratinocytes
acclnbih-1	13.1949	2.78356	2	Cluster2	Keratinocytes
acclpgnh-1	12.3284	3.5613	2	Cluster2	Keratinocytes
accmhpef-1	8.44176	7.2446	21	Cluster21	Keratinocytes
accmihnn-1	9.09523	6.93803	21	Cluster21	Keratinocytes
accmnaio-1	10.6503	5.16144	14	Cluster14	Keratinocytes
accnpgnm-1	12.6376	0.947713	2	Cluster2	Keratinocytes
accohmkg-1	13.3083	1.66849	2	Cluster2	Keratinocytes
accolnhg-1	14.1717	-5.4932	37	Cluster37	Melanocytes
accpmdop-1	9.82162	-1.7766	29	Cluster29	Adnexal
acdaakah-1	11.3209	3.16177	2	Cluster2	Keratinocytes
acdaecnf-1	12.059	0.207064	2	Cluster2	Keratinocytes
acdahilo-1	9.80757	5.84992	14	Cluster14	Keratinocytes
acdblmdl-1	9.13246	4.79085	14	Cluster14	Keratinocytes
acdcahje-1	7.96832	7.83826	21	Cluster21	Keratinocytes
acdcffpn-1	9.93441	5.44853	14	Cluster14	Keratinocytes
acdcfmfa-1	9.39198	6.52829	14	Cluster14	Keratinocytes
acdcfogo-1	12.7934	2.35757	2	Cluster2	Keratinocytes
acdcnjba-1	7.75433	8.06677	21	Cluster21	Keratinocytes
acdcodnc-1	8.93782	6.67287	21	Cluster21	Keratinocytes
acddadha-1	9.29414	-1.17506	33	Cluster33	Keratinocytes
acdehakh-1	10.2418	-2.75236	29	Cluster29	Adnexal
acdelcfb-1	13.3497	1.77392	2	Cluster2	Keratinocytes
acdfganb-1	13.4054	2.23821	2	Cluster2	Keratinocytes
acdfkbpf-1	6.93232	8.72797	13	Cluster13	Keratinocytes
acdfmahg-1	13.2348	2.09303	2	Cluster2	Keratinocytes
acdgcikl-1	9.6513	6.21924	14	Cluster14	Keratinocytes
acdgnhno-1	11.2262	4.5387	14	Cluster14	Keratinocytes
acdgogfc-1	13.3278	2.22478	2	Cluster2	Keratinocytes
acdhhgho-1	13.7085	-4.5196	36	Cluster36	Melanocytes
acdhjkan-1	13.0848	1.99895	2	Cluster2	Keratinocytes
acdhngfn-1	9.91311	0.317304	33	Cluster33	Keratinocytes
acdjdape-1	11.9584	4.0645	2	Cluster2	Keratinocytes
acdkcgjn-1	9.97401	-1.94528	29	Cluster29	Adnexal
acdkhpee-1	13.4467	2.2046	2	Cluster2	Keratinocytes
acdkipje-1	11.7118	1.95465	2	Cluster2	Keratinocytes
acdkljke-1	12.5669	2.79776	2	Cluster2	Keratinocytes
acdklkkm-1	13.0749	2.80213	2	Cluster2	Keratinocytes
acdkllka-1	13.0477	0.844041	2	Cluster2	Keratinocytes
acdlbmgi-1	9.90321	6.01025	14	Cluster14	Keratinocytes
acdldebd-1	13.2239	2.33411	2	Cluster2	Keratinocytes
acdlggik-1	8.92597	7.09556	14	Cluster14	Keratinocytes
acdlhhpo-1	7.92007	8.02251	21	Cluster21	Keratinocytes
acdmldll-1	10.3234	5.45027	14	Cluster14	Keratinocytes
acdnbdca-1	12.1152	3.06852	2	Cluster2	Keratinocytes
acdndbdn-1	-4.49797	7.60071	4	Cluster4	Fibroblasts
acdnjgmh-1	-4.79166	8.00037	4	Cluster4	Fibroblasts
acdnkbco-1	12.635	3.02801	2	Cluster2	Keratinocytes
acdodmlh-1	10.019	5.44214	14	Cluster14	Keratinocytes
acdogmhb-1	8.75292	7.31932	14	Cluster14	Keratinocytes
acdoklml-1	6.85858	8.79257	13	Cluster13	Keratinocytes
acdoomoe-1	7.67943	8.11641	21	Cluster21	Keratinocytes
acdpbleg-1	7.54858	8.0554	21	Cluster21	Keratinocytes
acdpockg-1	7.52912	8.14884	21	Cluster21	Keratinocytes
acdpphpd-1	12.983	3.03347	2	Cluster2	Keratinocytes
aceadahj-1	8.10168	7.77834	14	Cluster14	Keratinocytes
aceajaid-1	9.26226	6.29043	14	Cluster14	Keratinocytes
aceanngl-1	13.1273	2.61742	2	Cluster2	Keratinocytes
aceaonpa-1	13.4744	1.36161	2	Cluster2	Keratinocytes
aceaopdo-1	10.09	5.58987	14	Cluster14	Keratinocytes
acebbhac-1	12.671	3.26997	2	Cluster2	Keratinocytes
acebmaip-1	14.0835	-5.61986	37	Cluster37	Melanocytes
acebngmo-1	11.6558	0.626782	2	Cluster2	Keratinocytes
acebpbmb-1	13.4918	-4.40853	35	Cluster35	Melanocytes
acecceoc-1	9.65857	5.56115	14	Cluster14	Keratinocytes
acecplcg-1	11.9031	3.27919	2	Cluster2	Keratinocytes
aceddgmm-1	10.9045	4.08532	14	Cluster14	Keratinocytes
aceeejcg-1	11.7037	1.99184	2	Cluster2	Keratinocytes
aceemlfh-1	14.1792	-5.70953	37	Cluster37	Melanocytes
aceepdfb-1	12.7948	-1.07984	2	Cluster2	Keratinocytes
acefbkjk-1	12.599	2.01041	2	Cluster2	Keratinocytes
acefblma-1	11.8192	2.50994	2	Cluster2	Keratinocytes
aceflclh-1	11.9038	3.1235	2	Cluster2	Keratinocytes
acegclah-1	10.6765	4.4842	14	Cluster14	Keratinocytes
acehcpdi-1	12.6396	3.1224	2	Cluster2	Keratinocytes
acehlila-1	11.9029	3.17047	2	Cluster2	Keratinocytes
acehnfdg-1	12.576	2.32503	2	Cluster2	Keratinocytes
aceiekld-1	8.81444	7.19691	21	Cluster21	Keratinocytes
aceieoej-1	13.3051	2.35888	2	Cluster2	Keratinocytes
aceijipn-1	12.6055	3.2783	2	Cluster2	Keratinocytes
aceilffc-1	13.9101	-5.01031	36	Cluster36	Melanocytes
acejdije-1	12.1991	2.70348	2	Cluster2	Keratinocytes
acejeagc-1	11.796	0.755793	2	Cluster2	Keratinocytes
acejmpnm-1	13.1468	1.86748	2	Cluster2	Keratinocytes
acejncgh-1	13.3004	1.5233	2	Cluster2	Keratinocytes
acejnidj-1	10.0841	5.35428	14	Cluster14	Keratinocytes
acekjmnk-1	9.6658	1.41525	39	Cluster39	Keratinocytes
acekleoj-1	12.9739	2.85018	2	Cluster2	Keratinocytes
acekopol-1	9.65007	6.39043	14	Cluster14	Keratinocytes
acelagni-1	13.2221	2.70434	2	Cluster2	Keratinocytes
acelalai-1	9.78566	6.28842	14	Cluster14	Keratinocytes
acelhmkg-1	10.3459	5.6574	14	Cluster14	Keratinocytes
acelmdem-1	12.5981	-1.04722	2	Cluster2	Keratinocytes
acelmmin-1	13.1585	2.61992	2	Cluster2	Keratinocytes
acemclcm-1	10.3751	5.38601	14	Cluster14	Keratinocytes
acemechm-1	12.0876	1.31417	2	Cluster2	Keratinocytes
acemfgoa-1	13.1474	2.81323	2	Cluster2	Keratinocytes
acemncaj-1	10.1629	5.85612	14	Cluster14	Keratinocytes
acenbhhc-1	13.2016	2.51695	2	Cluster2	Keratinocytes
acenolcp-1	7.91654	7.98118	21	Cluster21	Keratinocytes
aceoaeai-1	9.15982	6.86075	21	Cluster21	Keratinocytes
acepfngc-1	13.1864	2.3401	2	Cluster2	Keratinocytes
acephimh-1	12.3433	1.39921	2	Cluster2	Keratinocytes
acfachik-1	12.2875	3.16905	2	Cluster2	Keratinocytes
acfadhkc-1	13.3955	2.11074	2	Cluster2	Keratinocytes
acfahfbf-1	13.3486	1.84805	2	Cluster2	Keratinocytes
acfahgnp-1	10.5113	1.36032	33	Cluster33	Keratinocytes
acfaobdl-1	12.0188	2.86192	2	Cluster2	Keratinocytes
acfbaoji-1	13.2633	1.58707	2	Cluster2	Keratinocytes
acfbdbff-1	13.2903	2.36809	2	Cluster2	Keratinocytes
acfbhgcb-1	12.5841	3.24138	2	Cluster2	Keratinocytes
acfccabf-1	12.3925	3.53848	2	Cluster2	Keratinocytes
acfcecfb-1	11.7543	3.98549	2	Cluster2	Keratinocytes
acfcldib-1	13.0451	1.59473	2	Cluster2	Keratinocytes
acfdhapa-1	11.03	4.14677	14	Cluster14	Keratinocytes
acfdlmdk-1	12.9512	2.13054	2	Cluster2	Keratinocytes
acfdoffl-1	13.4105	1.48833	2	Cluster2	Keratinocytes
acfeefma-1	13.4899	1.2169	2	Cluster2	Keratinocytes
acfefdnc-1	13.3328	1.42246	2	Cluster2	Keratinocytes
acfehfmg-1	10.1566	5.01686	14	Cluster14	Keratinocytes
acfembhl-1	13.4157	1.59747	2	Cluster2	Keratinocytes
acffejmj-1	8.29042	7.73442	21	Cluster21	Keratinocytes
acffgeda-1	9.97203	6.0567	14	Cluster14	Keratinocytes
acffiphi-1	11.3611	2.0627	2	Cluster2	Keratinocytes
acfgibgh-1	13.1466	1.02934	2	Cluster2	Keratinocytes
acfhnfne-1	-2.00557	-0.00612674	15	Cluster15	Keratinocytes
acfiaabp-1	2.80404	9.79528	11	Cluster11	Keratinocytes
acfiaafn-1	-1.09027	-3.04066	15	Cluster15	Keratinocytes
acfikdbd-1	-2.1477	2.41877	15	Cluster15	Keratinocytes
acfippdc-1	12.1754	3.905	2	Cluster2	Keratinocytes
acfjfmen-1	5.73124	9.01599	13	Cluster13	Keratinocytes
acfjkfad-1	12.6656	3.44265	2	Cluster2	Keratinocytes
acfkcdmk-1	12.3263	3.60154	2	Cluster2	Keratinocytes
acfkjoeb-1	5.65891	9.31774	13	Cluster13	Keratinocytes
acflagni-1	-1.80073	-1.45719	15	Cluster15	Keratinocytes
acfledcg-1	1.48393	9.93491	11	Cluster11	Keratinocytes
acflemmn-1	1.1568	10.4541	11	Cluster11	Keratinocytes
acfmaiap-1	1.56608	-5.54804	15	Cluster15	Keratinocytes
acfmcofi-1	12.2837	3.55627	2	Cluster2	Keratinocytes
acfmfnhp-1	-1.54141	-1.59885	15	Cluster15	Keratinocytes
acfmlgek-1	2.45021	10.2994	11	Cluster11	Keratinocytes
acfnbofa-1	3.63647	9.36661	13	Cluster13	Keratinocytes
acfogkal-1	-1.01549	-3.32504	15	Cluster15	Keratinocytes
acfomajh-1	-1.7799	3.00061	11	Cluster11	Keratinocytes
acfpcfda-1	-2.11642	0.109464	15	Cluster15	Keratinocytes
acfphgpj-1	0.710983	9.70554	11	Cluster11	Keratinocytes
acgaecjb-1	12.9032	3.25356	2	Cluster2	Keratinocytes
acgbjdpp-1	-1.11023	-3.02613	15	Cluster15	Keratinocytes
acgcnkjh-1	7.93862	7.41209	14	Cluster14	Keratinocytes
acgdcclh-1	0.068947	-4.35534	15	Cluster15	Keratinocytes
acgdefch-1	-4.32411	7.53607	4	Cluster4	Fibroblasts
acgdemii-1	12.3922	3.64321	2	Cluster2	Keratinocytes
acgdmdbe-1	9.18943	6.79107	14	Cluster14	Keratinocytes
acgegjno-1	12.6664	3.50729	2	Cluster2	Keratinocytes
acgenpea-1	3.5737	10.277	11	Cluster11	Keratinocytes
acgfccme-1	-4.23529	7.41661	4	Cluster4	Fibroblasts
acgficcl-1	12.3151	3.77881	2	Cluster2	Keratinocytes
acgfnbnj-1	12.7425	3.20789	2	Cluster2	Keratinocytes
acgfogjc-1	12.856	3.07683	2	Cluster2	Keratinocytes
acggdkfb-1	8.5901	2.5515	33	Cluster33	Keratinocytes
acgggfmo-1	9.59949	6.40754	14	Cluster14	Keratinocytes
acggmcka-1	12.1031	3.89823	2	Cluster2	Keratinocytes
acggoanl-1	7.67772	0.150516	39	Cluster39	Keratinocytes
acghdlch-1	12.8382	3.26131	2	Cluster2	Keratinocytes
acghfmlf-1	-1.9709	3.50746	15	Cluster15	Keratinocytes
acginbmd-1	7.72318	7.95452	21	Cluster21	Keratinocytes
acgjdecd-1	-1.71347	2.81359	11	Cluster11	Keratinocytes
acgjjdlh-1	1.97232	10.3804	11	Cluster11	Keratinocytes
acgkomei-1	9.01673	7.10425	21	Cluster21	Keratinocytes
acglegpp-1	5.27196	9.74143	13	Cluster13	Keratinocytes
acgllogi-1	5.86732	8.99941	13	Cluster13	Keratinocytes
acgmddck-1	2.01884	10.591	11	Cluster11	Keratinocytes
acgmekbo-1	9.07676	6.83668	21	Cluster21	Keratinocytes
acgnpmbj-1	-0.872933	-2.80581	15	Cluster15	Keratinocytes
acgocanj-1	12.8036	2.55863	2	Cluster2	Keratinocytes
acgodmgk-1	2.59472	10.583	11	Cluster11	Keratinocytes
acgolfcd-1	6.7296	8.78423	13	Cluster13	Keratinocytes
acgpdgap-1	3.72114	10.2628	11	Cluster11	Keratinocytes
acgphdgf-1	4.82117	9.73601	13	Cluster13	Keratinocytes
acgphecd-1	5.44908	9.46672	13	Cluster13	Keratinocytes
acgpiegd-1	10.0706	5.43228	14	Cluster14	Keratinocytes
achacmmf-1	11.15	4.60684	14	Cluster14	Keratinocytes
achagdkb-1	-1.01879	8.5342	11	Cluster11	Keratinocytes
achahpol-1	4.09959	9.89762	13	Cluster13	Keratinocytes
achaojmp-1	1.29582	9.99131	11	Cluster11	Keratinocytes
achapbmk-1	-2.18686	0.762422	15	Cluster15	Keratinocytes
achbcega-1	2.58055	10.2212	11	Cluster11	Keratinocytes
achbdbnb-1	12.5036	2.80803	2	Cluster2	Keratinocytes
achbeffh-1	-1.57849	-1.66467	15	Cluster15	Keratinocytes
achbnboh-1	12.0493	3.98826	2	Cluster2	Keratinocytes
achccgnd-1	-0.527824	-3.60458	15	Cluster15	Keratinocytes
achciddg-1	0.434154	-5.03809	15	Cluster15	Keratinocytes
achcjgpg-1	12.9088	2.83295	2	Cluster2	Keratinocytes
achckblo-1	12.7948	1.80758	2	Cluster2	Keratinocytes
achckeaa-1	10.7368	5.00965	14	Cluster14	Keratinocytes
achckmel-1	12.7928	-1.09195	2	Cluster2	Keratinocytes
achcnlbj-1	12.6844	-0.791423	2	Cluster2	Keratinocytes
achdccba-1	9.21588	6.82344	21	Cluster21	Keratinocytes
achekcei-1	11.0179	4.63165	14	Cluster14	Keratinocytes
achenoia-1	4.20364	9.57985	13	Cluster13	Keratinocytes
achfecai-1	11.9522	3.91162	2	Cluster2	Keratinocytes
achfnpnb-1	12.0621	3.92004	2	Cluster2	Keratinocytes
achgacog-1	12.0492	4.04103	2	Cluster2	Keratinocytes
achgaifh-1	7.20076	8.37846	13	Cluster13	Keratinocytes
achhejbc-1	7.8015	7.99798	21	Cluster21	Keratinocytes
achidlik-1	-2.21936	1.90315	15	Cluster15	Keratinocytes
achinaon-1	-0.00141508	-4.17413	15	Cluster15	Keratinocytes
achiphnm-1	-1.68384	7.13356	11	Cluster11	Keratinocytes
achjbmko-1	12.6362	3.39728	2	Cluster2	Keratinocytes
achjhlnd-1	3.41012	9.57384	13	Cluster13	Keratinocytes
achkfcol-1	3.95718	9.87474	11	Cluster11	Keratinocytes
achkgced-1	12.05	0.987875	2	Cluster2	Keratinocytes
achkonii-1	12.4069	1.46759	2	Cluster2	Keratinocytes
achlcdil-1	12.4134	3.58275	2	Cluster2	Keratinocytes
achljedp-1	5.09805	9.71529	13	Cluster13	Keratinocytes
achmjoil-1	11.3402	4.35186	14	Cluster14	Keratinocytes
achnnknh-1	2.12655	10.6116	11	Cluster11	Keratinocytes
achoaahp-1	5.48755	9.39295	13	Cluster13	Keratinocytes
achoggma-1	12.7006	-1.47226	2	Cluster2	Keratinocytes
achoijll-1	1.801	-4.32949	19	Cluster19	Immune
achojcaj-1	12.3428	2.52318	2	Cluster2	Keratinocytes
aciaadgi-1	10.2895	-2.84152	29	Cluster29	Adnexal
aciacjgk-1	9.70534	5.42024	14	Cluster14	Keratinocytes
aciajlek-1	3.04116	10.0446	11	Cluster11	Keratinocytes
aciboccg-1	5.1859	9.61375	13	Cluster13	Keratinocytes
acicagam-1	0.902891	9.69712	11	Cluster11	Keratinocytes
acicbjfd-1	13.1096	2.78498	2	Cluster2	Keratinocytes
acicekfm-1	8.66929	7.31695	14	Cluster14	Keratinocytes
aciciinm-1	3.17048	10.1505	11	Cluster11	Keratinocytes
acidaalh-1	2.57112	10.0999	11	Cluster11	Keratinocytes
acidgell-1	-2.10372	1.94262	15	Cluster15	Keratinocytes
acidjohj-1	4.36948	9.4471	13	Cluster13	Keratinocytes
acidkaki-1	4.108	9.67228	13	Cluster13	Keratinocytes
acifaegl-1	0.019125	9.54878	11	Cluster11	Keratinocytes
acifhbcj-1	-0.243973	-4.23353	15	Cluster15	Keratinocytes
acifhgnb-1	-1.10514	-3.34748	15	Cluster15	Keratinocytes
acigajmj-1	-2.19665	2.14707	15	Cluster15	Keratinocytes
acigmngh-1	4.1249	9.8409	13	Cluster13	Keratinocytes
acihecoa-1	5.67631	9.29736	13	Cluster13	Keratinocytes
acihiggg-1	9.2785	6.74182	14	Cluster14	Keratinocytes
acihjcma-1	-1.34429	-2.13851	15	Cluster15	Keratinocytes
aciihfpj-1	5.50635	9.16235	13	Cluster13	Keratinocytes
acijbpek-1	2.73065	10.1711	11	Cluster11	Keratinocytes
acijdocn-1	6.19006	8.94399	13	Cluster13	Keratinocytes
acikagac-1	9.39783	6.57092	14	Cluster14	Keratinocytes
acikalgc-1	8.60742	7.27832	21	Cluster21	Keratinocytes
acikcehg-1	-1.89833	-1.57223	15	Cluster15	Keratinocytes
acikhbpg-1	0.902152	10.1985	11	Cluster11	Keratinocytes
acikmnop-1	0.567534	9.48794	11	Cluster11	Keratinocytes
acilopag-1	13.3616	2.06081	2	Cluster2	Keratinocytes
acimgjke-1	12.9608	1.92592	2	Cluster2	Keratinocytes
acimodih-1	10.7633	4.92657	14	Cluster14	Keratinocytes
acinkjhp-1	13.1524	1.41319	2	Cluster2	Keratinocytes
acinkoop-1	13.7736	-4.67454	36	Cluster36	Melanocytes
aciodakc-1	11.8801	3.28767	2	Cluster2	Keratinocytes
aciodjnh-1	8.78072	7.30253	14	Cluster14	Keratinocytes
acioeckl-1	13.0864	2.74307	2	Cluster2	Keratinocytes
acionmpj-1	9.20153	6.82017	14	Cluster14	Keratinocytes
acioonpb-1	12.9327	2.64137	2	Cluster2	Keratinocytes
aciopjfj-1	12.2229	3.05201	2	Cluster2	Keratinocytes
acipdebk-1	12.54	3.56661	2	Cluster2	Keratinocytes
acipjpbe-1	7.50661	7.61854	13	Cluster13	Keratinocytes
acipnabe-1	5.81599	9.08682	13	Cluster13	Keratinocytes
acjaodbe-1	12.9282	3.22242	2	Cluster2	Keratinocytes
acjbbidi-1	13.6668	-4.43708	36	Cluster36	Melanocytes
acjbeekd-1	11.5421	3.63872	2	Cluster2	Keratinocytes
acjbglbb-1	9.48781	6.53711	14	Cluster14	Keratinocytes
acjcnilc-1	-2.2201	1.69498	15	Cluster15	Keratinocytes
acjdalce-1	7.5486	8.15457	14	Cluster14	Keratinocytes
acjdgjaj-1	9.69692	6.41291	14	Cluster14	Keratinocytes
acjdgkml-1	0.461617	10.308	11	Cluster11	Keratinocytes
acjdjomi-1	-1.01815	7.75333	11	Cluster11	Keratinocytes
acjeacjo-1	4.77577	9.69514	13	Cluster13	Keratinocytes
acjebhij-1	12.9315	3.10657	2	Cluster2	Keratinocytes
acjfbeak-1	9.55659	6.52696	14	Cluster14	Keratinocytes
acjfkjgc-1	10.4316	5.54648	14	Cluster14	Keratinocytes
acjfmeld-1	12.9998	3.22327	2	Cluster2	Keratinocytes
acjgakee-1	13.1455	2.79777	2	Cluster2	Keratinocytes
acjgghje-1	-1.06813	-3.21064	15	Cluster15	Keratinocytes
acjggjic-1	7.55415	7.8628	14	Cluster14	Keratinocytes
acjhbifk-1	-1.0768	8.32648	11	Cluster11	Keratinocytes
acjhiilg-1	1.91783	10.1141	11	Cluster11	Keratinocytes
acjhkebd-1	8.7392	7.22281	21	Cluster21	Keratinocytes
acjhnpif-1	6.48331	8.83299	13	Cluster13	Keratinocytes
acjhpkmb-1	12.936	3.20375	2	Cluster2	Keratinocytes
acjieakc-1	5.74411	9.39271	13	Cluster13	Keratinocytes
acjipclk-1	7.14595	8.5384	13	Cluster13	Keratinocytes
acjjilkm-1	-2.18392	0.552823	15	Cluster15	Keratinocytes
acjkagio-1	-1.83719	-1.1787	15	Cluster15	Keratinocytes
acjkflod-1	-1.2252	8.90615	11	Cluster11	Keratinocytes
acjmagie-1	2.39864	10.1547	11	Cluster11	Keratinocytes
acjmbkbp-1	5.05348	9.56754	13	Cluster13	Keratinocytes
acjmgkog-1	2.38362	10.1185	11	Cluster11	Keratinocytes
acjnlgph-1	3.27376	10.2132	11	Cluster11	Keratinocytes
acjnneoh-1	3.83826	9.82985	11	Cluster11	Keratinocytes
acjoddcc-1	7.06711	8.38402	13	Cluster13	Keratinocytes
acjpadmj-1	6.55533	8.94504	13	Cluster13	Keratinocytes
acjpamod-1	8.01184	7.90171	21	Cluster21	Keratinocytes
acjpampm-1	3.98141	9.94724	11	Cluster11	Keratinocytes
acjpggam-1	5.61745	9.54299	13	Cluster13	Keratinocytes
acjphcmb-1	4.17191	9.81287	13	Cluster13	Keratinocytes
acjphfej-1	2.76586	10.1678	11	Cluster11	Keratinocytes
acjpkmoh-1	1.75597	10.3805	11	Cluster11	Keratinocytes
ackabcpf-1	4.66707	9.85742	13	Cluster13	Keratinocytes
ackajnid-1	-1.67583	7.88632	11	Cluster11	Keratinocytes
ackbokoe-1	-2.125	1.41581	15	Cluster15	Keratinocytes
ackcbacn-1	-0.796293	-3.72521	15	Cluster15	Keratinocytes
ackcobjk-1	-2.15399	2.53123	15	Cluster15	Keratinocytes
ackdhifm-1	0.267851	9.91217	11	Cluster11	Keratinocytes
ackdigcm-1	1.08897	10.2907	11	Cluster11	Keratinocytes
ackdljli-1	-2.09215	3.38063	11	Cluster11	Keratinocytes
ackeaifi-1	4.08539	9.61576	11	Cluster11	Keratinocytes
ackegfng-1	1.37683	10.1597	11	Cluster11	Keratinocytes
ackeinap-1	3.87833	10.1965	11	Cluster11	Keratinocytes
ackgfkbb-1	4.09811	9.83774	13	Cluster13	Keratinocytes
ackgihjp-1	5.47882	9.4886	13	Cluster13	Keratinocytes
ackgopnp-1	1.06888	9.76287	11	Cluster11	Keratinocytes
ackhcfkg-1	4.20646	9.95373	13	Cluster13	Keratinocytes
ackhgbin-1	-1.84103	2.4898	15	Cluster15	Keratinocytes
ackhonlh-1	5.55363	9.06218	13	Cluster13	Keratinocytes
ackiblbd-1	1.66753	10.1405	11	Cluster11	Keratinocytes
ackikdlf-1	-1.77424	6.90782	11	Cluster11	Keratinocytes
ackimhci-1	11.7688	4.06842	2	Cluster2	Keratinocytes
ackjedmk-1	2.56211	10.304	11	Cluster11	Keratinocytes
ackjljah-1	4.0441	9.93463	13	Cluster13	Keratinocytes
ackjlpbi-1	13.2563	2.49049	2	Cluster2	Keratinocytes
ackkmmco-1	2.75387	10.18	11	Cluster11	Keratinocytes
ackknbce-1	9.27689	4.63923	14	Cluster14	Keratinocytes
ackloebc-1	-2.04289	-0.457928	15	Cluster15	Keratinocytes
ackmcppf-1	-1.20384	7.43795	11	Cluster11	Keratinocytes
ackmoofn-1	0.248324	-4.98246	15	Cluster15	Keratinocytes
acknliog-1	-1.73916	4.48031	11	Cluster11	Keratinocytes
ackombdl-1	2.73047	10.2493	11	Cluster11	Keratinocytes
ackpffgh-1	10.9862	4.2105	14	Cluster14	Keratinocytes
ackpffmo-1	10.6277	4.84475	14	Cluster14	Keratinocytes
ackphgko-1	9.92174	4.93263	14	Cluster14	Keratinocytes
ackppfji-1	10.0612	1.50575	2	Cluster2	Keratinocytes
acladkam-1	12.2962	2.90929	2	Cluster2	Keratinocytes
aclaflki-1	12.0733	1.76439	2	Cluster2	Keratinocytes
aclaghbi-1	12.3397	1.19564	2	Cluster2	Keratinocytes
aclahflg-1	12.1429	2.2494	2	Cluster2	Keratinocytes
aclapemm-1	10.4477	5.39477	14	Cluster14	Keratinocytes
aclbajgm-1	9.08473	1.16247	39	Cluster39	Keratinocytes
aclbcfhl-1	10.1865	4.54515	14	Cluster14	Keratinocytes
aclblpik-1	12.5979	-1.30506	2	Cluster2	Keratinocytes
aclbpfmn-1	13.9183	-4.87335	36	Cluster36	Melanocytes
aclccanm-1	12.3608	2.06879	2	Cluster2	Keratinocytes
aclclddg-1	12.7068	-0.192274	2	Cluster2	Keratinocytes
aclcphni-1	12.7386	1.97721	2	Cluster2	Keratinocytes
aclcpppo-1	12.4455	3.52872	2	Cluster2	Keratinocytes
acldcmej-1	12.4159	3.32238	2	Cluster2	Keratinocytes
acldmoim-1	8.28281	7.48141	14	Cluster14	Keratinocytes
acldniie-1	6.296	8.93846	13	Cluster13	Keratinocytes
acldohad-1	11.6884	4.32384	2	Cluster2	Keratinocytes
aclemodf-1	7.16891	7.09011	14	Cluster14	Keratinocytes
aclfieel-1	8.65638	7.0761	14	Cluster14	Keratinocytes
aclfjpem-1	9.66551	6.3353	14	Cluster14	Keratinocytes
aclgaimn-1	9.45341	-0.882342	33	Cluster33	Keratinocytes
aclgbilm-1	11.9916	2.46752	2	Cluster2	Keratinocytes
aclgcjdj-1	8.81702	7.14596	14	Cluster14	Keratinocytes
aclgjopg-1	12.4463	1.30206	2	Cluster2	Keratinocytes
aclhjbne-1	9.46908	6.53798	14	Cluster14	Keratinocytes
aclhpbbb-1	13.07	0.995786	2	Cluster2	Keratinocytes
aclibgfj-1	11.0795	2.10356	2	Cluster2	Keratinocytes
acliehcc-1	12.8293	-1.70645	2	Cluster2	Keratinocytes
aclioejk-1	12.9607	2.55976	2	Cluster2	Keratinocytes
acljaclj-1	13.0771	2.63329	2	Cluster2	Keratinocytes
acljfjag-1	11.7858	3.91832	2	Cluster2	Keratinocytes
aclkbali-1	1.47056	-7.58026	10	Cluster10	Immune
aclldccg-1	1.28208	-7.47245	10	Cluster10	Immune
aclmfinm-1	1.98574	-8.6147	10	Cluster10	Immune
aclmikhk-1	11.1612	4.89129	14	Cluster14	Keratinocytes
aclmmimo-1	8.29643	7.61316	14	Cluster14	Keratinocytes
aclnijpp-1	9.36727	6.46689	14	Cluster14	Keratinocytes
acloffff-1	11.9736	2.86752	2	Cluster2	Keratinocytes
aclohbii-1	9.89889	6.06426	14	Cluster14	Keratinocytes
acmaegjd-1	12.6117	-0.17625	2	Cluster2	Keratinocytes
acmafdjn-1	6.95515	8.26096	14	Cluster14	Keratinocytes
acmajbid-1	6.94243	8.07064	14	Cluster14	Keratinocytes
acmbemao-1	11.822	3.96025	2	Cluster2	Keratinocytes
acmbhbho-1	9.59023	6.28521	14	Cluster14	Keratinocytes
acmchgdl-1	10.6319	0.490858	33	Cluster33	Keratinocytes
acmcofel-1	8.61419	5.21938	21	Cluster21	Keratinocytes
acmedcbh-1	11.994	3.90435	2	Cluster2	Keratinocytes
acmfdgbh-1	7.61941	7.89578	13	Cluster13	Keratinocytes
acmfhood-1	3.42853	9.83108	13	Cluster13	Keratinocytes
acmfmfbj-1	9.45861	6.47545	14	Cluster14	Keratinocytes
acmgapof-1	12.4606	3.4479	2	Cluster2	Keratinocytes
acmgofmc-1	9.1358	6.80327	14	Cluster14	Keratinocytes
acmhjibf-1	10.2994	5.61902	14	Cluster14	Keratinocytes
acmibjdl-1	12.9758	2.9261	2	Cluster2	Keratinocytes
acmiddlj-1	12.964	2.23151	2	Cluster2	Keratinocytes
acmidjmo-1	9.63781	6.18459	14	Cluster14	Keratinocytes
acmikacg-1	9.85431	6.19863	14	Cluster14	Keratinocytes
acmjhekn-1	9.1839	6.74867	14	Cluster14	Keratinocytes
acmkagok-1	11.9495	3.33689	2	Cluster2	Keratinocytes
acmkgdni-1	12.9436	2.75792	2	Cluster2	Keratinocytes
acmlhdml-1	8.06908	7.58917	21	Cluster21	Keratinocytes
acmlmjpi-1	-5.08232	7.84472	4	Cluster4	Fibroblasts
acmmkglk-1	13.1128	2.24377	2	Cluster2	Keratinocytes
acmnhmfa-1	9.05167	6.59988	14	Cluster14	Keratinocytes
acmoahnp-1	11.9308	3.692	2	Cluster2	Keratinocytes
acmocmoo-1	12.6923	1.35732	2	Cluster2	Keratinocytes
acmpieja-1	12.2565	2.78744	2	Cluster2	Keratinocytes
acnacbco-1	8.95289	3.33426	33	Cluster33	Keratinocytes
acnakice-1	10.438	5.592	14	Cluster14	Keratinocytes
acnbafli-1	12.1264	3.19701	2	Cluster2	Keratinocytes
acnbcjal-1	12.5535	2.88068	2	Cluster2	Keratinocytes
acnccond-1	6.90629	8.14689	21	Cluster21	Keratinocytes
acncdbgn-1	8.61341	7.38384	14	Cluster14	Keratinocytes
acncoano-1	12.5961	2.08724	2	Cluster2	Keratinocytes
acndacpm-1	13.2989	1.77481	2	Cluster2	Keratinocytes
acndbjfh-1	12.9366	-2.07003	35	Cluster35	Melanocytes
acnecilg-1	12.3361	1.68764	2	Cluster2	Keratinocytes
acnefiad-1	13.2745	1.62735	2	Cluster2	Keratinocytes
acneoojl-1	12.9265	1.02211	2	Cluster2	Keratinocytes
acnffppb-1	10.5921	4.87606	14	Cluster14	Keratinocytes
acnfgnbd-1	13.1387	2.14617	2	Cluster2	Keratinocytes
acnhbohb-1	10.1488	0.810916	33	Cluster33	Keratinocytes
acnhiojd-1	12.6855	-0.819383	2	Cluster2	Keratinocytes
acnhpocp-1	11.5903	4.51737	14	Cluster14	Keratinocytes
acnibhfe-1	1.09291	9.57267	11	Cluster11	Keratinocytes
acnigmai-1	5.49443	9.38985	13	Cluster13	Keratinocytes
acniibfb-1	7.46277	8.06988	13	Cluster13	Keratinocytes
acniplpk-1	2.84378	10.189	11	Cluster11	Keratinocytes
acnjcdkn-1	7.15301	8.45993	13	Cluster13	Keratinocytes
acnjliho-1	8.64183	7.35347	21	Cluster21	Keratinocytes
acnkfcmo-1	5.66564	9.11221	13	Cluster13	Keratinocytes
acnkgnbg-1	8.06845	7.7783	21	Cluster21	Keratinocytes
acnkhgal-1	2.90924	10.4198	11	Cluster11	Keratinocytes
acnkjege-1	4.19981	9.7588	13	Cluster13	Keratinocytes
acnmloam-1	5.06854	9.59314	13	Cluster13	Keratinocytes
acnofggg-1	2.24928	10.1318	11	Cluster11	Keratinocytes
acnogajb-1	2.16656	10.3831	11	Cluster11	Keratinocytes
acnohkkm-1	6.46681	8.90705	13	Cluster13	Keratinocytes
acnpfgod-1	8.29655	2.15817	33	Cluster33	Keratinocytes
acnpnfgb-1	11.3879	3.24031	2	Cluster2	Keratinocytes
acnpngmh-1	4.44037	9.76388	13	Cluster13	Keratinocytes
acnpnnkh-1	9.94716	6.11287	14	Cluster14	Keratinocytes
acoaband-1	-1.81252	3.84982	11	Cluster11	Keratinocytes
acoapnjn-1	1.11447	9.20854	11	Cluster11	Keratinocytes
acobjoco-1	-1.38457	6.67587	11	Cluster11	Keratinocytes
acoclgod-1	0.307732	8.96379	11	Cluster11	Keratinocytes
acodnpmd-1	1.69601	10.1284	11	Cluster11	Keratinocytes
acoefgpa-1	-1.93149	3.54151	11	Cluster11	Keratinocytes
acoepedc-1	0.739124	9.94641	11	Cluster11	Keratinocytes
acofbkok-1	2.01158	10.0811	11	Cluster11	Keratinocytes
acogapcj-1	2.86994	10.2821	11	Cluster11	Keratinocytes
acoghibo-1	0.981787	9.92429	11	Cluster11	Keratinocytes
acogocbj-1	-0.108997	9.03243	11	Cluster11	Keratinocytes
acohigkl-1	-1.10413	7.51801	11	Cluster11	Keratinocytes
acohkafo-1	-2.05222	2.52367	15	Cluster15	Keratinocytes
acohmbel-1	-1.45696	8.36377	11	Cluster11	Keratinocytes
acohoele-1	-1.70288	5.44453	11	Cluster11	Keratinocytes
acohpcim-1	0.858031	10.1456	11	Cluster11	Keratinocytes
acoiahhl-1	0.616273	10.0835	11	Cluster11	Keratinocytes
acoibncl-1	0.882784	9.77855	11	Cluster11	Keratinocytes
acoillfn-1	7.05544	-0.528321	39	Cluster39	Keratinocytes
acoilopi-1	-1.20952	-2.46419	15	Cluster15	Keratinocytes
acoiojip-1	-0.908026	-3.25669	15	Cluster15	Keratinocytes
acojhekh-1	1.95611	10.2207	11	Cluster11	Keratinocytes
acojhlif-1	-2.07657	1.98254	11	Cluster11	Keratinocytes
acojinbh-1	9.60387	6.26867	14	Cluster14	Keratinocytes
acojojeb-1	7.95232	6.90189	14	Cluster14	Keratinocytes
acokikji-1	12.1749	3.74478	2	Cluster2	Keratinocytes
acokmfeh-1	6.33058	8.62565	13	Cluster13	Keratinocytes
acokmhlc-1	7.20516	6.52464	21	Cluster21	Keratinocytes
acolfipk-1	-1.57596	6.06549	11	Cluster11	Keratinocytes
acolmimb-1	-0.533182	8.65286	11	Cluster11	Keratinocytes
acomnged-1	-1.23873	-2.55427	15	Cluster15	Keratinocytes
acooejem-1	2.59252	10.1904	11	Cluster11	Keratinocytes
acoogcja-1	2.81378	9.6967	11	Cluster11	Keratinocytes
acoohgec-1	4.74819	9.11251	13	Cluster13	Keratinocytes
acoomoko-1	2.66588	9.8589	11	Cluster11	Keratinocytes
acopecpm-1	12.2237	3.35097	2	Cluster2	Keratinocytes
acopkokj-1	6.69967	8.42919	13	Cluster13	Keratinocytes
acoppdee-1	3.43681	10.2845	11	Cluster11	Keratinocytes
acpakhgi-1	0.98098	9.76962	11	Cluster11	Keratinocytes
acpanlnm-1	-1.67904	2.82694	11	Cluster11	Keratinocytes
acpbdkof-1	1.60323	10.4505	11	Cluster11	Keratinocytes
acpbfdop-1	7.6435	8.00556	13	Cluster13	Keratinocytes
acpbihbb-1	5.79464	8.48277	13	Cluster13	Keratinocytes
acpboklk-1	4.77522	9.21532	13	Cluster13	Keratinocytes
acpcdalp-1	4.52266	9.56666	13	Cluster13	Keratinocytes
acpcojkd-1	9.10359	6.68226	14	Cluster14	Keratinocytes
acpdeill-1	4.68916	9.25499	13	Cluster13	Keratinocytes
acpdmacc-1	3.59023	9.70394	11	Cluster11	Keratinocytes
acpdoklh-1	3.44473	9.57441	13	Cluster13	Keratinocytes
acpdpgae-1	3.59417	10.017	13	Cluster13	Keratinocytes
acpedjag-1	2.42219	10.2746	11	Cluster11	Keratinocytes
acpeeeek-1	4.4604	9.85593	13	Cluster13	Keratinocytes
acpfjilc-1	12.5638	2.28235	2	Cluster2	Keratinocytes
acpfpfid-1	1.46198	10.2803	11	Cluster11	Keratinocytes
acpgnind-1	-2.10995	1.89275	15	Cluster15	Keratinocytes
acpgpopi-1	1.22618	10.1825	11	Cluster11	Keratinocytes
acphbfik-1	1.0063	10.0263	11	Cluster11	Keratinocytes
acphhndh-1	1.00347	9.92941	11	Cluster11	Keratinocytes
acphnale-1	-1.9214	-1.00667	15	Cluster15	Keratinocytes
acphopbi-1	5.11455	9.16407	13	Cluster13	Keratinocytes
acpibnma-1	12.0112	3.58813	2	Cluster2	Keratinocytes
acpidnma-1	4.61232	9.46888	13	Cluster13	Keratinocytes
acpifkoo-1	7.88354	7.27359	14	Cluster14	Keratinocytes
acpigmje-1	3.34379	9.55829	13	Cluster13	Keratinocytes
acpilccl-1	-2.04407	2.02159	15	Cluster15	Keratinocytes
acpipico-1	2.86921	10.3903	11	Cluster11	Keratinocytes
acpjagho-1	-0.730601	8.38394	11	Cluster11	Keratinocytes
acpjepbi-1	1.69045	10.1245	11	Cluster11	Keratinocytes
acpjjpfi-1	3.2621	9.91437	11	Cluster11	Keratinocytes
acpjkhdc-1	1.15732	9.06182	11	Cluster11	Keratinocytes
acpjnjjg-1	-1.85402	3.46754	11	Cluster11	Keratinocytes
acpkckbp-1	-1.2602	-2.02097	15	Cluster15	Keratinocytes
acpkhkki-1	12.1437	3.8256	2	Cluster2	Keratinocytes
acpklgme-1	13.157	2.0087	2	Cluster2	Keratinocytes
acpknfcp-1	5.25662	9.18848	13	Cluster13	Keratinocytes
acpllbip-1	7.89485	0.296286	39	Cluster39	Keratinocytes
acpmbgec-1	11.9665	3.80217	2	Cluster2	Keratinocytes
acpmgkfd-1	12.7121	2.22325	2	Cluster2	Keratinocytes
acpmgoam-1	9.06907	6.24526	14	Cluster14	Keratinocytes
acpmkccm-1	9.13067	6.93457	21	Cluster21	Keratinocytes
acpnbooi-1	7.83067	7.86538	14	Cluster14	Keratinocytes
acpngghm-1	7.57501	0.0216018	39	Cluster39	Keratinocytes
acpngiha-1	12.2503	3.05795	2	Cluster2	Keratinocytes
acpnpdhk-1	12.3445	3.67474	2	Cluster2	Keratinocytes
acpohbbe-1	9.45642	6.58809	14	Cluster14	Keratinocytes
acpojpen-1	7.40229	8.20773	21	Cluster21	Keratinocytes
acpophbo-1	9.18356	6.85461	14	Cluster14	Keratinocytes
acppbfli-1	5.83712	9.13106	13	Cluster13	Keratinocytes
acppfomo-1	9.62439	6.56263	14	Cluster14	Keratinocytes
acppghmg-1	10.5818	5.19712	14	Cluster14	Keratinocytes
acppmkng-1	8.61981	7.21542	21	Cluster21	Keratinocytes
adaaekbp-1	1.04443	9.78616	11	Cluster11	Keratinocytes
adaamhmp-1	0.534749	9.21176	11	Cluster11	Keratinocytes
adaaogcg-1	4.66742	9.53356	13	Cluster13	Keratinocytes
adabagoh-1	2.08282	9.74282	11	Cluster11	Keratinocytes
adacakid-1	-1.43746	7.45179	11	Cluster11	Keratinocytes
adacgakk-1	2.32862	9.46209	11	Cluster11	Keratinocytes
adackpie-1	-1.78806	5.92857	11	Cluster11	Keratinocytes
adadeibd-1	7.48087	7.87326	14	Cluster14	Keratinocytes
adadjaon-1	-1.7542	4.09686	11	Cluster11	Keratinocytes
adadkefl-1	-1.98101	-0.583741	15	Cluster15	Keratinocytes
adadkmfj-1	1.51274	9.27107	11	Cluster11	Keratinocytes
adadmoaa-1	2.06377	10.0585	11	Cluster11	Keratinocytes
adaemidh-1	4.61817	9.76117	13	Cluster13	Keratinocytes
adafjpkm-1	8.9318	1.337	33	Cluster33	Keratinocytes
adaggpmi-1	5.7715	8.71384	13	Cluster13	Keratinocytes
adagojab-1	-1.7218	4.34748	11	Cluster11	Keratinocytes
adahdmdb-1	9.16302	6.78257	14	Cluster14	Keratinocytes
adahfkfl-1	13.1431	2.81715	2	Cluster2	Keratinocytes
adahnnjk-1	7.00384	8.24008	13	Cluster13	Keratinocytes
adaikbkd-1	6.84487	8.45685	13	Cluster13	Keratinocytes
adajiame-1	12.5505	2.81921	2	Cluster2	Keratinocytes
adajipac-1	5.94146	8.93184	13	Cluster13	Keratinocytes
adajmeop-1	7.61892	7.07077	13	Cluster13	Keratinocytes
adajmnko-1	11.5491	2.62092	2	Cluster2	Keratinocytes
adajnbcm-1	12.166	3.74814	2	Cluster2	Keratinocytes
adaknpim-1	-0.755821	-3.05448	15	Cluster15	Keratinocytes
adaldoan-1	8.17775	7.49014	21	Cluster21	Keratinocytes
adamcoha-1	11.857	3.91842	2	Cluster2	Keratinocytes
adamjknp-1	8.72012	2.29192	33	Cluster33	Keratinocytes
adamkjjl-1	-2.12063	2.18489	15	Cluster15	Keratinocytes
adamljpd-1	9.24768	-0.397434	33	Cluster33	Keratinocytes
adamnlkd-1	2.09262	10.373	11	Cluster11	Keratinocytes
adamnonl-1	3.00985	10.1139	11	Cluster11	Keratinocytes
adangpch-1	3.93305	9.27899	13	Cluster13	Keratinocytes
adaokkif-1	10.0452	5.5999	14	Cluster14	Keratinocytes
adaoknoc-1	4.98328	9.60783	13	Cluster13	Keratinocytes
adaokolo-1	7.0152	8.53298	13	Cluster13	Keratinocytes
adaolifc-1	6.9002	8.61946	13	Cluster13	Keratinocytes
adapckea-1	10.4577	5.45291	14	Cluster14	Keratinocytes
adapmcch-1	11.2503	4.36689	14	Cluster14	Keratinocytes
adbahkgb-1	12.3893	0.650369	2	Cluster2	Keratinocytes
adbaidch-1	11.9253	3.78912	2	Cluster2	Keratinocytes
adbaogcp-1	12.6851	2.83366	2	Cluster2	Keratinocytes
adbbomci-1	8.66736	5.32399	21	Cluster21	Keratinocytes
adbdanhn-1	10.3344	5.51763	14	Cluster14	Keratinocytes
adbdnnpg-1	11.856	3.47694	2	Cluster2	Keratinocytes
adbeldfb-1	8.94328	6.98165	21	Cluster21	Keratinocytes
adbfempb-1	-1.94981	2.82221	15	Cluster15	Keratinocytes
adbfhecg-1	5.71478	9.01496	13	Cluster13	Keratinocytes
adbficei-1	0.346351	8.78626	11	Cluster11	Keratinocytes
adbfligg-1	1.50091	-5.59542	15	Cluster15	Keratinocytes
adbhafnc-1	3.25112	10.3018	11	Cluster11	Keratinocytes
adbiciem-1	-1.85831	-1.10957	15	Cluster15	Keratinocytes
adbjfenl-1	-0.93419	8.77349	11	Cluster11	Keratinocytes
adbkpmhm-1	-0.832442	8.59439	11	Cluster11	Keratinocytes
adblfpfl-1	4.69238	9.74896	13	Cluster13	Keratinocytes
adbmhbgm-1	9.39009	6.55331	14	Cluster14	Keratinocytes
adbnjohd-1	13.376	1.58073	2	Cluster2	Keratinocytes
adbnlion-1	12.2499	3.26689	2	Cluster2	Keratinocytes
adbnmjdn-1	14.0841	-5.38357	36	Cluster36	Melanocytes
adbnpeli-1	10.9797	4.36376	14	Cluster14	Keratinocytes
adbnpmed-1	13.2204	2.00815	2	Cluster2	Keratinocytes
adboajch-1	12.8968	-1.97703	35	Cluster35	Melanocytes
adbodcmb-1	12.8743	1.77146	2	Cluster2	Keratinocytes
adbonpdp-1	9.18544	6.30516	14	Cluster14	Keratinocytes
adbpapeg-1	8.41496	7.54596	21	Cluster21	Keratinocytes
adbpcabe-1	12.5185	1.5457	2	Cluster2	Keratinocytes
adcabfpg-1	13.2485	-3.22107	35	Cluster35	Melanocytes
adcaeelp-1	13.9684	-5.08588	36	Cluster36	Melanocytes
adcbdppo-1	5.1356	9.54357	13	Cluster13	Keratinocytes
adcdalop-1	3.90878	9.60885	13	Cluster13	Keratinocytes
adcdnmfc-1	-0.681622	8.67022	11	Cluster11	Keratinocytes
adcdoldj-1	12.2198	3.90942	2	Cluster2	Keratinocytes
adceekob-1	10.5635	3.27683	2	Cluster2	Keratinocytes
adceipcm-1	12.0851	3.88562	2	Cluster2	Keratinocytes
adcfikjm-1	11.989	3.36169	2	Cluster2	Keratinocytes
adcfmjjc-1	-1.90179	3.47997	11	Cluster11	Keratinocytes
adcfnkim-1	4.25777	10.0322	13	Cluster13	Keratinocytes
adcfpblk-1	0.706093	8.92822	11	Cluster11	Keratinocytes
adcgdeig-1	0.225336	8.56699	11	Cluster11	Keratinocytes
adcgpcdh-1	0.300748	9.49179	11	Cluster11	Keratinocytes
adcillkm-1	9.549	-1.0343	33	Cluster33	Keratinocytes
adcjakle-1	12.3781	3.79508	2	Cluster2	Keratinocytes
adcjedjn-1	7.89111	7.88304	21	Cluster21	Keratinocytes
adcjfeda-1	11.5792	3.12187	2	Cluster2	Keratinocytes
adcjhkjf-1	-2.01143	2.22987	15	Cluster15	Keratinocytes
adcjlild-1	0.603955	10.0305	11	Cluster11	Keratinocytes
adcjpjjf-1	-1.92205	-0.91341	15	Cluster15	Keratinocytes
adckkmeg-1	12.9136	3.11473	2	Cluster2	Keratinocytes
adcklikc-1	8.53473	7.15411	14	Cluster14	Keratinocytes
adcliggf-1	5.29217	9.60387	13	Cluster13	Keratinocytes
adcmecdl-1	6.45052	8.93544	13	Cluster13	Keratinocytes
adcmlhck-1	11.2578	4.71512	14	Cluster14	Keratinocytes
adcnbebn-1	0.929933	10.1972	11	Cluster11	Keratinocytes
adcnchga-1	12.5992	2.77215	2	Cluster2	Keratinocytes
adcncmcd-1	3.78388	10.0232	11	Cluster11	Keratinocytes
adcndekm-1	-2.11684	1.48366	15	Cluster15	Keratinocytes
adcniaef-1	7.42656	8.2131	21	Cluster21	Keratinocytes
adcnikcg-1	1.26407	10.3906	11	Cluster11	Keratinocytes
adcnkeki-1	8.05137	7.62576	21	Cluster21	Keratinocytes
adcokcgn-1	0.795689	10.1415	11	Cluster11	Keratinocytes
adcomelb-1	13.0235	2.87078	2	Cluster2	Keratinocytes
adcopgce-1	4.3198	9.92578	13	Cluster13	Keratinocytes
adcpjajk-1	11.7447	2.96545	2	Cluster2	Keratinocytes
adcpjemh-1	11.9802	3.99805	2	Cluster2	Keratinocytes
addaande-1	8.90919	1.71861	39	Cluster39	Keratinocytes
addabgni-1	12.5384	0.743575	2	Cluster2	Keratinocytes
addakidj-1	12.673	0.805922	2	Cluster2	Keratinocytes
addalpnp-1	14.1937	-5.60197	37	Cluster37	Melanocytes
addbienn-1	12.6074	0.507766	2	Cluster2	Keratinocytes
addbikcp-1	10.3017	-2.62347	29	Cluster29	Adnexal
addcboio-1	12.6454	0.670221	2	Cluster2	Keratinocytes
addcfenf-1	12.6896	2.09298	2	Cluster2	Keratinocytes
addckkmh-1	12.9915	0.346036	2	Cluster2	Keratinocytes
addcmmal-1	12.1089	3.01253	2	Cluster2	Keratinocytes
addcpcak-1	13.2622	2.00765	2	Cluster2	Keratinocytes
addechja-1	12.4046	2.73123	2	Cluster2	Keratinocytes
addefpaa-1	12.949	1.78831	2	Cluster2	Keratinocytes
addekjcf-1	9.88988	-1.46804	33	Cluster33	Keratinocytes
addgekhp-1	7.48832	7.51124	21	Cluster21	Keratinocytes
addgngbh-1	8.95231	5.02548	21	Cluster21	Keratinocytes
addhhfjm-1	12.2487	2.72367	2	Cluster2	Keratinocytes
addhoejo-1	13.259	2.33494	2	Cluster2	Keratinocytes
addiefjl-1	12.6937	-0.670219	2	Cluster2	Keratinocytes
addjdpoi-1	12.7583	3.01626	2	Cluster2	Keratinocytes
addjhace-1	11.8663	2.23014	2	Cluster2	Keratinocytes
[truncated: 141,680 more rows]

## Sheet: DE_Analysis
p_val	avg_log2FC	pct.1	pct.2	p_val_adj	cluster	gene
0	-1.00234	0.124	0.73	0	Others	HLA-B
0	-1.05006	0.101	0.637	0	Others	TMEM123
0	-0.264411	0.272	0.775	0	Others	TSC22D3
0	0.700806	0.301	0.795	0	Others	HMGN2
0	-0.82448	0.149	0.624	0	Others	LENG8
0	-0.105553	0.182	0.652	0	Others	LGALS3
0	-0.0581323	0.264	0.727	0	Others	EMP1
0	-1.12235	0.144	0.592	0	Others	FOS
0	-0.578979	0.167	0.615	0	Others	TSC22D1
0	-1.56604	0.104	0.541	0	Others	MYC
0	-0.750482	0.197	0.629	0	Others	DST
0	0.135323	0.093	0.524	0	Others	PSME1
0	0.741686	0.295	0.726	0	Others	ITGB1
0	0.103481	0.242	0.663	0	Others	ANXA1
0	0.0291251	0.139	0.547	0	Others	FBXO7
0	0.366039	0.065	0.463	0	Others	SH3BGRL3
0	0.615839	0.086	0.464	0	Others	PALLD
0	-0.888655	0.27	0.633	0	Others	COL6A1
0	-1.32317	0.015	0.376	0	Others	AHNAK2
0	-1.74396	0.012	0.355	0	Others	TACSTD2
0	-2.16508	0.032	0.372	0	Others	KRT5
0	-1.90629	0.016	0.35	0	Others	SERPINB5
0	-0.0949718	0.078	0.411	0	Others	CCND1
0	-0.74874	0.057	0.389	0	Others	KRT15
0	-1.3034	0.047	0.378	0	Others	CLDN1
0	-0.219882	0.049	0.375	0	Others	GSTP1
0	-2.70828	0.011	0.332	0	Others	TP63
0	0.200589	0.043	0.363	0	Others	ENAH
0	-0.918189	0.036	0.355	0	Others	HES1
0	-1.10047	0.014	0.333	0	Others	TFAP2A
0	-0.719206	0.164	0.477	0	Others	APCDD1
0	-1.43062	0.015	0.327	0	Others	CD109
0	-0.651783	0.042	0.354	0	Others	ID2
0	-0.752165	0.045	0.357	0	Others	SNAI2
0	-1.92857	0.027	0.338	0	Others	COL17A1
0	-1.28601	0.01	0.32	0	Others	FXYD3
0	-2.55754	0.021	0.329	0	Others	THBS2
0	-0.521363	0.064	0.371	0	Others	ITGA6
0	-1.8093	0.015	0.321	0	Others	AQP3
0	-0.390958	0.113	0.417	0	Others	CALD1
0	-1.32883	0.05	0.352	0	Others	NOTCH3
0	-0.313143	0.014	0.313	0	Others	CXADR
0	0.612928	0.063	0.353	0	Others	ARHGDIB
0	-1.50044	0.112	0.401	0	Others	COL6A2
0	-1.18808	0.035	0.322	0	Others	ATF3
0	-0.735514	0.019	0.303	0	Others	MICAL2
0	-1.51006	0.028	0.311	0	Others	MAL2
0	-0.0464716	0.114	0.394	0	Others	MAP1LC3B
0	-1.40584	0.064	0.344	0	Others	MT1X
0	-2.2474	0.006	0.285	0	Others	S100A14
0	0.51882	0.087	0.365	0	Others	PRR13
0	-2.32198	0.009	0.283	0	Others	LYPD3
0	0.214533	0.033	0.304	0	Others	CAPG
0	-1.87768	0.005	0.274	0	Others	MIR205HG
0	-1.33428	0.005	0.273	0	Others	CAPNS2
0	-0.116886	0.136	0.402	0	Others	HTRA1
0	-0.669019	0.051	0.308	0	Others	TCF4
0	-1.68556	0.054	0.308	0	Others	FBLN1
0	-1.49464	0.085	0.333	0	Others	MMP2
0	-1.37043	0.033	0.277	0	Others	POSTN
0	-0.0550484	0.049	0.293	0	Others	BECN1
0	-1.46972	0.007	0.247	0	Others	SERPINB2
0	-0.0466107	0.081	0.318	0	Others	NDRG2
0	-0.736964	0.013	0.249	0	Others	FSCN1
0	-1.29866	0.005	0.238	0	Others	NSG1
0	0.117115	0.12	0.353	0	Others	RGCC
0	0.274548	0.078	0.307	0	Others	PBXIP1
0	-0.865561	0.01	0.239	0	Others	RAB38
0	-0.441649	0.041	0.269	0	Others	IGFBP3
0	-1.30278	0.084	0.309	0	Others	COL5A1
0	0.327745	0.12	0.345	0	Others	HMGB2
0	-1.34187	0.099	0.322	0	Others	AQP1
0	-0.0156458	0.028	0.251	0	Others	ITM2A
0	-0.155988	0.058	0.279	0	Others	HERC2
0	-1.50715	0.074	0.295	0	Others	COL6A3
0	-1.27465	0.015	0.234	0	Others	IL33
0	-1.07044	0.048	0.257	0	Others	CD34
0	-1.8751	0.009	0.218	0	Others	PCDH7
0	-1.12115	0.104	0.307	0	Others	SPARCL1
0	0.536383	0.103	0.305	0	Others	PTGR1
0	-1.27771	0.015	0.217	0	Others	TMEM45A
0	-1.35613	0.009	0.211	0	Others	DEFB1
0	-0.368253	0.036	0.236	0	Others	SLC25A39
0	-0.391754	0.022	0.221	0	Others	CRABP2
0	0.0176329	0.082	0.274	0	Others	CPE
0	-2.07555	0.006	0.198	0	Others	DSC1
0	-0.44418	0.023	0.214	0	Others	BASP1
0	-0.676779	0.024	0.215	0	Others	BIRC3
0	-1.14981	0.003	0.192	0	Others	RHOV
0	-0.82685	0.008	0.196	0	Others	SLPI
0	-0.497498	0.041	0.228	0	Others	SLC25A37
0	-1.30542	0.051	0.236	0	Others	MFAP4
0	-1.20412	0.05	0.234	0	Others	SPRY1
0	-0.0667645	0.064	0.245	0	Others	APOE
0	-2.13457	0.017	0.198	0	Others	VCAN
0	-0.871934	0.035	0.215	0	Others	AXL
0	1.16443	0.038	0.218	0	Others	KRT18
0	0.117428	0.05	0.229	0	Others	RGMB
0	-2.2433	0.004	0.177	0	Others	FGFBP1
0	-1.91726	0.014	0.185	0	Others	GPR157
0	-3.01415	0.004	0.175	0	Others	KRTDAP
0	-0.0276156	0.046	0.216	0	Others	TUBB2B
0	-0.37281	0.034	0.201	0	Others	ATOX1
0	-0.754054	0.03	0.197	0	Others	HLA-DPA1
0	-1.47066	0.027	0.194	0	Others	SOX9
0	-0.192606	0.039	0.205	0	Others	HIST1H4C
0	-1.46689	0.024	0.188	0	Others	PDGFRA
0	-1.43219	0.029	0.192	0	Others	IFITM1
0	-0.945757	0.021	0.178	0	Others	MFSD12
0	3.15953	0.296	0.139	0	Others	FABP4
0	-1.00415	0.018	0.172	0	Others	KRT2
0	-0.41685	0.012	0.165	0	Others	AREG
0	-0.453941	0.014	0.165	0	Others	NR4A2
0	-0.728808	0.009	0.159	0	Others	BMP7
0	0.0185557	0.012	0.161	0	Others	QPCT
0	-1.11583	0.001	0.148	0	Others	LY6D
0	3.74899	0.264	0.144	0	Others	SCD
1.56532e-302	-1.175	0.033	0.187	8.4684e-300	Others	MEG3
2.97585e-301	-0.0227527	0.016	0.158	1.60993e-298	Others	SLC43A3
1.95121e-300	0.509323	0.046	0.208	1.05561e-297	Others	LIPA
7.95019e-297	-0.18348	0.013	0.151	4.30105e-294	Others	MARCKSL1
5.08709e-294	0.409201	0.04	0.198	2.75211e-291	Others	STMN1
1.68465e-289	-1.69861	0.041	0.19	9.11394e-287	Others	SFRP2
7.30073e-289	0.703238	0.078	0.252	3.9497e-286	Others	CCND2
9.22711e-281	-1.43471	0.011	0.142	4.99186e-278	Others	ID3
9.73497e-274	-0.790226	0.015	0.146	5.26662e-271	Others	SLC2A3
1.38403e-269	0.829631	0.022	0.158	7.48758e-267	Others	SNCA
1.60061e-268	0.39865	0.057	0.215	8.65928e-266	Others	FAM210B
8.74336e-267	-0.165621	0.107	0.289	4.73016e-264	Others	IGFBP7
5.87136e-265	-0.883771	0.014	0.141	3.17641e-262	Others	TM4SF1
3.09235e-263	-0.385962	0.004	0.122	1.67296e-260	Others	SOX15
7.31193e-258	-0.4176	0.05	0.195	3.95576e-255	Others	AC016831.1
5.01169e-255	-2.03988	0.019	0.144	2.71132e-252	Others	CD93
6.37917e-253	-1.49673	0.028	0.16	3.45113e-250	Others	ACTA2
2.6614e-246	0.317523	0.025	0.153	1.43982e-243	Others	YIPF1
1.92658e-244	0.312524	0.029	0.159	1.04228e-241	Others	MAD1L1
1.61068e-239	-0.938307	0.079	0.226	8.71378e-237	Others	MYLK
3.06826e-239	1.50043	0.243	0.489	1.65993e-236	Others	IGFBP5
1.72456e-236	0.177858	0.137	0.324	9.32987e-234	Others	ID4
9.85445e-233	-1.72356	0.019	0.135	5.33126e-230	Others	CDH5
1.26871e-226	-0.16781	0.083	0.235	6.86373e-224	Others	PTGDS
1.06483e-223	0.139682	0.012	0.121	5.76072e-221	Others	SLC8A1
3.80734e-220	-0.757895	0.118	0.273	2.05977e-217	Others	COL5A2
4.05483e-219	-1.38028	0.005	0.105	2.19366e-216	Others	TFAP2B
3.56571e-218	-0.578819	0.007	0.109	1.92905e-215	Others	SOSTDC1
6.29349e-217	-0.33093	0.067	0.206	3.40478e-214	Others	SYNPO2
2.55061e-216	-0.880078	0.045	0.171	1.37988e-213	Others	LEPR
3.36722e-210	-2.31015	0.019	0.125	1.82167e-207	Others	VWF
2.70332e-207	0.702987	0.015	0.12	1.46249e-204	Others	C1orf54
1.18082e-204	0.43228	0.262	0.457	6.38825e-202	Others	CXCL12
2.93547e-204	-0.0597302	0.027	0.139	1.58809e-201	Others	CYB561A3
5.99923e-202	0.213205	0.033	0.148	3.24558e-199	Others	FKBP8
8.65184e-201	-1.14485	0.027	0.137	4.68064e-198	Others	LUM
3.14113e-200	-0.121562	0.019	0.124	1.69935e-197	Others	KIT
3.2477e-197	-0.526804	0.013	0.111	1.75701e-194	Others	ASPN
1.40849e-195	0.225802	0.022	0.127	7.61991e-193	Others	CPVL
2.10577e-195	-0.459863	0.043	0.161	1.13922e-192	Others	TFPI
3.99939e-195	-0.632141	0.004	0.094	2.16367e-192	Others	DUSP2
1.58903e-192	-0.339016	0.005	0.096	8.59664e-190	Others	CLDN4
7.3097e-192	-0.416028	0.025	0.13	3.95455e-189	Others	COTL1
1.27182e-191	0.457406	0.037	0.151	6.88055e-189	Others	BMP2
2.46184e-191	2.2515	0.159	0.077	1.33185e-188	Others	S100B
5.34482e-191	-0.629316	0.121	0.261	2.89155e-188	Others	FBN1
2.11626e-189	1.07003	0.247	0.448	1.1449e-186	Others	MGP
2.53613e-185	-0.0521205	0.072	0.201	1.37205e-182	Others	NR2F2
8.32928e-179	-2.26941	0.014	0.104	4.50614e-176	Others	PLVAP
1.14962e-178	0.366062	0.06	0.178	6.21944e-176	Others	CTSZ
1.21525e-178	-0.922132	0.024	0.122	6.57449e-176	Others	MT1M
3.78608e-175	-0.504215	0.012	0.102	2.04827e-172	Others	COL21A1
3.57551e-174	-0.594511	0.014	0.103	1.93435e-171	Others	ARHGAP4
3.46101e-171	1.03134	0.052	0.164	1.8724e-168	Others	SELENOM
7.46164e-168	-0.0818096	0.03	0.127	4.03675e-165	Others	LAMB3
3.56523e-167	-0.468392	0.023	0.115	1.92879e-164	Others	FRZB
5.70324e-166	0.876354	0.062	0.178	3.08545e-163	Others	S100A13
2.22983e-163	-3.53586	0.005	0.082	1.20634e-160	Others	ECSCR
2.72218e-163	-0.264469	0.027	0.122	1.4727e-160	Others	PTN
7.43308e-160	0.472463	0.007	0.085	4.0213e-157	Others	PKIB
2.15535e-158	0.303511	0.015	0.1	1.16604e-155	Others	FAM207A
3.14982e-158	0.937518	0.066	0.178	1.70405e-155	Others	MITF
1.38695e-157	-0.265046	0.033	0.128	7.5034e-155	Others	NES
5.66058e-157	-0.0956825	0.041	0.139	3.06237e-154	Others	EDNRB
1.05593e-156	-0.610569	0.024	0.113	5.71255e-154	Others	THY1
7.92548e-155	-1.01777	0.039	0.135	4.28768e-152	Others	CD248
1.81869e-154	0.761094	0.004	0.078	9.83914e-152	Others	SLCO4A1
2.92741e-154	0.591856	0.008	0.085	1.58373e-151	Others	TSPAN33
4.36959e-154	-0.77569	0.009	0.087	2.36395e-151	Others	FCER1A
3.14906e-153	-0.688687	0.062	0.166	1.70364e-150	Others	GNG11
1.51154e-151	-0.917045	0.008	0.085	8.17742e-149	Others	GEM
4.54624e-150	-0.0729403	0.043	0.141	2.45952e-147	Others	ZNF330
7.90704e-149	0.0523509	0.021	0.105	4.27771e-146	Others	RGS1
1.63221e-147	-1.39919	0.006	0.078	8.83024e-145	Others	GIMAP7
7.81727e-145	0.241205	0.149	0.291	4.22914e-142	Others	EPS8
4.62209e-144	-2.18551	0.009	0.081	2.50055e-141	Others	CXCR4
1.10945e-143	-2.28544	0.004	0.072	6.00213e-141	Others	IL3RA
1.56448e-143	-0.546604	0.01	0.084	8.46386e-141	Others	NTNG1
1.45463e-141	1.2886	0.025	0.109	7.86954e-139	Others	ZNF667-AS1
2.29606e-139	-0.638228	0.002	0.067	1.24217e-136	Others	ACER1
1.47523e-136	0.163498	0.04	0.128	7.98101e-134	Others	TMEM47
3.54856e-136	0.0365266	0.013	0.086	1.91977e-133	Others	MEF2C
4.72193e-135	0.881229	0.036	0.123	2.55456e-132	Others	TMEM176A
2.62048e-133	-1.25427	0.014	0.087	1.41768e-130	Others	BMP4
1.51153e-132	-0.923299	0.062	0.157	8.1774e-130	Others	TAGLN
1.24926e-131	-0.868604	0.039	0.125	6.75848e-129	Others	MFAP5
1.35103e-129	-0.524353	0.008	0.074	7.30906e-127	Others	EMX2
1.40147e-127	0.230386	0.012	0.081	7.58194e-125	Others	TMEM150C
3.22418e-127	-0.29643	0.008	0.074	1.74428e-124	Others	CBFA2T3
4.90702e-125	-0.849678	0.025	0.1	2.6547e-122	Others	MYH11
6.95699e-122	-0.501203	0.009	0.073	3.76373e-119	Others	GPR183
2.29804e-121	0.0901927	0.161	0.286	1.24324e-118	Others	SEMA3C
1.16152e-119	0.914756	0.04	0.122	6.28383e-117	Others	RASSF8
3.29693e-118	0.23863	0.051	0.136	1.78364e-115	Others	SPECC1
1.97609e-117	0.729794	0.186	0.32	1.06906e-114	Others	CLU
1.08187e-116	-2.01865	0.003	0.059	5.85289e-114	Others	CD52
5.35101e-115	0.401104	0.101	0.207	2.89489e-112	Others	SOD3
7.75346e-114	0.600923	0.006	0.063	4.19462e-111	Others	ANKRD37
5.12159e-113	-2.48267	0.005	0.06	2.77078e-110	Others	MYCT1
4.33516e-111	1.00768	0.006	0.062	2.34532e-108	Others	PTTG1
1.14538e-107	0.590209	0.028	0.097	6.1965e-105	Others	FCER1G
1.4125e-106	0.46522	0.005	0.058	7.64165e-104	Others	C15orf48
2.06471e-105	0.710363	0.014	0.074	1.11701e-102	Others	ALOX5AP
5.84333e-103	0.114897	0.021	0.084	3.16124e-100	Others	SOX10
5.35961e-102	-2.21138	0.004	0.055	2.89955e-99	Others	IFI27
8.42021e-98	0.943888	0.197	0.339	4.55533e-95	Others	APOD
1.47094e-97	0.842932	0.393	0.62	7.9578e-95	Others	VIM
2.10747e-96	-0.254268	0.003	0.05	1.14014e-93	Others	IRF4
1.30118e-95	-0.384999	0.006	0.055	7.03941e-93	Others	CD69
3.65643e-95	-0.236874	0.006	0.056	1.97813e-92	Others	MC1R
2.509e-94	-0.512765	0.047	0.118	1.35737e-91	Others	INSIG1
2.86401e-93	-1.81161	0.006	0.053	1.54943e-90	Others	SOX17
8.46938e-93	-0.729409	0.007	0.055	4.58193e-90	Others	LYZ
2.28491e-92	-0.50181	0.023	0.083	1.23613e-89	Others	RGS5
1.38551e-89	-1.30185	0.023	0.079	7.4956e-87	Others	RAMP2
3.1735e-89	2.11805	0.031	0.093	1.71686e-86	Others	GFAP
4.25922e-89	-0.324449	0.023	0.081	2.30424e-86	Others	EDNRA
6.4319e-89	-0.767963	0.003	0.047	3.47966e-86	Others	IL32
9.78174e-88	1.68414	0.007	0.053	5.29192e-85	Others	RRM2
2.35169e-87	-0.259091	0.005	0.05	1.27227e-84	Others	CLEC10A
3.79507e-87	0.827402	0.03	0.091	2.05313e-84	Others	CD68
1.91768e-86	1.25165	0.026	0.084	1.03746e-83	Others	AIF1
2.21555e-86	0.450051	0.006	0.051	1.19861e-83	Others	MNDA
4.11363e-85	0.47014	0.002	0.044	2.22547e-82	Others	NDUFA4L2
1.85436e-83	-0.385084	0.006	0.05	1.00321e-80	Others	MT1F
4.44182e-81	-0.0960947	0.16	0.252	2.40303e-78	Others	SFRP1
9.09733e-81	0.241084	0.009	0.055	4.92165e-78	Others	C5AR1
3.69294e-80	1.12052	0.008	0.053	1.99788e-77	Others	TYMS
5.94808e-80	0.536844	0.007	0.05	3.21791e-77	Others	SOX8
1.07231e-78	0.0952141	0.011	0.056	5.80118e-76	Others	CD83
1.5326e-76	1.69042	0.007	0.049	8.29135e-74	Others	LSAMP
5.17876e-76	-1.32966	0.003	0.04	2.80171e-73	Others	LGR5
7.24195e-76	-0.702084	0.003	0.041	3.91789e-73	Others	CD3E
2.93823e-75	-0.677645	0.039	0.097	1.58958e-72	Others	C11orf96
7.4644e-75	0.352703	0.011	0.054	4.03824e-72	Others	TYROBP
2.18525e-72	0.155011	0.005	0.044	1.18222e-69	Others	IL4I1
1.02675e-71	-0.595726	0.004	0.041	5.5547e-69	Others	TYRP1
2.01106e-71	0.604749	0.008	0.049	1.08798e-68	Others	INHBA
1.22614e-70	2.00373	0.08	0.042	6.6334e-68	Others	ENPP1
3.10409e-70	-1.91078	0.003	0.038	1.67931e-67	Others	CLDN5
1.17642e-69	-0.680768	0.004	0.04	6.36444e-67	Others	CD3G
1.80858e-69	1.59171	0.29	0.508	9.78441e-67	Others	CRYAB
7.47884e-69	0.252787	0.004	0.039	4.04605e-66	Others	WNT5A
2.25762e-68	-1.4529	0.003	0.037	1.22137e-65	Others	CCL19
5.90343e-68	1.76198	0.005	0.042	3.19376e-65	Others	CDK1
1.01333e-67	1.0019	0.057	0.12	5.48213e-65	Others	RNASE1
3.8485e-67	-0.690257	0.002	0.035	2.08204e-64	Others	MMP27
1.10453e-66	0.946791	0.008	0.046	5.97552e-64	Others	NUSAP1
1.3791e-66	-0.106497	0.207	0.313	7.46093e-64	Others	MYL9
8.55651e-65	0.788175	0.005	0.04	4.62907e-62	Others	TOP2A
3.40192e-63	1.9208	0.007	0.041	1.84044e-60	Others	NLGN4Y
1.28078e-62	-0.840569	0.002	0.033	6.92903e-60	Others	CD3D
6.8865e-62	0.0579702	0.002	0.033	3.7256e-59	Others	CD1A
1.4977e-61	-1.34554	0.002	0.033	8.10254e-59	Others	PTPRCAP
1.19178e-58	-0.0929304	0.005	0.036	6.44751e-56	Others	SNAI1
1.76075e-57	0.566114	0.018	0.057	9.52564e-55	Others	HMOX1
4.9198e-57	-0.490218	0.003	0.031	2.66161e-54	Others	WDFY4
5.23079e-57	0.140849	0.008	0.041	2.82986e-54	Others	IGFBP2
4.96509e-56	0.350219	0.011	0.045	2.68611e-53	Others	GATA2
6.54326e-53	1.08171	0.004	0.033	3.5399e-50	Others	MKI67
3.10509e-52	-0.781705	0.002	0.027	1.67986e-49	Others	LCK
9.28336e-51	2.51272	0.013	0.046	5.0223e-48	Others	AC026785.2
1.42443e-49	1.83778	0.007	0.035	7.70618e-47	Others	CENPF
1.65127e-48	-0.838295	0.003	0.027	8.93339e-46	Others	DCT
1.1739e-47	-1.01709	0.002	0.025	6.35082e-45	Others	PMEL
8.68741e-46	1.92501	0.005	0.03	4.69989e-43	Others	UBE2C
1.21512e-45	-1.28412	0.001	0.023	6.57382e-43	Others	LTB
7.69943e-45	0.432674	0.021	0.056	4.16539e-42	Others	NGFR
1.63122e-44	0.218901	0.056	0.102	8.82489e-42	Others	DAAM2
1.73528e-44	1.32881	0.004	0.028	9.38785e-42	Others	CDC20
7.77278e-44	0.0279269	0.076	0.127	4.20507e-41	Others	LMCD1
4.03429e-42	1.32392	0.156	0.24	2.18255e-39	Others	NTRK2
5.86418e-40	0.598882	0.002	0.023	3.17252e-37	Others	CCL22
1.12777e-38	-2.00034	0.002	0.021	6.10124e-36	Others	CD40LG
5.41047e-38	1.43465	0.009	0.033	2.92706e-35	Others	C1QA
1.07397e-37	0.210493	0.004	0.024	5.8102e-35	Others	LST1
2.3439e-36	0.529621	0.024	0.053	1.26805e-33	Others	IRF8
2.66383e-36	0.231112	0.007	0.029	1.44113e-33	Others	GLI1
4.74106e-36	-1.66065	0.002	0.02	2.56492e-33	Others	SELE
5.38776e-36	-5.16457	0	0.017	2.91478e-33	Others	MLANA
3.58046e-34	0.290389	0.006	0.026	1.93703e-31	Others	MMRN1
2.07097e-33	-2.06571	0.001	0.018	1.12039e-30	Others	CD1B
2.52476e-33	0.489025	0.002	0.019	1.36589e-30	Others	CTSW
7.36906e-33	0.890086	0.062	0.102	3.98666e-30	Others	SGCE
5.77486e-32	0.78957	0.004	0.022	3.1242e-29	Others	TYR
3.10186e-31	-3.85054	0	0.015	1.67811e-28	Others	LGALS2
1.06399e-29	2.70361	0.027	0.013	5.75618e-27	Others	NMB
3.98648e-29	0.552482	0.002	0.018	2.15669e-26	Others	CRABP1
9.281e-29	3.49715	0.003	0.019	5.02102e-26	Others	DPP6
4.01033e-28	1.20237	0.003	0.019	2.16959e-25	Others	KLRB1
1.97611e-27	0.00327633	0.003	0.018	1.06907e-24	Others	GPR4
5.18669e-27	0.812625	0.003	0.017	2.806e-24	Others	CD8A
5.13425e-26	0.997548	0.002	0.016	2.77763e-23	Others	IL1B
1.15073e-25	1.96574	0.15	0.125	6.22547e-23	Others	PTGER3
6.32972e-25	0.878176	0.005	0.02	3.42438e-22	Others	ABCC2
1.58885e-24	-0.137619	0.005	0.02	8.59566e-22	Others	PLAC9
1.0005e-23	0.689341	0.005	0.02	5.4127e-21	Others	TFPI2
2.40839e-23	1.10112	0.033	0.059	1.30294e-20	Others	PLP1
3.39258e-23	1.07062	0.002	0.014	1.83538e-20	Others	IL2RA
1.87033e-22	1.00353	0.073	0.107	1.01185e-19	Others	BHLHE41
2.96459e-21	1.94489	0.005	0.018	1.60384e-18	Others	TRPM1
1.97221e-20	1.96106	0.001	0.011	1.06697e-17	Others	ARSI
3.80271e-20	0.830861	0.032	0.054	2.05726e-17	Others	FGFBP2
7.13766e-19	-0.267987	0.004	0.015	3.86147e-16	Others	PROX1
9.01117e-19	1.74943	0.001	0.011	4.87505e-16	Others	BIRC5
1.52388e-18	1.09751	0.011	0.025	8.24418e-16	Others	AK5
1.04681e-16	1.01374	0.017	0.033	5.66323e-14	Others	HPSE2
3.99612e-15	0.874626	0.005	0.015	2.1619e-12	Others	COCH
8.97848e-15	-0.416158	0.003	0.012	4.85736e-12	Others	GZMK
1.25438e-14	0.830295	0.047	0.068	6.7862e-12	Others	LYVE1
1.31629e-14	1.1538	0.02	0.035	7.1211e-12	Others	HACD1
3.87173e-14	0.556829	0.001	0.008	2.0946e-11	Others	CCR7
1.04731e-12	0.740752	0.002	0.009	5.66594e-10	Others	CRMP1
2.38135e-11	1.63974	0.001	0.007	1.28831e-08	Others	BCAN
4.46469e-11	1.48925	0.004	0.012	2.4154e-08	Others	PKHD1L1
1.03121e-09	2.01056	0.196	0.199	5.57886e-07	Others	AKR1C1
1.22863e-09	0.434287	0.061	0.079	6.64691e-07	Others	LOXL2
2.20019e-09	2.34893	0.002	0.007	1.1903e-06	Others	CLEC9A
7.28077e-09	1.76518	0.043	0.058	3.9389e-06	Others	GYPC
1.8239e-08	1.97769	0.009	0.017	9.8673e-06	Others	SOX2
2.25255e-08	0.48856	0.001	0.006	1.21863e-05	Others	TFF3
4.16184e-08	2.36222	0.002	0.007	2.25155e-05	Others	IDO1
6.43363e-08	2.27457	0.002	0.007	3.4806e-05	Others	DKK4
6.54812e-08	2.28396	0.002	0.007	3.54253e-05	Others	LYPD1
1.0324e-07	1.43957	0.088	0.111	5.58531e-05	Others	STRADB
1.5831e-07	0.281181	0.001	0.004	8.56459e-05	Others	CD79A
4.42451e-06	1.80901	0.042	0.033	0.00239366	Others	ADAM12
9.35758e-06	3.18492	0.009	0.015	0.00506245	Others	FOXD3
1.67691e-05	0.824231	0.002	0.005	0.00907206	Others	MZB1
2.37578e-05	2.14585	0.002	0.006	0.012853	Others	TNFRSF17
3.89167e-05	4.07142	0.002	0.005	0.0210539	Others	KIF1A
0.000592412	2.13266	0.003	0.006	0.320495	Others	HAPLN1
0.00141579	3.92391	0.003	0.005	0.765942	Others	LINC00636
0.00505541	5.35691	0.004	0.002	1	Others	HBD
0.0178837	0.226795	0.095	0.104	1	Others	CES1
0.0381562	1.62207	0.237	0.286	1	Others	GPX3
0.116337	3.96576	0.004	0.005	1	Others	IFNG
0.281538	3.61673	0.047	0.051	1	Others	NR2F1
0.314493	1.15268	0.139	0.156	1	Others	CALCRL
0.365132	4.5509	0.002	0.002	1	Others	IL24
0.4023	0.911055	0.138	0.144	1	Others	TWIST1
0.644725	0.440582	0.092	0.096	1	Others	TWIST2
0.829085	0.793173	0.102	0.105	1	Others	TBX15
0	4.62029	0.447	0.049	0	Adnexal	SOX9
0	2.11178	0.532	0.173	0	Adnexal	SPARCL1
0	1.97207	0.575	0.236	0	Adnexal	ITGA6
0	3.68793	0.466	0.134	0	Adnexal	SFRP1
0	3.2319	0.327	0.034	0	Adnexal	TM4SF1
0	2.6077	0.486	0.216	0	Adnexal	AQP1
0	-3.28423	0.063	0.316	0	Adnexal	SERPINB2
0	2.12093	0.47	0.218	0	Adnexal	NDRG2
0	1.72817	0.383	0.132	0	Adnexal	MYLK
0	-1.96974	0.143	0.394	0	Adnexal	THBS2
0	-1.38884	0.399	0.646	0	Adnexal	FOS
0	4.1154	0.28	0.036	0	Adnexal	VWF
0	1.70774	0.494	0.253	0	Adnexal	HES1
0	2.19226	0.287	0.068	0	Adnexal	MARCKSL1
0	0.977888	0.337	0.119	0	Adnexal	NR2F2
0	3.88896	0.247	0.029	0	Adnexal	SOSTDC1
0	0.401975	0.45	0.233	0	Adnexal	MYL9
0	3.48763	0.27	0.055	0	Adnexal	CDH5
0	-6.23704	0.025	0.231	0	Adnexal	KRT2
0	-3.65076	0.051	0.253	0	Adnexal	DSC1
0	2.46002	0.291	0.092	0	Adnexal	GNG11
0	4.09456	0.229	0.031	0	Adnexal	PLVAP
0	0.839486	0.407	0.211	0	Adnexal	IGFBP7
0	-1.0926	0.508	0.699	0	Adnexal	ANXA1
0	2.23855	0.249	0.06	0	Adnexal	LMCD1
0	1.40876	0.32	0.137	0	Adnexal	AKR1C1
0	-2.26134	0.14	0.322	0	Adnexal	POSTN
0	-2.69167	0.048	0.226	0	Adnexal	FGFBP1
0	4.037	0.193	0.018	0	Adnexal	ECSCR
0	-1.23177	0.171	0.345	0	Adnexal	CAPG
0	-1.51988	0.11	0.28	0	Adnexal	NSG1
0	2.88429	0.222	0.052	0	Adnexal	FRZB
0	-2.74916	0.052	0.221	0	Adnexal	KRTDAP
0	-1.26613	0.191	0.359	0	Adnexal	ATF3
0	-0.953721	0.174	0.341	0	Adnexal	MICAL2
0	-3.22148	0.07	0.236	0	Adnexal	SFRP2
0	1.51931	0.71	0.547	0	Adnexal	TMEM123
0	1.17029	0.343	0.182	0	Adnexal	ITM2A
0	-2.70777	0.031	0.192	0	Adnexal	LY6D
0	1.30683	0.35	0.189	0	Adnexal	CD34
0	0.942304	0.417	0.257	0	Adnexal	CLU
0	-0.732758	0.148	0.307	0	Adnexal	IGFBP3
0	2.42836	0.241	0.082	0	Adnexal	CD93
0	3.14357	0.185	0.027	0	Adnexal	SOX10
0	-1.03994	0.248	0.405	0	Adnexal	AHNAK2
0	1.79063	0.381	0.225	0	Adnexal	SEMA3C
0	0.654549	0.471	0.315	0	Adnexal	KRT15
0	1.50228	0.225	0.07	0	Adnexal	TMEM47
0	0.704041	0.251	0.098	0	Adnexal	FABP4
0	2.84295	0.199	0.048	0	Adnexal	TFAP2B
0	0.159526	0.251	0.101	0	Adnexal	SCD
0	1.88546	0.221	0.072	0	Adnexal	NES
0	0.470318	0.379	0.232	0	Adnexal	EPS8
0	-1.73795	0.049	0.192	0	Adnexal	BMP2
0	1.10241	0.28	0.141	0	Adnexal	STMN1
0	-1.50667	0.21	0.348	0	Adnexal	AQP3
0	0.281766	0.207	0.072	0	Adnexal	KIT
0	-1.50139	0.094	0.229	0	Adnexal	SLPI
0	4.02408	0.146	0.011	0	Adnexal	MYCT1
0	0.744528	0.464	0.331	0	Adnexal	MAP1LC3B
0	0.405942	0.348	0.217	0	Adnexal	CPE
0	0.38569	0.369	0.239	0	Adnexal	GPX3
0	0.240019	0.784	0.654	0	Adnexal	ITGB1
0	1.12479	0.267	0.139	0	Adnexal	IFITM1
0	2.69448	0.16	0.032	0	Adnexal	RAMP2
0	-1.17639	0.12	0.248	0	Adnexal	TUBB2B
0	1.2287	0.376	0.249	0	Adnexal	PTGR1
0	1.74187	0.29	0.164	0	Adnexal	KRT18
0	0.755522	0.602	0.478	0	Adnexal	FBXO7
0	1.83672	0.303	0.18	0	Adnexal	SPRY1
0	2.60861	0.147	0.027	0	Adnexal	IL3RA
0	0.395744	0.665	0.545	0	Adnexal	TSC22D1
0	3.46246	0.126	0.007	0	Adnexal	SOX8
0	-1.25833	0.217	0.334	0	Adnexal	COL5A1
0	1.42194	0.232	0.116	0	Adnexal	CALCRL
0	0.378159	0.172	0.056	0	Adnexal	MYH11
0	1.3058	0.279	0.166	0	Adnexal	FAM210B
0	-1.14908	0.307	0.42	0	Adnexal	COL6A2
0	0.6927	0.405	0.293	0	Adnexal	HMGB2
0	-0.150448	0.225	0.113	0	Adnexal	TAGLN
0	1.43378	0.179	0.067	0	Adnexal	BHLHE41
0	3.99858	0.123	0.013	0	Adnexal	SOX17
0	-0.03097	0.545	0.437	0	Adnexal	IGFBP5
0	1.754	0.145	0.038	0	Adnexal	GIMAP7
0	0.94325	0.203	0.097	0	Adnexal	EDNRB
0	-0.29872	0.133	0.239	0	Adnexal	TMEM45A
0	1.58933	0.369	0.265	0	Adnexal	FXYD3
0	1.20169	0.145	0.041	0	Adnexal	TMEM150C
0	-3.91686	0.032	0.134	0	Adnexal	RGS1
0	0.45058	0.83	0.729	0	Adnexal	HMGN2
0	-0.789053	0.244	0.345	0	Adnexal	TP63
0	-1.87252	0.226	0.324	0	Adnexal	FBLN1
0	0.50282	0.503	0.407	0	Adnexal	PALLD
0	-1.70644	0.042	0.137	0	Adnexal	ASPN
0	-0.996022	0.172	0.266	0	Adnexal	NTRK2
0	-2.80141	0.058	0.152	0	Adnexal	CPVL
0	1.16961	0.212	0.118	0	Adnexal	SNCA
0	0.905004	0.391	0.299	0	Adnexal	APOD
0	0.859798	0.277	0.185	0	Adnexal	SLC25A37
0	-1.61601	0.083	0.175	0	Adnexal	TWIST1
0	2.74637	0.112	0.021	0	Adnexal	IFI27
0	2.26651	0.114	0.023	0	Adnexal	NGFR
0	4.18227	0.096	0.006	0	Adnexal	CLDN5
0	0.406114	0.216	0.126	0	Adnexal	SELENOM
0	0.33698	0.229	0.14	0	Adnexal	S100A13
0	-2.28163	0.029	0.117	0	Adnexal	DUSP2
0	0.959352	0.292	0.204	0	Adnexal	FSCN1
0	0.599096	0.651	0.564	0	Adnexal	LENG8
0	0.396989	0.255	0.168	0	Adnexal	SYNPO2
0	-4.35751	0.012	0.098	0	Adnexal	GPR183
0	-1.25415	0.166	0.252	0	Adnexal	MFAP4
0	-1.71261	0.057	0.143	0	Adnexal	SLC8A1
0	-0.991069	0.456	0.541	0	Adnexal	MYC
0	-1.08685	0.207	0.291	0	Adnexal	COL5A2
0	-0.788801	0.059	0.142	0	Adnexal	SOX15
0	0.87999	0.133	0.051	0	Adnexal	RGS5
0	-3.33173	0.038	0.12	0	Adnexal	FCER1G
0	-1.09498	0.227	0.308	0	Adnexal	COL6A3
0	0.910776	0.157	0.077	0	Adnexal	ZNF667-AS1
0	0.0279866	0.204	0.124	0	Adnexal	ACTA2
0	-1.45641	0.275	0.355	0	Adnexal	SERPINB5
0	-3.63027	0.017	0.096	0	Adnexal	ALOX5AP
0	-3.5067	0.029	0.108	0	Adnexal	FCER1A
0	1.0628	0.204	0.127	0	Adnexal	TFPI
0	-3.08692	0.037	0.112	0	Adnexal	CD68
0	-1.95273	0.054	0.129	0	Adnexal	CES1
0	-3.17144	0.03	0.105	0	Adnexal	AIF1
0	-1.37536	0.077	0.152	0	Adnexal	PTGER3
0	0.864094	0.149	0.075	0	Adnexal	SGCE
0	0.728112	0.313	0.24	0	Adnexal	HERC2
0	0.683838	0.34	0.267	0	Adnexal	TCF4
0	0.254294	0.542	0.472	0	Adnexal	PSME1
0	2.91129	0.16	0.09	0	Adnexal	INSIG1
0	-1.66447	0.05	0.119	0	Adnexal	TWIST2
0	1.03897	0.135	0.067	0	Adnexal	CLDN4
0	2.13023	0.083	0.016	0	Adnexal	IGFBP2
0	-2.07766	0.272	0.339	0	Adnexal	MMP2
0	-4.37092	0.01	0.072	0	Adnexal	CD69
0	1.88968	0.087	0.025	0	Adnexal	INHBA
0	-3.84862	0.007	0.067	0	Adnexal	IRF4
0	-3.59513	0.016	0.074	0	Adnexal	CD52
0	-3.24364	0.015	0.07	0	Adnexal	TYROBP
0	1.25323	0.088	0.034	0	Adnexal	FGFBP2
0	-3.61408	0.018	0.07	0	Adnexal	LYZ
0	-3.79931	0.014	0.063	0	Adnexal	CLEC10A
0	1.93401	0.069	0.02	0	Adnexal	WNT5A
0	-2.89573	0.016	0.064	0	Adnexal	MNDA
0	3.55699	0.056	0.009	0	Adnexal	MMRN1
0	-4.8011	0.007	0.054	0	Adnexal	TYRP1
0	-0.72395	0.667	0.712	0	Adnexal	EMP1
0	-4.26404	0.01	0.053	0	Adnexal	CD3E
0	1.8972	0.062	0.02	0	Adnexal	SNAI1
0	3.73277	0.044	0.006	0	Adnexal	SELE
0	-4.06138	0.006	0.042	0	Adnexal	WDFY4
0	2.26626	0.041	0.008	0	Adnexal	TFPI2
0	2.34558	0.037	0.006	0	Adnexal	GPR4
0	3.54606	0.032	0.006	0	Adnexal	PROX1
1.0438e-298	-0.90151	0.146	0.23	5.64693e-296	Adnexal	BASP1
2.04098e-297	-0.633893	0.268	0.366	1.10417e-294	Adnexal	ID2
1.64732e-294	-4.2417	0.008	0.043	8.912e-292	Adnexal	CD3D
1.18963e-287	2.07743	0.034	0.008	6.43592e-285	Adnexal	SOX2
5.72793e-287	-3.26283	0.042	0.093	3.09881e-284	Adnexal	CXCR4
1.39952e-277	-2.61137	0.009	0.045	7.5714e-275	Adnexal	MMP27
1.73963e-272	-0.292628	0.539	0.382	9.41139e-270	Adnexal	MGP
4.84665e-272	-4.50812	0.005	0.036	2.62204e-269	Adnexal	DCT
3.49188e-268	-0.561751	0.741	0.743	1.88911e-265	Adnexal	TSC22D3
1.3359e-264	0.393415	0.117	0.063	7.22722e-262	Adnexal	MEF2C
3.79417e-264	0.52906	0.381	0.321	2.05265e-261	Adnexal	ENAH
1.73719e-262	-1.7967	0.026	0.07	9.39822e-260	Adnexal	C15orf48
7.99167e-258	-3.26932	0.009	0.042	4.3235e-255	Adnexal	C1QA
4.76887e-256	-0.868244	0.07	0.03	2.57996e-253	Adnexal	GATA2
1.4752e-255	0.829856	0.155	0.096	7.98084e-253	Adnexal	PTN
5.56153e-251	-2.12284	0.062	0.115	3.00879e-248	Adnexal	ARHGAP4
1.5418e-249	-3.52578	0.014	0.05	8.34115e-247	Adnexal	CD3G
1.93621e-248	-2.84443	0.009	0.042	1.04749e-245	Adnexal	CD1A
1.3178e-247	-1.25084	0.038	0.086	7.12932e-245	Adnexal	EMX2
2.01648e-237	1.92646	0.24	0.191	1.09091e-234	Adnexal	CRABP2
1.61757e-236	-0.311061	0.102	0.173	8.75107e-234	Adnexal	BMP7
1.46741e-235	-3.83993	0.007	0.036	7.93869e-233	Adnexal	LCK
7.12343e-234	-0.260996	0.15	0.232	3.85378e-231	Adnexal	PCDH7
8.4605e-230	-1.15498	0.089	0.148	4.57713e-227	Adnexal	CD248
1.92952e-219	0.32555	0.171	0.11	1.04387e-216	Adnexal	SPECC1
1.27828e-217	-4.40232	0.004	0.029	6.91548e-215	Adnexal	TYR
2.70573e-216	0.348953	0.382	0.33	1.4638e-213	Adnexal	PRR13
1.49571e-215	0.364254	0.178	0.117	8.09177e-213	Adnexal	SLC2A3
3.38321e-214	3.46786	0.014	0.001	1.83032e-211	Adnexal	TFF3
2.20467e-213	-4.58287	0.004	0.028	1.19272e-210	Adnexal	CD40LG
3.38093e-206	-3.15542	0.006	0.032	1.82908e-203	Adnexal	PMEL
1.26649e-203	0.382673	0.151	0.099	6.85169e-201	Adnexal	RASSF8
3.8462e-200	1.59847	0.041	0.016	2.0808e-197	Adnexal	AK5
3.53812e-198	-0.351433	0.278	0.368	1.91413e-195	Adnexal	RGCC
4.04354e-196	-1.5296	0.017	0.049	2.18755e-193	Adnexal	LGR5
2.80805e-191	-3.77087	0.006	0.03	1.51915e-188	Adnexal	LTB
2.91591e-191	-0.895296	0.114	0.175	1.57751e-188	Adnexal	AREG
1.06331e-189	-4.18688	0.002	0.022	5.75253e-187	Adnexal	MLANA
1.82652e-189	0.268001	0.44	0.376	9.88148e-187	Adnexal	CALD1
6.93966e-188	1.32679	0.164	0.118	3.75436e-185	Adnexal	ID3
7.5932e-186	-0.946901	0.05	0.094	4.10792e-183	Adnexal	GEM
6.56894e-185	-0.193629	0.214	0.293	3.5538e-182	Adnexal	S100A14
1.0199e-181	0.809524	0.254	0.208	5.51768e-179	Adnexal	SLC25A39
4.36885e-180	2.55322	0.022	0.006	2.36355e-177	Adnexal	PKHD1L1
1.7383e-170	0.907679	0.027	0.009	9.40418e-168	Adnexal	FOXD3
3.61103e-170	1.04668	0.075	0.041	1.95357e-167	Adnexal	MC1R
7.45098e-169	-0.436721	0.281	0.348	4.03098e-166	Adnexal	MT1X
6.10874e-167	-0.823846	0.187	0.244	3.30483e-164	Adnexal	PTGDS
7.28813e-167	0.961451	0.044	0.019	3.94288e-164	Adnexal	GLI1
2.18429e-159	-2.40886	0.03	0.063	1.1817e-156	Adnexal	C5AR1
4.89679e-159	0.842404	0.224	0.179	2.64917e-156	Adnexal	HIST1H4C
3.11449e-157	-3.48345	0.005	0.025	1.68494e-154	Adnexal	CTSW
2.60217e-155	0.661041	0.504	0.489	1.40777e-152	Adnexal	CRYAB
6.13533e-151	0.479781	0.306	0.262	3.31922e-148	Adnexal	BECN1
2.70332e-149	-0.864001	0.604	0.612	1.4625e-146	Adnexal	COL6A1
7.73046e-148	0.0195855	0.107	0.067	4.18218e-145	Adnexal	TSPAN33
1.17272e-143	-0.427562	0.419	0.475	6.3444e-141	Adnexal	APCDD1
4.96707e-139	-3.25561	0.003	0.02	2.68719e-136	Adnexal	LGALS2
1.10312e-135	-3.4695	0.005	0.023	5.9679e-133	Adnexal	CD1B
7.38461e-133	0.760062	0.17	0.131	3.99508e-130	Adnexal	YIPF1
3.38797e-131	-1.71234	0.035	0.065	1.83289e-128	Adnexal	HMOX1
3.05676e-129	1.16503	0.056	0.031	1.65371e-126	Adnexal	CDK1
6.15103e-126	0.868706	0.117	0.082	3.32771e-123	Adnexal	FAM207A
1.45574e-125	1.84524	0.215	0.189	7.87558e-123	Adnexal	DEFB1
6.31678e-124	-2.09641	0.046	0.078	3.41738e-121	Adnexal	LYVE1
5.33688e-122	0.0685142	0.206	0.28	2.88725e-119	Adnexal	CAPNS2
2.82841e-121	0.247282	0.227	0.182	1.53017e-118	Adnexal	LIPA
3.98041e-120	-0.432923	0.055	0.091	2.1534e-117	Adnexal	NTNG1
6.04386e-120	-1.92888	0.033	0.061	3.26973e-117	Adnexal	IRF8
9.26965e-120	-0.541525	0.389	0.461	5.01488e-117	Adnexal	SH3BGRL3
2.79288e-118	-1.15706	0.028	0.056	1.51095e-115	Adnexal	LSAMP
5.36295e-117	1.25306	0.019	0.006	2.90136e-114	Adnexal	BIRC5
1.6158e-115	-3.19045	0.006	0.023	8.74149e-113	Adnexal	TRPM1
2.73311e-112	0.488514	0.099	0.065	1.47861e-109	Adnexal	EDNRA
2.42366e-111	0.551593	0.333	0.301	1.3112e-108	Adnexal	TFAP2A
5.08893e-109	1.01243	0.204	0.168	2.75311e-106	Adnexal	RHOV
9.52978e-109	0.726165	0.322	0.299	5.15561e-106	Adnexal	CD109
6.28322e-107	0.330452	0.133	0.097	3.39922e-104	Adnexal	STRADB
5.81289e-106	1.53585	0.075	0.048	3.14477e-103	Adnexal	PLP1
6.62644e-106	-1.08515	0.141	0.186	3.5849e-103	Adnexal	MITF
1.9196e-104	-4.42335	0.003	0.016	1.0385e-101	Adnexal	GZMK
5.11332e-104	1.79373	0.052	0.03	2.76631e-101	Adnexal	TOP2A
9.58084e-104	-3.71301	0.004	0.018	5.18324e-101	Adnexal	IL2RA
3.82014e-102	0.301376	0.054	0.031	2.0667e-99	Adnexal	NLGN4Y
4.93998e-96	1.53634	0.044	0.024	2.67253e-93	Adnexal	MKI67
7.82357e-96	0.43707	0.046	0.025	4.23255e-93	Adnexal	HPSE2
7.44583e-93	-3.25644	0.008	0.023	4.02819e-90	Adnexal	KLRB1
5.75984e-90	0.486428	0.01	0.002	3.11608e-87	Adnexal	LINC00636
1.55318e-86	0.969209	0.046	0.027	8.40271e-84	Adnexal	CENPF
4.02593e-85	-0.582596	0.352	0.4	2.17803e-82	Adnexal	HTRA1
7.27638e-84	-1.56004	0.102	0.133	3.93652e-81	Adnexal	COTL1
2.91285e-79	0.125211	0.668	0.597	1.57585e-76	Adnexal	LGALS3
3.89779e-79	0.470598	0.21	0.179	2.10871e-76	Adnexal	ATOX1
7.07448e-78	-1.62047	0.038	0.061	3.8273e-75	Adnexal	CD83
2.924e-77	-0.0519999	0.43	0.368	1.58189e-74	Adnexal	CCND1
1.2355e-75	-0.495988	0.213	0.255	6.68406e-73	Adnexal	CCND2
5.7986e-75	0.132285	0.046	0.071	3.13704e-72	Adnexal	ACER1
1.98209e-74	0.436083	0.059	0.037	1.07231e-71	Adnexal	ENPP1
7.60915e-73	-0.394868	0.152	0.191	4.11655e-70	Adnexal	PDGFRA
4.76092e-72	-0.41273	0.065	0.043	2.57566e-69	Adnexal	NR2F1
1.39363e-71	-1.02206	0.088	0.117	7.53955e-69	Adnexal	THY1
1.14982e-70	-0.168993	0.652	0.574	6.22051e-68	Adnexal	DST
3.60679e-70	-3.65249	0.008	0.021	1.95127e-67	Adnexal	CD8A
2.92478e-67	0.331397	0.186	0.244	1.58231e-64	Adnexal	RAB38
5.07206e-66	0.896352	0.063	0.043	2.74399e-63	Adnexal	TYMS
5.18234e-66	0.290449	0.095	0.069	2.80364e-63	Adnexal	LOXL2
2.5788e-63	0.0671201	0.359	0.318	1.39513e-60	Adnexal	TACSTD2
8.30543e-63	-1.15306	0.24	0.257	4.49324e-60	Adnexal	FBN1
4.2377e-59	0.426428	0.186	0.159	2.29259e-56	Adnexal	MFSD12
3.04925e-53	-0.668918	0.324	0.336	1.64965e-50	Adnexal	NOTCH3
4.90034e-53	-0.447509	0.195	0.157	2.65109e-50	Adnexal	CTSZ
7.56978e-53	-0.221636	0.029	0.047	4.09525e-50	Adnexal	NDUFA4L2
2.63143e-52	1.00447	0.228	0.216	1.42361e-49	Adnexal	IL33
6.44067e-52	0.440983	0.087	0.067	3.4844e-49	Adnexal	SLCO4A1
1.39286e-51	-0.78233	0.113	0.139	7.53539e-49	Adnexal	LUM
1.4502e-50	-2.23277	0.002	0.009	7.84557e-48	Adnexal	BCAN
2.47008e-49	0.864683	0.197	0.251	1.33631e-46	Adnexal	APOE
4.23477e-48	0.59782	0.037	0.024	2.29101e-45	Adnexal	UBE2C
1.30454e-47	0.754745	0.096	0.076	7.05758e-45	Adnexal	S100B
5.18857e-47	1.22761	0.054	0.039	2.80701e-44	Adnexal	NUSAP1
2.317e-45	-1.15602	0.01	0.02	1.2535e-42	Adnexal	CRABP1
3.22829e-45	1.05527	0.133	0.115	1.7465e-42	Adnexal	LAMB3
1.75084e-44	-1.0653	0.212	0.173	9.47204e-42	Adnexal	HLA-DPA1
9.50346e-44	-3.29192	0.003	0.01	5.14137e-41	Adnexal	CCR7
1.07706e-43	-0.529732	0.184	0.213	5.82688e-41	Adnexal	AXL
1.31948e-41	-0.349949	0.308	0.284	7.13836e-39	Adnexal	PBXIP1
7.43041e-40	-0.718003	0.253	0.272	4.01985e-37	Adnexal	LYPD3
1.60874e-39	-0.638937	0.459	0.436	8.7033e-37	Adnexal	CXCL12
1.9463e-39	-1.08863	0.012	0.022	1.05295e-36	Adnexal	ABCC2
3.29096e-39	0.358628	0.02	0.011	1.78041e-36	Adnexal	NMB
1.10305e-37	-0.0260415	0.628	0.593	5.96748e-35	Adnexal	VIM
2.48405e-36	0.50061	0.227	0.212	1.34387e-33	Adnexal	RGMB
6.93804e-33	-0.550578	0.172	0.193	3.75348e-30	Adnexal	VCAN
1.95531e-32	-0.825908	0.187	0.21	1.05782e-29	Adnexal	BIRC3
4.06668e-32	-0.164723	0.1	0.124	2.20008e-29	Adnexal	MT1M
1.40389e-31	-0.744931	0.032	0.045	7.59506e-29	Adnexal	IL4I1
1.23536e-28	-1.22848	0.017	0.026	6.68332e-26	Adnexal	LST1
6.82832e-27	0.363112	0.15	0.135	3.69412e-24	Adnexal	FKBP8
4.81808e-25	0.67631	0.067	0.054	2.60658e-22	Adnexal	PTTG1
7.56014e-24	-0.144546	0.099	0.084	4.09003e-21	Adnexal	GFAP
1.00353e-23	0.662106	0.181	0.171	5.42909e-21	Adnexal	GPR157
1.37113e-23	0.886367	0.032	0.024	7.41783e-21	Adnexal	CDC20
8.36087e-23	0.55444	0.083	0.103	4.52323e-20	Adnexal	COL21A1
2.09013e-22	-1.66478	0.003	0.008	1.13076e-19	Adnexal	IDO1
3.50206e-21	1.06415	0.087	0.076	1.89461e-18	Adnexal	PKIB
1.47264e-19	-0.725258	0.289	0.294	7.967e-17	Adnexal	MAL2
1.81163e-19	-0.499666	0.166	0.182	9.80091e-17	Adnexal	MEG3
2.45762e-19	-0.194984	0.104	0.088	1.32957e-16	Adnexal	C11orf96
7.07727e-19	-2.19754	0.132	0.108	3.8288e-16	Adnexal	RNASE1
7.39553e-18	0.237684	0.042	0.054	4.00098e-15	Adnexal	RRM2
4.02582e-17	-0.700014	0.358	0.345	2.17797e-14	Adnexal	KRT5
4.32743e-17	0.0929172	0.269	0.306	2.34114e-14	Adnexal	CXADR
1.18732e-15	-2.18194	0.004	0.008	6.42342e-13	Adnexal	CLEC9A
1.39758e-14	-1.02263	0.015	0.021	7.5609e-12	Adnexal	PLAC9
3.24983e-14	-0.569053	0.109	0.122	1.75816e-11	Adnexal	TMEM176A
6.1068e-14	-0.960021	0.113	0.123	3.30378e-11	Adnexal	MFAP5
1.0849e-13	-0.110486	0.077	0.066	5.86932e-11	Adnexal	CBFA2T3
1.05635e-12	-2.26541	0.012	0.017	5.71487e-10	Adnexal	IL1B
1.78232e-12	-0.828327	0.025	0.02	9.64237e-10	Adnexal	CCL22
2.10395e-12	-0.33814	0.139	0.154	1.13824e-09	Adnexal	SLC43A3
2.91684e-12	-0.0090546	0.139	0.157	1.57801e-09	Adnexal	QPCT
9.22582e-11	-0.275476	0.173	0.158	4.99117e-08	Adnexal	LEPR
2.67019e-10	-0.779344	0.005	0.007	1.44457e-07	Adnexal	DKK4
1.8513e-09	-1.03677	0.038	0.031	1.00155e-06	Adnexal	ADAM12
3.25369e-09	-1.11726	0.015	0.02	1.76025e-06	Adnexal	DPP6
3.43852e-09	0.301567	0.139	0.132	1.86024e-06	Adnexal	ZNF330
5.44442e-09	-0.242791	0.193	0.181	2.94543e-06	Adnexal	AC016831.1
5.55745e-09	-0.48944	0.039	0.046	3.00658e-06	Adnexal	AC026785.2
3.75937e-08	-0.890317	0.329	0.336	2.03382e-05	Adnexal	ARHGDIB
2.33466e-07	-0.611353	0.01	0.008	0.000126305	Adnexal	CRMP1
2.78847e-07	0.159738	0.008	0.005	0.000150856	Adnexal	LYPD1
1.17078e-06	-0.103791	0.106	0.117	0.000633392	Adnexal	C1orf54
1.77992e-06	-2.00418	0.004	0.005	0.000962939	Adnexal	MZB1
2.38894e-06	-1.98366	0.004	0.006	0.00129242	Adnexal	IFNG
4.71855e-06	0.844559	0.246	0.262	0.00255274	Adnexal	MIR205HG
1.92474e-05	-1.32979	0.003	0.004	0.0104129	Adnexal	CD79A
2.9087e-05	-1.59515	0.004	0.006	0.015736	Adnexal	TNFRSF17
3.49492e-05	0.119492	0.076	0.085	0.0189075	Adnexal	BMP4
0.000363943	0.138081	0.055	0.061	0.196893	Adnexal	ANKRD37
0.00084263	-0.117052	0.701	0.685	0.455863	Adnexal	HLA-B
0.00159283	-0.357293	0.013	0.015	0.861723	Adnexal	COCH
0.00222583	-1.27389	0.029	0.031	1	Adnexal	PTPRCAP
0.0077153	-0.188276	0.102	0.107	1	Adnexal	TBX15
0.00806972	-0.769786	0.335	0.308	1	Adnexal	COL17A1
0.0433799	0.175482	0.149	0.151	1	Adnexal	MAD1L1
0.0565988	-0.277922	0.37	0.35	1	Adnexal	CLDN1
0.0637147	-0.240037	0.01	0.011	1	Adnexal	ARSI
0.121329	0.119899	0.321	0.345	1	Adnexal	SNAI2
0.172345	-1.62298	0.003	0.002	1	Adnexal	HBD
0.185869	-0.770935	0.034	0.035	1	Adnexal	CCL19
0.239864	-0.147441	0.196	0.202	1	Adnexal	SOD3
0.249594	-1.54018	0.002	0.002	1	Adnexal	IL24
0.272338	-0.0179179	0.127	0.133	1	Adnexal	CYB561A3
0.281546	-1.04101	0.006	0.006	1	Adnexal	HAPLN1
0.325886	-0.937678	0.046	0.044	1	Adnexal	IL32
0.451419	-0.254227	0.034	0.034	1	Adnexal	HACD1
0.583036	0.114785	0.341	0.361	1	Adnexal	GSTP1
0.68377	0.00553126	0.046	0.047	1	Adnexal	MT1F
0.71047	0.499245	0.292	0.321	1	Adnexal	ID4
0.742065	0.334904	0.15	0.158	1	Adnexal	NR4A2
0.804155	-0.492059	0.057	0.057	1	Adnexal	GYPC
0.913188	-0.538306	0.005	0.005	1	Adnexal	KIF1A
0.998474	-0.0291626	0.099	0.099	1	Adnexal	DAAM2
0	2.93572	0.782	0.259	0	Fibroblasts	COL6A2
0	3.05302	0.679	0.158	0	Fibroblasts	COL6A3
0	3.75367	0.689	0.201	0	Fibroblasts	MMP2
0	2.99607	0.569	0.117	0	Fibroblasts	MFAP4
0	3.10865	0.595	0.146	0	Fibroblasts	FBN1
0	1.72004	0.785	0.339	0	Fibroblasts	CXCL12
0	3.53053	0.631	0.186	0	Fibroblasts	FBLN1
0	-5.23083	0.025	0.459	0	Fibroblasts	CLDN1
0	2.88694	0.583	0.164	0	Fibroblasts	COL5A2
0	-6.10905	0.014	0.43	0	Fibroblasts	TACSTD2
0	-5.33286	0.05	0.465	0	Fibroblasts	KRT15
0	-6.42822	0.016	0.424	0	Fibroblasts	SERPINB5
0	1.62551	0.744	0.34	0	Fibroblasts	MGP
0	3.91108	0.489	0.085	0	Fibroblasts	SFRP2
0	-5.09824	0.013	0.404	0	Fibroblasts	TFAP2A
0	-5.45151	0.054	0.441	0	Fibroblasts	KRT5
0	-3.36066	0.055	0.441	0	Fibroblasts	ITGA6
0	-5.94574	0.009	0.389	0	Fibroblasts	FXYD3
0	-5.56986	0.022	0.399	0	Fibroblasts	TP63
0	-5.5541	0.016	0.389	0	Fibroblasts	AQP3
0	-6.52856	0.009	0.38	0	Fibroblasts	MAL2
0	-5.54757	0.035	0.404	0	Fibroblasts	COL17A1
0	-5.02471	0.012	0.38	0	Fibroblasts	CXADR
0	2.70396	0.569	0.21	0	Fibroblasts	COL5A1
0	2.5965	0.878	0.527	0	Fibroblasts	COL6A1
0	2.49009	0.446	0.106	0	Fibroblasts	VCAN
0	-5.97947	0.007	0.346	0	Fibroblasts	S100A14
0	2.76625	0.4	0.065	0	Fibroblasts	TWIST1
0	-2.00601	0.347	0.681	0	Fibroblasts	TMEM123
0	-2.39025	0.134	0.467	0	Fibroblasts	CCND1
0	2.35544	0.428	0.1	0	Fibroblasts	PDGFRA
0	-5.63079	0.016	0.342	0	Fibroblasts	LYPD3
0	-5.6556	0.007	0.333	0	Fibroblasts	MIR205HG
0	-4.85791	0.01	0.331	0	Fibroblasts	CAPNS2
0	2.39891	0.42	0.102	0	Fibroblasts	MEG3
0	0.578128	0.846	0.53	0	Fibroblasts	VIM
0	1.61843	0.5	0.188	0	Fibroblasts	CPE
0	2.02113	0.433	0.132	0	Fibroblasts	AXL
0	0.451927	0.553	0.261	0	Fibroblasts	APOD
0	-6.17952	0.009	0.299	0	Fibroblasts	SERPINB2
0	-5.89638	0.007	0.289	0	Fibroblasts	NSG1
0	2.84131	0.339	0.066	0	Fibroblasts	LUM
0	2.11218	0.515	0.246	0	Fibroblasts	THBS2
0	0.957437	0.446	0.18	0	Fibroblasts	CD34
0	-1.90925	0.083	0.347	0	Fibroblasts	MICAL2
0	2.94878	0.329	0.066	0	Fibroblasts	CD248
0	-3.51972	0.025	0.286	0	Fibroblasts	RAB38
0	-1.39767	0.155	0.415	0	Fibroblasts	GSTP1
0	1.17418	0.671	0.412	0	Fibroblasts	IGFBP5
0	-0.911695	0.297	0.556	0	Fibroblasts	PSME1
0	-1.90088	0.145	0.393	0	Fibroblasts	HES1
0	-4.99616	0.01	0.256	0	Fibroblasts	DEFB1
0	-1.2069	0.505	0.747	0	Fibroblasts	HLA-B
0	1.60755	0.569	0.327	0	Fibroblasts	HTRA1
0	3.08295	0.303	0.063	0	Fibroblasts	MFAP5
0	-2.30809	0.173	0.408	0	Fibroblasts	AHNAK2
0	-7.00292	0.006	0.241	0	Fibroblasts	DSC1
0	2.99454	0.274	0.041	0	Fibroblasts	TWIST2
0	3.08487	0.281	0.049	0	Fibroblasts	CES1
0	-6.21491	0.003	0.234	0	Fibroblasts	RHOV
0	-1.38961	0.117	0.339	0	Fibroblasts	CAPG
0	-1.80315	0.134	0.355	0	Fibroblasts	NDRG2
0	-1.08937	0.182	0.398	0	Fibroblasts	PRR13
0	-4.88843	0.02	0.233	0	Fibroblasts	SOX9
0	1.5802	0.363	0.15	0	Fibroblasts	SOD3
0	2.59683	0.269	0.058	0	Fibroblasts	THY1
0	-1.56936	0.15	0.361	0	Fibroblasts	ID4
0	-1.89074	0.063	0.273	0	Fibroblasts	SLC25A39
0	-7.3744	0.003	0.213	0	Fibroblasts	KRTDAP
0	-1.17348	0.215	0.425	0	Fibroblasts	MAP1LC3B
0	-5.67786	0.006	0.215	0	Fibroblasts	FGFBP1
0	-0.699551	0.278	0.485	0	Fibroblasts	SH3BGRL3
0	-1.33831	0.174	0.379	0	Fibroblasts	HMGB2
0	-2.88732	0.05	0.255	0	Fibroblasts	KRT18
0	-1.31284	0.178	0.381	0	Fibroblasts	ID2
0	2.21084	0.318	0.115	0	Fibroblasts	LEPR
0	-0.806121	0.439	0.641	0	Fibroblasts	LENG8
0	-3.19939	0.021	0.221	0	Fibroblasts	GPR157
0	-1.41794	0.174	0.373	0	Fibroblasts	MT1X
0	-0.748439	0.368	0.567	0	Fibroblasts	FBXO7
0	1.72434	0.375	0.178	0	Fibroblasts	PTGDS
0	-1.84339	0.067	0.264	0	Fibroblasts	RGMB
0	0.823136	0.431	0.237	0	Fibroblasts	GPX3
0	-1.07923	0.13	0.322	0	Fibroblasts	BECN1
0	-1.06531	0.476	0.666	0	Fibroblasts	LGALS3
0	0.970311	0.422	0.232	0	Fibroblasts	IGFBP7
0	1.6712	0.45	0.262	0	Fibroblasts	MYL9
0	-6.11864	0.021	0.205	0	Fibroblasts	KRT2
0	-3.58138	0.015	0.198	0	Fibroblasts	AREG
0	1.88347	0.245	0.062	0	Fibroblasts	TBX15
0	-1.73009	0.065	0.247	0	Fibroblasts	FAM210B
0	0.954351	0.292	0.11	0	Fibroblasts	TFPI
0	1.29174	0.536	0.355	0	Fibroblasts	CALD1
0	-6.76002	0.001	0.18	0	Fibroblasts	LY6D
0	-1.76337	0.068	0.247	0	Fibroblasts	TUBB2B
0	-3.63241	0.068	0.245	0	Fibroblasts	TMEM45A
0	-0.862005	0.629	0.804	0	Fibroblasts	HMGN2
0	-1.12639	0.205	0.373	0	Fibroblasts	ARHGDIB
0	-2.73663	0.021	0.189	0	Fibroblasts	BMP7
0	-1.54887	0.117	0.279	0	Fibroblasts	CCND2
0	-1.00094	0.168	0.33	0	Fibroblasts	PTGR1
0	-1.14186	0.138	0.299	0	Fibroblasts	POSTN
0	1.41871	0.356	0.197	0	Fibroblasts	NTRK2
0	-0.884187	0.144	0.302	0	Fibroblasts	HERC2
0	0.510109	0.432	0.274	0	Fibroblasts	CLU
0	-1.31727	0.076	0.231	0	Fibroblasts	HIST1H4C
0	-1.99594	0.071	0.224	0	Fibroblasts	STMN1
0	-1.1481	0.397	0.548	0	Fibroblasts	MYC
0	-4.4109	0.006	0.157	0	Fibroblasts	LAMB3
0	-2.61143	0.035	0.185	0	Fibroblasts	SNCA
0	1.58419	0.212	0.064	0	Fibroblasts	DAAM2
0	-1.21463	0.077	0.224	0	Fibroblasts	ATOX1
0	-1.0345	0.382	0.529	0	Fibroblasts	CRYAB
0	1.32294	0.314	0.167	0	Fibroblasts	BASP1
0	-1.14031	0.092	0.239	0	Fibroblasts	PCDH7
0	-1.25293	0.121	0.267	0	Fibroblasts	APOE
0	-0.424379	0.233	0.375	0	Fibroblasts	ENAH
0	-1.1417	0.112	0.253	0	Fibroblasts	IL33
0	-0.472107	0.413	0.275	0	Fibroblasts	AQP1
0	-2.0866	0.064	0.2	0	Fibroblasts	MFSD12
0	2.27736	0.195	0.062	0	Fibroblasts	C11orf96
0	-2.37054	0.043	0.173	0	Fibroblasts	MARCKSL1
0	-1.90249	0.054	0.182	0	Fibroblasts	SCD
0	2.26953	0.248	0.121	0	Fibroblasts	ACTA2
0	-6.2613	0.003	0.128	0	Fibroblasts	TFAP2B
0	-4.02463	0.01	0.131	0	Fibroblasts	SOSTDC1
0	-2.08464	0.022	0.143	0	Fibroblasts	SOX15
0	-0.632392	0.212	0.331	0	Fibroblasts	ATF3
0	-0.749781	0.145	0.264	0	Fibroblasts	ITM2A
0	-2.96809	0.027	0.145	0	Fibroblasts	KIT
0	0.707724	0.206	0.09	0	Fibroblasts	TMEM176A
0	-1.08583	0.146	0.261	0	Fibroblasts	FSCN1
0	3.62117	0.126	0.011	0	Fibroblasts	LGR5
0	-2.71983	0.159	0.273	0	Fibroblasts	SFRP1
0	-5.16644	0.003	0.117	0	Fibroblasts	CLDN4
0	-1.29806	0.059	0.17	0	Fibroblasts	YIPF1
0	3.94756	0.116	0.007	0	Fibroblasts	MMP27
0	-1.25132	0.072	0.181	0	Fibroblasts	NR4A2
0	1.69043	0.198	0.09	0	Fibroblasts	MT1M
0	-0.436219	0.503	0.611	0	Fibroblasts	TSC22D1
0	2.38101	0.231	0.126	0	Fibroblasts	TAGLN
0	0.8259	0.237	0.132	0	Fibroblasts	SELENOM
0	-3.62147	0.008	0.112	0	Fibroblasts	DUSP2
0	-1.105	0.071	0.175	0	Fibroblasts	MAD1L1
0	0.854107	0.192	0.092	0	Fibroblasts	PTN
0	-1.5161	0.056	0.156	0	Fibroblasts	TM4SF1
0	-1.21426	0.057	0.154	0	Fibroblasts	CYB561A3
0	1.63056	0.15	0.054	0	Fibroblasts	EDNRA
0	1.7181	0.154	0.06	0	Fibroblasts	BMP4
0	1.49714	0.149	0.056	0	Fibroblasts	LOXL2
0	-3.96649	0.009	0.102	0	Fibroblasts	SOX10
0	-0.3222	0.074	0.165	0	Fibroblasts	BMP2
0	-2.90998	0.028	0.119	0	Fibroblasts	ARHGAP4
0	-3.28019	0.011	0.101	0	Fibroblasts	PKIB
0	1.41568	0.263	0.177	0	Fibroblasts	SYNPO2
0	-3.37251	0.008	0.094	0	Fibroblasts	SLCO4A1
0	-3.02878	0.016	0.1	0	Fibroblasts	TSPAN33
0	1.83127	0.14	0.061	0	Fibroblasts	GEM
0	-5.42958	0.003	0.081	0	Fibroblasts	ACER1
0	1.84516	0.128	0.052	0	Fibroblasts	EMX2
0	-1.21638	0.037	0.112	0	Fibroblasts	FAM207A
0	-2.4331	0.027	0.1	0	Fibroblasts	S100B
0	-0.751006	0.583	0.651	0	Fibroblasts	ANXA1
0	-4.38553	0.006	0.07	0	Fibroblasts	C15orf48
0	1.40993	0.127	0.064	0	Fibroblasts	NTNG1
0	-2.42909	0.022	0.082	0	Fibroblasts	IL3RA
0	-2.57033	0.013	0.073	0	Fibroblasts	PTTG1
0	-0.594493	0.517	0.577	0	Fibroblasts	FOS
0	-2.77535	0.01	0.062	0	Fibroblasts	RRM2
0	-3.5871	0.008	0.06	0	Fibroblasts	SOX8
0	-2.87219	0.009	0.058	0	Fibroblasts	IRF4
0	0.728039	0.084	0.035	0	Fibroblasts	LSAMP
0	2.64256	0.049	0.01	0	Fibroblasts	PLAC9
0	-1.22093	0.574	0.608	0	Fibroblasts	DST
8.1004e-306	-1.84378	0.121	0.206	4.38231e-303	Fibroblasts	HLA-DPA1
2.05553e-302	-3.32826	0.03	0.09	1.11204e-299	Fibroblasts	CXCR4
3.43777e-293	-1.67519	0.141	0.228	1.85983e-290	Fibroblasts	CRABP2
7.46382e-288	0.657493	0.152	0.083	4.03793e-285	Fibroblasts	SGCE
2.01587e-285	-2.67179	0.05	0.115	1.09059e-282	Fibroblasts	RGS1
1.53615e-284	-3.45937	0.006	0.049	8.31056e-282	Fibroblasts	CDK1
4.93221e-278	-1.86571	0.081	0.153	2.66832e-275	Fibroblasts	CD93
2.01999e-277	-2.74902	0.015	0.065	1.09281e-274	Fibroblasts	CD83
7.81268e-277	-0.841983	0.149	0.244	4.22666e-274	Fibroblasts	SPRY1
8.94219e-277	-2.19334	0.03	0.087	4.83772e-274	Fibroblasts	GIMAP7
1.0019e-273	-2.61717	0.061	0.13	5.42027e-271	Fibroblasts	INSIG1
1.53887e-265	-3.68849	0.006	0.047	8.32529e-263	Fibroblasts	TOP2A
1.6037e-263	-0.563032	0.08	0.158	8.67603e-261	Fibroblasts	FKBP8
2.66395e-259	0.578228	0.208	0.134	1.4412e-256	Fibroblasts	QPCT
3.1955e-259	-2.12122	0.069	0.134	1.72877e-256	Fibroblasts	VWF
1.25499e-257	-2.65304	0.029	0.082	6.7895e-255	Fibroblasts	ALOX5AP
1.72034e-253	-3.92653	0.007	0.048	9.30706e-251	Fibroblasts	TYRP1
4.94631e-251	-2.69023	0.011	0.054	2.67595e-248	Fibroblasts	NUSAP1
7.51206e-241	1.0883	0.244	0.177	4.06403e-238	Fibroblasts	NR2F2
1.78192e-240	0.235994	0.229	0.153	9.64019e-238	Fibroblasts	MITF
1.16262e-238	-3.33962	0.017	0.062	6.2898e-236	Fibroblasts	CD69
6.722e-238	-2.79954	0.02	0.066	3.6366e-235	Fibroblasts	CD52
1.02665e-231	-0.651613	0.079	0.151	5.55416e-229	Fibroblasts	ZNF330
1.4664e-231	-3.72589	0.004	0.039	7.93321e-229	Fibroblasts	MKI67
7.04863e-231	-1.95244	0.037	0.09	3.81331e-228	Fibroblasts	ECSCR
2.13549e-229	-1.19859	0.022	0.07	1.1553e-226	Fibroblasts	ANKRD37
3.8111e-220	2.02994	0.135	0.083	2.06181e-217	Fibroblasts	MYH11
1.26689e-216	-2.1716	0.017	0.06	6.8539e-214	Fibroblasts	TYMS
3.1204e-216	-2.06515	0.022	0.067	1.68814e-213	Fibroblasts	MYCT1
4.47054e-210	-2.5042	0.033	0.08	2.41856e-207	Fibroblasts	GPR183
8.26044e-203	0.738589	0.162	0.102	4.4689e-200	Fibroblasts	RASSF8
1.72988e-191	-4.2837	0.004	0.033	9.35863e-189	Fibroblasts	DCT
4.14318e-189	-0.68663	0.221	0.314	2.24146e-186	Fibroblasts	PBXIP1
2.17198e-188	-0.15228	0.081	0.041	1.17504e-185	Fibroblasts	NR2F1
4.79862e-188	-4.04768	0.002	0.03	2.59605e-185	Fibroblasts	PMEL
2.27679e-187	-0.555795	0.067	0.128	1.23174e-184	Fibroblasts	C1orf54
1.03881e-186	-2.84605	0.008	0.041	5.61997e-184	Fibroblasts	CENPF
1.08424e-186	-0.946402	0.145	0.22	5.86576e-184	Fibroblasts	BIRC3
6.15754e-186	-3.55414	0.012	0.047	3.33123e-183	Fibroblasts	CD3E
4.08587e-183	-2.77912	0.007	0.038	2.21045e-180	Fibroblasts	CD1A
9.67147e-182	-2.4202	0.011	0.044	5.23227e-179	Fibroblasts	CLDN5
7.50698e-180	0.599492	0.338	0.277	4.06128e-177	Fibroblasts	TCF4
2.02428e-179	-3.22648	0.007	0.038	1.09514e-176	Fibroblasts	PTPRCAP
7.13035e-179	0.879545	0.324	0.268	3.85752e-176	Fibroblasts	EPS8
5.63545e-176	-1.66471	0.081	0.136	3.04878e-173	Fibroblasts	COTL1
8.35997e-172	-2.12142	0.061	0.109	4.52275e-169	Fibroblasts	PLVAP
1.00742e-170	-3.09661	0.013	0.045	5.45013e-168	Fibroblasts	CD3G
2.81084e-168	0.729323	0.371	0.326	1.52067e-165	Fibroblasts	SNAI2
3.23572e-164	-3.02969	0.008	0.036	1.75052e-161	Fibroblasts	WDFY4
1.60024e-163	1.29371	0.112	0.069	8.65727e-161	Fibroblasts	RGS5
1.24812e-162	-2.3228	0.023	0.06	6.75232e-160	Fibroblasts	C5AR1
1.21903e-161	-1.51023	0.012	0.044	6.59493e-159	Fibroblasts	WNT5A
1.33674e-161	-2.18071	0.007	0.035	7.23178e-159	Fibroblasts	UBE2C
3.62462e-158	-0.724213	0.015	0.049	1.96092e-155	Fibroblasts	NDUFA4L2
5.66307e-155	-1.96881	0.047	0.092	3.06372e-152	Fibroblasts	FCER1A
7.27492e-152	-4.47662	0.003	0.026	3.93573e-149	Fibroblasts	TYR
1.76257e-151	-0.127385	0.072	0.127	9.53551e-149	Fibroblasts	SLC8A1
1.12454e-147	-3.46343	0.01	0.037	6.08375e-145	Fibroblasts	CD3D
1.51281e-147	0.153086	0.234	0.165	8.18431e-145	Fibroblasts	IFITM1
1.18027e-140	-2.12355	0.024	0.058	6.38524e-138	Fibroblasts	SOX17
2.23883e-139	-2.43488	0.028	0.063	1.21121e-136	Fibroblasts	HMOX1
5.83513e-138	-3.31439	0.002	0.023	3.15681e-135	Fibroblasts	DPP6
5.90542e-137	-3.42166	0.007	0.032	3.19483e-134	Fibroblasts	LCK
6.74777e-137	0.485513	0.259	0.203	3.65054e-134	Fibroblasts	MYLK
4.01298e-132	-2.11814	0.008	0.032	2.17102e-129	Fibroblasts	CDC20
7.20861e-131	-1.98293	0.061	0.102	3.89986e-128	Fibroblasts	FCER1G
4.72406e-129	1.03983	0.052	0.026	2.55572e-126	Fibroblasts	HPSE2
5.46886e-129	-1.14886	0.027	0.061	2.95865e-126	Fibroblasts	MC1R
2.43842e-127	-2.13364	0.027	0.059	1.31919e-124	Fibroblasts	TYROBP
1.59965e-126	-4.48812	0.001	0.02	8.65411e-124	Fibroblasts	MLANA
1.96512e-122	-2.85829	0.005	0.027	1.06313e-119	Fibroblasts	CCL22
5.13398e-120	1.20045	0.054	0.028	2.77748e-117	Fibroblasts	CCL19
1.15152e-119	-2.18217	0.006	0.028	6.2297e-117	Fibroblasts	LST1
2.98804e-119	-0.265489	0.247	0.325	1.61653e-116	Fibroblasts	CD109
1.95979e-118	-1.74023	0.024	0.055	1.06025e-115	Fibroblasts	MNDA
1.86462e-115	0.120832	0.344	0.279	1.00876e-112	Fibroblasts	SPARCL1
3.35066e-114	0.429735	0.169	0.122	1.81271e-111	Fibroblasts	EDNRB
4.33787e-110	-1.06296	0.022	0.051	2.34679e-107	Fibroblasts	AC026785.2
9.17031e-110	-4.07387	0.004	0.022	4.96114e-107	Fibroblasts	TRPM1
7.50217e-109	0.480506	0.25	0.357	4.05867e-106	Fibroblasts	NOTCH3
6.21039e-108	0.430544	0.157	0.112	3.35982e-105	Fibroblasts	TMEM47
7.82911e-106	-3.13348	0.007	0.027	4.23555e-103	Fibroblasts	LTB
1.42294e-103	0.489987	0.066	0.038	7.69809e-101	Fibroblasts	ENPP1
3.83022e-100	-0.809466	0.021	0.047	2.07215e-97	Fibroblasts	IL4I1
1.75106e-97	-3.38554	0.006	0.024	9.47324e-95	Fibroblasts	CD40LG
2.77704e-97	-1.57868	0.023	0.049	1.50238e-94	Fibroblasts	GATA2
8.27839e-97	-2.44267	0.026	0.053	4.47861e-94	Fibroblasts	CLEC10A
4.02498e-95	0.321572	0.382	0.479	2.17752e-92	Fibroblasts	APCDD1
1.38972e-93	-1.58608	0.016	0.039	7.51841e-91	Fibroblasts	ADAM12
2.45313e-92	-3.03639	0.005	0.022	1.32714e-89	Fibroblasts	CTSW
2.58654e-91	-0.479155	0.073	0.113	1.39932e-88	Fibroblasts	ZNF667-AS1
7.12757e-91	-3.40491	0.01	0.029	3.85601e-88	Fibroblasts	MMRN1
8.79736e-86	-0.694689	0.076	0.114	4.75937e-83	Fibroblasts	BHLHE41
3.03102e-84	-1.73309	0.056	0.087	1.63978e-81	Fibroblasts	AIF1
3.39625e-84	0.182801	0.079	0.05	1.83737e-81	Fibroblasts	GYPC
1.36006e-83	-2.85151	0.005	0.02	7.35793e-81	Fibroblasts	SOX2
3.33749e-77	-3.21996	0.004	0.018	1.80558e-74	Fibroblasts	FOXD3
5.15626e-77	0.68716	0.199	0.161	2.78954e-74	Fibroblasts	S100A13
7.96177e-77	-0.805282	0.097	0.136	4.30732e-74	Fibroblasts	PTGER3
2.93777e-74	-2.79751	0.002	0.013	1.58934e-71	Fibroblasts	BIRC5
1.29806e-68	-1.30734	0.085	0.117	7.02251e-66	Fibroblasts	FRZB
1.37358e-66	-0.181005	0.177	0.228	7.43107e-64	Fibroblasts	SLC25A37
3.11339e-66	-1.87086	0.028	0.049	1.68435e-63	Fibroblasts	IL32
1.19949e-65	-2.88469	0.004	0.016	6.48922e-63	Fibroblasts	IL2RA
1.58454e-65	0.49665	0.155	0.123	8.57236e-63	Fibroblasts	SPECC1
3.13215e-64	-0.94397	0.034	0.057	1.6945e-61	Fibroblasts	IFI27
2.18883e-62	-3.07489	0.003	0.014	1.18415e-59	Fibroblasts	PKHD1L1
3.26892e-61	-2.20336	0.018	0.035	1.76849e-58	Fibroblasts	C1QA
4.28714e-61	-1.75289	0.093	0.123	2.31934e-58	Fibroblasts	RNASE1
1.83616e-60	0.847217	0.04	0.024	9.93363e-58	Fibroblasts	GLI1
1.95201e-59	-1.95892	0.003	0.013	1.05604e-56	Fibroblasts	ARSI
2.15396e-59	1.28316	0.125	0.099	1.16529e-56	Fibroblasts	ASPN
1.72596e-57	-0.601213	0.148	0.112	9.33742e-55	Fibroblasts	CPVL
3.76764e-57	-2.20576	0.036	0.057	2.03829e-54	Fibroblasts	LYZ
4.50013e-54	2.08841	0.015	0.006	2.43457e-51	Fibroblasts	CRMP1
5.59096e-54	-1.63271	0.036	0.056	3.02471e-51	Fibroblasts	IRF8
1.09549e-53	-2.33426	0.009	0.022	5.92657e-51	Fibroblasts	SELE
1.27138e-53	-2.82251	0.008	0.021	6.87819e-51	Fibroblasts	KLRB1
1.04624e-52	-2.28097	0.006	0.018	5.66013e-50	Fibroblasts	IL1B
2.34619e-52	-0.401365	0.067	0.096	1.26929e-49	Fibroblasts	GFAP
3.19533e-52	-1.04712	0.175	0.206	1.72867e-49	Fibroblasts	AKR1C1
4.24225e-52	-3.15697	0.007	0.019	2.29506e-49	Fibroblasts	CD8A
1.03463e-48	-0.654012	0.102	0.13	5.59734e-46	Fibroblasts	LMCD1
1.65776e-48	-2.86281	0.006	0.017	8.96847e-46	Fibroblasts	PROX1
2.12696e-44	-2.16223	0.008	0.02	1.15068e-41	Fibroblasts	CD1B
5.20261e-44	-0.00680164	0.145	0.115	2.81461e-41	Fibroblasts	NES
1.12574e-43	-2.90116	0.002	0.009	6.09023e-41	Fibroblasts	BCAN
9.67569e-42	-3.021	0.005	0.014	5.23455e-39	Fibroblasts	GZMK
6.0509e-41	-0.965927	0.01	0.022	3.27354e-38	Fibroblasts	ABCC2
9.86582e-41	-1.78989	0.007	0.016	5.33741e-38	Fibroblasts	LGALS2
2.93388e-37	-0.546658	0.19	0.15	1.58723e-34	Fibroblasts	GNG11
3.31965e-36	-3.21962	0.001	0.007	1.79593e-33	Fibroblasts	TFF3
1.95872e-35	-0.208359	0.09	0.115	1.05967e-32	Fibroblasts	STRADB
8.9477e-35	-4.25211	0.001	0.006	4.8407e-32	Fibroblasts	KIF1A
1.19488e-34	-1.11397	0.011	0.021	6.46428e-32	Fibroblasts	TFPI2
2.76407e-33	-0.565535	0.061	0.081	1.49536e-30	Fibroblasts	TMEM150C
2.06211e-31	0.84219	0.024	0.014	1.1156e-28	Fibroblasts	CRABP1
2.24924e-30	-2.77954	0.003	0.009	1.21684e-27	Fibroblasts	CCR7
5.41231e-30	0.510507	0.339	0.337	2.92806e-27	Fibroblasts	RGCC
1.36508e-29	-0.945981	0.002	0.008	7.3851e-27	Fibroblasts	DKK4
3.56159e-29	-2.39031	0.055	0.071	1.92682e-26	Fibroblasts	LYVE1
9.47146e-28	0.289206	0.064	0.049	5.12406e-25	Fibroblasts	FGFBP2
1.65712e-27	-0.155158	0.057	0.042	8.96503e-25	Fibroblasts	INHBA
1.13107e-26	-0.225782	0.714	0.751	6.11907e-24	Fibroblasts	TSC22D3
4.42256e-26	-0.473892	0.136	0.16	2.3926e-23	Fibroblasts	CALCRL
9.84128e-26	-0.122672	0.296	0.272	5.32413e-23	Fibroblasts	SEMA3C
1.07805e-23	-0.0914599	0.115	0.139	5.83225e-21	Fibroblasts	ID3
2.29426e-22	-3.43903	0.002	0.006	1.2412e-19	Fibroblasts	LINC00636
1.16281e-21	-0.310674	0.156	0.132	6.29079e-19	Fibroblasts	SLC2A3
2.03838e-19	-2.14276	0.003	0.008	1.10276e-16	Fibroblasts	CLEC9A
4.40983e-19	-1.40191	0.12	0.13	2.38572e-16	Fibroblasts	CDH5
8.20997e-19	-0.845284	0.009	0.015	4.44159e-16	Fibroblasts	NMB
1.0937e-18	0.0060432	0.4	0.451	5.91689e-16	Fibroblasts	PALLD
9.43341e-18	-0.593992	0.044	0.056	5.10347e-15	Fibroblasts	NGFR
1.24548e-17	-2.02383	0.002	0.006	6.73804e-15	Fibroblasts	IFNG
5.46628e-17	-0.135992	0.668	0.707	2.95726e-14	Fibroblasts	ITGB1
1.08001e-16	-2.32284	0.003	0.007	5.84285e-14	Fibroblasts	IDO1
1.93597e-16	1.5051	0.019	0.013	1.04736e-13	Fibroblasts	COCH
4.58987e-16	-0.331819	0.031	0.041	2.48312e-13	Fibroblasts	IGFBP2
6.75396e-16	-0.995969	0.138	0.153	3.65389e-13	Fibroblasts	FABP4
5.41541e-14	-1.42135	0.049	0.059	2.92974e-11	Fibroblasts	PLP1
9.85418e-13	-0.159146	0.692	0.698	5.33111e-10	Fibroblasts	EMP1
3.22375e-12	-0.182577	0.136	0.153	1.74405e-09	Fibroblasts	SLC43A3
5.11926e-12	-0.205649	0.182	0.202	2.76952e-09	Fibroblasts	LIPA
9.26838e-12	-1.60361	0.002	0.004	5.01419e-09	Fibroblasts	CD79A
1.81825e-10	-0.143716	0.04	0.033	9.83671e-08	Fibroblasts	SNAI1
2.13285e-09	0.032101	0.04	0.049	1.15387e-06	Fibroblasts	MT1F
1.64427e-08	0.243755	0.044	0.038	8.8955e-06	Fibroblasts	NLGN4Y
3.09959e-08	-0.498789	0.013	0.018	1.67688e-05	Fibroblasts	GPR4
1.77506e-07	-0.0578739	0.004	0.006	9.6031e-05	Fibroblasts	TNFRSF17
1.20531e-06	-2.08088	0.003	0.005	0.000652074	Fibroblasts	MZB1
4.4515e-06	-2.78159	0.001	0.003	0.00240826	Fibroblasts	HBD
5.23904e-06	0.0926895	0.075	0.068	0.00283432	Fibroblasts	CBFA2T3
8.03337e-06	-1.27	0.082	0.088	0.00434605	Fibroblasts	CD68
2.066e-05	0.221453	0.037	0.033	0.011177	Fibroblasts	HACD1
2.18356e-05	-0.573312	0.071	0.077	0.0118131	Fibroblasts	RAMP2
6.05437e-05	1.43257	0.007	0.005	0.0327542	Fibroblasts	HAPLN1
6.30263e-05	-1.78714	0.001	0.003	0.0340973	Fibroblasts	IL24
0.000318118	-0.0593003	0.243	0.257	0.172102	Fibroblasts	IGFBP3
0.0199451	1.52826	0.173	0.187	1	Fibroblasts	SLPI
0.0253052	-0.175182	0.079	0.082	1	Fibroblasts	MEF2C
0.0371291	-0.466718	0.169	0.17	1	Fibroblasts	CTSZ
0.332945	-0.134782	0.182	0.187	1	Fibroblasts	AC016831.1
0.668285	-0.432581	0.024	0.024	1	Fibroblasts	AK5
0.787828	-0.31534	0.006	0.006	1	Fibroblasts	LYPD1
0.944663	0.369246	0.094	0.097	1	Fibroblasts	COL21A1
0	5.22765	0.564	0.039	0	Immune	RGS1
0	4.7195	0.506	0.038	0	Immune	FCER1G
0	4.84836	0.51	0.044	0	Immune	ARHGAP4
0	5.60438	0.464	0.018	0	Immune	GPR183
0	2.87522	0.722	0.283	0	Immune	ARHGDIB
0	-2.73458	0.112	0.544	0	Immune	CRYAB
0	6.11104	0.455	0.027	0	Immune	CXCR4
0	4.88183	0.448	0.021	0	Immune	ALOX5AP
0	-1.91364	0.211	0.634	0	Immune	TSC22D1
0	4.09963	0.485	0.076	0	Immune	COTL1
0	3.85371	0.526	0.142	0	Immune	HLA-DPA1
0	4.15507	0.414	0.036	0	Immune	AIF1
0	-2.435	0.271	0.643	0	Immune	DST
0	-4.57019	0.046	0.409	0	Immune	KRT15
0	-4.13295	0.037	0.393	0	Immune	AHNAK2
0	-5.63996	0.018	0.368	0	Immune	SERPINB5
0	-3.95703	0.05	0.396	0	Immune	CLDN1
0	-4.58781	0.011	0.351	0	Immune	TFAP2A
0	-4.62435	0.05	0.389	0	Immune	KRT5
0	5.84308	0.348	0.013	0	Immune	CD69
0	-4.75585	0.02	0.348	0	Immune	TP63
0	-5.32157	0.01	0.337	0	Immune	FXYD3
0	-3.27097	0.047	0.372	0	Immune	HES1
0	-1.8491	0.17	0.494	0	Immune	APCDD1
0	-4.79859	0.03	0.354	0	Immune	COL17A1
0	4.14903	0.369	0.05	0	Immune	CD68
0	-5.51178	0.013	0.329	0	Immune	MAL2
0	-2.34174	0.11	0.425	0	Immune	CCND1
0	-3.26269	0.048	0.362	0	Immune	MT1X
0	-3.6901	0.019	0.329	0	Immune	CXADR
0	1.02772	0.877	0.569	0	Immune	VIM
0	-3.34303	0.06	0.368	0	Immune	TACSTD2
0	-2.22505	0.079	0.386	0	Immune	ITGA6
0	-3.04417	0.061	0.367	0	Immune	NOTCH3
0	3.66711	0.39	0.085	0	Immune	CPVL
0	5.55368	0.324	0.02	0	Immune	CD52
0	-3.52393	0.043	0.346	0	Immune	ID4
0	-1.85316	0.076	0.376	0	Immune	ENAH
0	0.582168	0.703	0.41	0	Immune	CXCL12
0	4.7721	0.311	0.018	0	Immune	TYROBP
0	-3.85842	0.043	0.335	0	Immune	AQP3
0	-5.01164	0.009	0.3	0	Immune	S100A14
0	2.92242	0.459	0.169	0	Immune	BIRC3
0	5.43843	0.309	0.019	0	Immune	LYZ
0	4.10641	0.372	0.082	0	Immune	RNASE1
0	-1.1937	0.189	0.472	0	Immune	PALLD
0	-4.9767	0.009	0.289	0	Immune	MIR205HG
0	-1.45289	0.158	0.429	0	Immune	CALD1
0	-4.79737	0.027	0.296	0	Immune	LYPD3
0	5.34693	0.278	0.017	0	Immune	CLEC10A
0	-1.76916	0.078	0.336	0	Immune	CD109
0	-3.1489	0.028	0.285	0	Immune	CAPNS2
0	4.5041	0.308	0.052	0	Immune	FCER1A
0	4.35013	0.293	0.038	0	Immune	LYVE1
0	6.10295	0.263	0.009	0	Immune	CD3E
0	-5.00645	0.01	0.26	0	Immune	SERPINB2
0	-1.66503	0.295	0.541	0	Immune	MYC
0	-3.23961	0.061	0.306	0	Immune	SEMA3C
0	-1.38859	0.12	0.365	0	Immune	SNAI2
0	2.48583	0.376	0.143	0	Immune	CTSZ
0	-1.56388	0.085	0.318	0	Immune	PTGR1
0	-3.80078	0.017	0.249	0	Immune	NSG1
0	-3.11318	0.057	0.287	0	Immune	POSTN
0	5.64593	0.232	0.012	0	Immune	CD3G
0	-0.681764	0.429	0.646	0	Immune	LGALS3
0	-4.63486	0.007	0.223	0	Immune	DEFB1
0	-1.00228	0.164	0.379	0	Immune	GSTP1
0	-3.45886	0.018	0.229	0	Immune	PCDH7
0	-0.314875	0.511	0.721	0	Immune	EMP1
0	6.09379	0.214	0.007	0	Immune	CD3D
0	-1.94793	0.128	0.333	0	Immune	THBS2
0	-4.45493	0.023	0.227	0	Immune	TMEM45A
0	5.65926	0.209	0.006	0	Immune	WDFY4
0	-3.8547	0.068	0.269	0	Immune	SFRP1
0	-5.60319	0.007	0.208	0	Immune	DSC1
0	0.877706	0.402	0.202	0	Immune	PTGDS
0	-5.28371	0.004	0.203	0	Immune	RHOV
0	3.97108	0.226	0.029	0	Immune	IRF8
0	-3.55672	0.034	0.23	0	Immune	CRABP2
0	-1.69548	0.045	0.24	0	Immune	RGMB
0	4.34179	0.199	0.009	0	Immune	C1QA
0	-4.60478	0.016	0.204	0	Immune	SOX9
0	-2.02957	0.095	0.283	0	Immune	CPE
0	-1.82035	0.057	0.243	0	Immune	SPRY1
0	1.53425	0.903	0.721	0	Immune	TSC22D3
0	-7.53139	0.003	0.185	0	Immune	KRTDAP
0	3.97948	0.208	0.027	0	Immune	MNDA
0	-1.9096	0.045	0.226	0	Immune	TUBB2B
0	4.42381	0.211	0.031	0	Immune	C5AR1
0	3.91885	0.212	0.032	0	Immune	CD83
0	-4.90486	0.007	0.187	0	Immune	FGFBP1
0	-1.7269	0.061	0.241	0	Immune	IL33
0	-2.58471	0.025	0.205	0	Immune	SLPI
0	-1.32117	0.144	0.323	0	Immune	NDRG2
0	-1.54294	0.05	0.224	0	Immune	FAM210B
0	5.94222	0.179	0.006	0	Immune	LCK
0	-1.77894	0.111	0.282	0	Immune	COL5A2
0	-1.12925	0.458	0.629	0	Immune	COL6A1
0	-1.94859	0.156	0.326	0	Immune	MYL9
0	-0.984729	0.075	0.244	0	Immune	RAB38
0	-0.785195	0.159	0.321	0	Immune	ATF3
0	-3.82342	0.006	0.168	0	Immune	BMP7
0	2.01722	0.279	0.119	0	Immune	SLC2A3
0	-5.83115	0.021	0.18	0	Immune	KRT2
0	-2.21584	0.061	0.217	0	Immune	AKR1C1
0	3.93446	0.182	0.026	0	Immune	IL32
0	-1.24138	0.097	0.252	0	Immune	NTRK2
0	-0.681868	0.154	0.309	0	Immune	TCF4
0	-5.49857	0.002	0.156	0	Immune	LY6D
0	-2.12875	0.062	0.21	0	Immune	NR2F2
0	2.63983	0.211	0.063	0	Immune	TSPAN33
0	1.65558	0.246	0.101	0	Immune	TMEM176A
0	-2.09974	0.183	0.323	0	Immune	AQP1
0	-2.16959	0.17	0.31	0	Immune	SPARCL1
0	-1.32155	0.085	0.222	0	Immune	KRT18
0	1.20917	0.755	0.619	0	Immune	ANXA1
0	-0.931555	0.054	0.19	0	Immune	GPR157
0	-2.23154	0.096	0.232	0	Immune	MYLK
0	1.94213	0.234	0.098	0	Immune	SLC8A1
0	1.99339	0.306	0.17	0	Immune	AC016831.1
0	5.78661	0.142	0.006	0	Immune	LTB
0	6.58785	0.139	0.004	0	Immune	CD40LG
0	1.64442	0.172	0.039	0	Immune	HMOX1
0	-1.70644	0.08	0.212	0	Immune	SYNPO2
0	-1.82736	0.127	0.258	0	Immune	CD34
0	-3.0433	0.017	0.148	0	Immune	TM4SF1
0	1.413	0.552	0.422	0	Immune	SH3BGRL3
0	1.26192	0.803	0.675	0	Immune	HLA-B
0	4.50121	0.143	0.016	0	Immune	PTPRCAP
0	-1.14335	0.034	0.158	0	Immune	BMP2
0	-3.1499	0.012	0.135	0	Immune	LAMB3
0	-3.04275	0.007	0.128	0	Immune	SOX15
0	-1.95813	0.028	0.147	0	Immune	ID3
0	5.10087	0.12	0.005	0	Immune	CTSW
0	2.18845	0.393	0.279	0	Immune	PBXIP1
0	-4.80943	0.005	0.115	0	Immune	SOSTDC1
0	-2.35141	0.027	0.135	0	Immune	TMEM47
0	-5.22421	0.003	0.111	0	Immune	TFAP2B
0	-3.70939	0.015	0.121	0	Immune	FRZB
0	1.70964	0.169	0.07	0	Immune	MEF2C
0	-3.09286	0.01	0.108	0	Immune	COL21A1
0	5.47925	0.104	0.006	0	Immune	CD1B
0	-3.89845	0.006	0.101	0	Immune	CLDN4
0	4.53396	0.098	0.008	0	Immune	KLRB1
0	5.28214	0.091	0.004	0	Immune	LGALS2
0	4.78564	0.086	0.004	0	Immune	IL2RA
0	2.8662	0.105	0.024	0	Immune	ADAM12
0	4.99367	0.086	0.007	0	Immune	CD8A
0	2.4806	0.114	0.038	0	Immune	IRF4
0	5.86627	0.075	0.003	0	Immune	GZMK
0	3.53272	0.106	0.035	0	Immune	GATA2
0	3.31232	0.085	0.015	0	Immune	LST1
0	2.74411	0.089	0.023	0	Immune	CD1A
0	0.84399	0.639	0.587	0	Immune	LENG8
0	3.94681	0.059	0.009	0	Immune	IL1B
0	4.85356	0.042	0.003	0	Immune	CCR7
1.91875e-303	-4.33163	0.016	0.105	1.03804e-300	Immune	MYH11
5.56911e-300	-1.6678	0.141	0.266	3.01289e-297	Immune	FBN1
2.73664e-293	-1.00419	0.111	0.248	1.48052e-290	Immune	APOE
4.08851e-292	-1.9357	0.022	0.116	2.21189e-289	Immune	ASPN
3.69437e-289	1.88366	0.135	0.061	1.99866e-286	Immune	CBFA2T3
8.05998e-284	-2.3757	0.057	0.163	4.36045e-281	Immune	TAGLN
7.71797e-278	-2.55904	0.042	0.139	4.17542e-275	Immune	CDH5
3.28174e-274	-3.50714	0.01	0.089	1.77542e-271	Immune	SOX10
4.74302e-269	-2.72105	0.037	0.129	2.56597e-266	Immune	VWF
1.22839e-268	-2.4474	0.06	0.163	6.64561e-266	Immune	ACTA2
1.23311e-265	-1.05413	0.174	0.31	6.6711e-263	Immune	COL5A1
6.19038e-262	1.52996	0.137	0.065	3.349e-259	Immune	GIMAP7
3.82894e-261	-1.66817	0.068	0.171	2.07146e-258	Immune	GNG11
5.81169e-257	1.08803	0.285	0.191	3.14412e-254	Immune	BASP1
1.58209e-249	1.12093	0.321	0.231	8.5591e-247	Immune	CCND2
6.82163e-248	1.81134	0.079	0.029	3.6905e-245	Immune	CCL19
3.33325e-236	-0.339092	0.112	0.238	1.80329e-233	Immune	SLC25A39
7.1984e-234	-0.503993	0.092	0.207	3.89434e-231	Immune	HIST1H4C
1.21695e-233	1.36249	0.11	0.05	6.58371e-231	Immune	GYPC
5.2849e-230	-1.51222	0.045	0.134	2.85913e-227	Immune	LMCD1
4.5036e-228	-3.42211	0.005	0.07	2.43645e-225	Immune	ACER1
1.08192e-227	-0.889947	0.146	0.268	5.85317e-225	Immune	IGFBP3
8.63469e-221	2.30491	0.085	0.035	4.67136e-218	Immune	IL4I1
1.66206e-216	3.09139	0.025	0.004	8.99177e-214	Immune	CLEC9A
2.62135e-212	2.82592	0.024	0.004	1.41815e-209	Immune	IDO1
3.1562e-206	-2.07923	0.048	0.129	1.7075e-203	Immune	MFAP5
1.66767e-200	-1.25533	0.081	0.174	9.0221e-198	Immune	LEPR
3.28199e-200	-2.3242	0.018	0.084	1.77556e-197	Immune	EDNRA
7.01374e-193	-1.53202	0.051	0.131	3.79443e-190	Immune	NES
1.43526e-188	-1.24869	0.046	0.125	7.76477e-186	Immune	MT1M
4.42147e-187	-2.35613	0.02	0.085	2.39201e-184	Immune	ECSCR
5.48665e-186	0.581029	0.21	0.126	2.96828e-183	Immune	CD93
8.27569e-185	-2.10543	0.019	0.083	4.47715e-182	Immune	RAMP2
1.3658e-184	-0.0949991	0.118	0.229	7.38895e-182	Immune	SLC25A37
1.02085e-181	-1.01911	0.293	0.393	5.52283e-179	Immune	COL6A2
1.67935e-180	0.97262	0.257	0.179	9.08528e-178	Immune	STMN1
2.46865e-177	-0.998087	0.04	0.113	1.33554e-174	Immune	BHLHE41
7.75324e-177	-1.64999	0.025	0.089	4.1945e-174	Immune	BMP4
8.03203e-172	-2.55328	0.039	0.106	4.34533e-169	Immune	PLVAP
1.4862e-171	1.25043	0.379	0.327	8.04036e-169	Immune	ID2
4.11801e-171	-2.45685	0.009	0.063	2.22784e-168	Immune	MYCT1
8.40523e-167	-1.26135	0.06	0.137	4.54723e-164	Immune	CD248
4.49091e-165	-1.41659	0.043	0.113	2.42958e-162	Immune	TBX15
4.00598e-164	-1.06718	0.081	0.164	2.16723e-161	Immune	CALCRL
2.64026e-163	-0.737529	0.041	0.112	1.42838e-160	Immune	ZNF667-AS1
9.98557e-157	-1.36405	0.041	0.107	5.40219e-154	Immune	SGCE
1.13618e-156	-0.0514634	0.159	0.278	6.14675e-154	Immune	HERC2
1.19493e-155	-1.09667	0.082	0.162	6.46458e-153	Immune	TFPI
7.39337e-155	-0.572119	0.1	0.186	3.99981e-152	Immune	MEG3
5.42698e-154	-0.66208	0.036	0.102	2.936e-151	Immune	FAM207A
5.64413e-153	1.39591	0.205	0.142	3.05347e-150	Immune	SLC43A3
6.82502e-150	-1.50576	0.081	0.161	3.69234e-147	Immune	SCD
4.78057e-145	-2.23249	0.086	0.158	2.58629e-142	Immune	FABP4
4.33303e-140	-2.77099	0.008	0.052	2.34417e-137	Immune	SOX8
4.99799e-138	-2.21266	0.005	0.046	2.70391e-135	Immune	NDUFA4L2
1.03314e-134	-2.37747	0.013	0.059	5.58931e-132	Immune	NGFR
4.10546e-132	-2.75146	0.011	0.055	2.22105e-129	Immune	SOX17
2.29693e-130	-3.81274	0.004	0.043	1.24264e-127	Immune	TYRP1
3.35366e-129	-1.85904	0.031	0.085	1.81433e-126	Immune	RGS5
3.68165e-125	-2.59292	0.004	0.041	1.99177e-122	Immune	WNT5A
1.23091e-122	-0.894458	0.074	0.14	6.65925e-120	Immune	EDNRB
7.62843e-120	-1.28305	0.032	0.084	4.12698e-117	Immune	LOXL2
2.04233e-118	-2.51437	0.006	0.043	1.1049e-115	Immune	IGFBP2
4.4394e-118	-1.70491	0.014	0.056	2.40171e-115	Immune	IFI27
2.72831e-117	-1.16441	0.221	0.288	1.47602e-114	Immune	COL6A3
7.32528e-117	-2.60735	0.005	0.04	3.96298e-114	Immune	CLDN5
1.03769e-114	-0.0150797	0.15	0.247	5.61388e-112	Immune	ITM2A
1.13955e-114	4.07428	0.016	0.003	6.16498e-112	Immune	MZB1
7.04167e-112	-1.05741	0.087	0.151	3.80955e-109	Immune	TWIST1
1.0012e-111	-1.1035	0.034	0.085	5.41649e-109	Immune	GEM
1.63878e-110	-1.62307	0.046	0.099	8.86581e-108	Immune	C11orf96
2.35462e-110	-2.82449	0.007	0.042	1.27385e-107	Immune	LGR5
2.99185e-108	-0.871716	0.236	0.321	1.61859e-105	Immune	CLU
1.81505e-107	-2.29763	0.012	0.05	9.8194e-105	Immune	INHBA
2.42359e-106	-0.841593	0.028	0.075	1.31116e-103	Immune	EMX2
2.83658e-106	-0.593177	0.131	0.209	1.53459e-103	Immune	SOD3
4.06224e-104	-0.718799	0.21	0.286	2.19767e-101	Immune	IGFBP7
1.00735e-98	-1.28425	0.079	0.137	5.44975e-96	Immune	LUM
1.91694e-98	0.8952	0.366	0.345	1.03706e-95	Immune	PRR13
3.57853e-97	-1.4963	0.018	0.057	1.93599e-94	Immune	FGFBP2
5.21147e-97	-1.14247	0.05	0.101	2.8194e-94	Immune	TWIST2
4.1939e-92	-0.309836	0.107	0.179	2.2689e-89	Immune	S100A13
1.40331e-91	1.27466	0.196	0.15	7.59189e-89	Immune	NR4A2
3.20267e-91	-0.460808	0.099	0.164	1.73265e-88	Immune	SELENOM
7.62866e-90	-4.00195	0.002	0.029	4.1271e-87	Immune	DCT
3.75069e-84	0.0696464	0.088	0.151	2.02912e-81	Immune	YIPF1
1.19556e-83	0.05999	0.078	0.138	6.468e-81	Immune	CYB561A3
2.403e-83	-0.520752	0.04	0.084	1.30002e-80	Immune	NTNG1
1.89119e-82	-3.6694	0.002	0.026	1.02313e-79	Immune	PMEL
4.8464e-82	2.69409	0.042	0.019	2.6219e-79	Immune	CCL22
4.92771e-81	0.740497	0.229	0.176	2.66589e-78	Immune	IFITM1
2.80202e-80	-0.430328	0.07	0.122	1.51589e-77	Immune	RASSF8
1.53199e-78	-0.610505	0.057	0.104	8.28805e-76	Immune	DAAM2
2.53701e-78	0.153839	0.74	0.766	1.37252e-75	Immune	HMGN2
1.92286e-76	-2.15621	0.021	0.054	1.04027e-73	Immune	NR2F1
6.61325e-73	-1.65997	0.01	0.038	3.57777e-70	Immune	SNAI1
3.84843e-72	1.08176	0.23	0.193	2.082e-69	Immune	LIPA
3.97409e-71	0.785276	0.205	0.163	2.14998e-68	Immune	MFSD12
1.154e-70	-0.0228053	0.278	0.389	6.24313e-68	Immune	MAP1LC3B
1.36137e-68	-0.0613653	0.094	0.148	7.36499e-66	Immune	MARCKSL1
4.33178e-68	-1.56161	0.01	0.036	2.34349e-65	Immune	MMP27
8.7787e-67	-0.794934	0.405	0.482	4.74928e-64	Immune	IGFBP5
3.19317e-66	0.846887	0.168	0.125	1.7275e-63	Immune	SPECC1
7.54031e-66	-3.23038	0.003	0.023	4.07931e-63	Immune	TYR
7.99481e-65	-1.47833	0.028	0.061	4.32519e-62	Immune	PLP1
8.38462e-65	-1.30709	0.019	0.048	4.53608e-62	Immune	ENPP1
4.95905e-64	0.872166	0.343	0.329	2.68285e-61	Immune	HMGB2
3.76302e-63	-1.05393	0.015	0.042	2.03579e-60	Immune	NLGN4Y
4.33639e-62	-1.58198	0.027	0.059	2.34599e-59	Immune	C15orf48
1.56315e-61	0.220919	0.198	0.287	8.45665e-59	Immune	BECN1
5.94957e-61	-1.04751	0.016	0.042	3.21872e-58	Immune	CDK1
6.58057e-61	0.236185	0.092	0.146	3.56009e-58	Immune	FKBP8
1.13016e-60	-0.560355	0.023	0.053	6.11414e-58	Immune	TYMS
2.82996e-60	-1.43939	0.015	0.04	1.53101e-57	Immune	TOP2A
1.19742e-56	-0.0434271	0.031	0.063	6.47806e-54	Immune	ANKRD37
2.40522e-54	-3.22386	0.001	0.017	1.30122e-51	Immune	MLANA
1.86657e-52	-1.32588	0.009	0.029	1.00982e-49	Immune	CDC20
4.42538e-52	0.474142	0.112	0.079	2.39413e-49	Immune	S100B
1.23216e-51	-0.195903	0.025	0.053	6.666e-49	Immune	RRM2
2.57457e-51	-1.94193	0.003	0.02	1.39284e-48	Immune	DPP6
1.21396e-50	-2.58385	0.003	0.019	6.56754e-48	Immune	GPR4
7.02468e-49	-0.940389	0.241	0.288	3.80035e-46	Immune	GPX3
5.05002e-45	-0.244236	0.225	0.289	2.73206e-42	Immune	EPS8
1.4412e-44	1.37542	0.012	0.004	7.79688e-42	Immune	IFNG
3.26759e-44	-1.33855	0.008	0.026	1.76776e-41	Immune	AK5
8.19862e-44	-0.73126	0.142	0.182	4.43546e-41	Immune	PDGFRA
1.58986e-43	-0.90348	0.073	0.108	8.60114e-41	Immune	CES1
4.00596e-42	0.739529	0.11	0.161	2.16722e-39	Immune	AREG
5.7973e-42	-0.335057	0.224	0.174	3.13634e-39	Immune	SFRP2
1.22792e-40	3.22531	0.01	0.003	6.64307e-38	Immune	CD79A
1.12375e-39	-2.68036	0.005	0.019	6.07951e-37	Immune	TRPM1
4.13422e-38	-0.683811	0.024	0.046	2.23661e-35	Immune	NUSAP1
7.97389e-36	-0.0717238	0.112	0.154	4.31387e-33	Immune	SNCA
9.30372e-35	-0.863376	0.016	0.034	5.03331e-32	Immune	HPSE2
1.00498e-34	0.0590445	0.413	0.534	5.43693e-32	Immune	FBXO7
9.4476e-34	-2.13966	0.005	0.018	5.11115e-31	Immune	SOX2
3.87127e-33	-1.11083	0.013	0.029	2.09436e-30	Immune	GLI1
2.00298e-30	-0.445749	0.156	0.19	1.08361e-27	Immune	VCAN
1.17025e-29	-1.36806	0.002	0.012	6.33106e-27	Immune	ARSI
3.16473e-29	-2.26233	0.005	0.016	1.71212e-26	Immune	FOXD3
2.34438e-28	-1.41657	0.008	0.02	1.26831e-25	Immune	TFPI2
2.37709e-28	-0.344151	0.015	0.03	1.286e-25	Immune	UBE2C
5.38976e-27	0.14915	0.081	0.113	2.91586e-24	Immune	STRADB
1.85627e-26	2.39989	0.133	0.116	1.00424e-23	Immune	KIT
2.27967e-26	0.0448535	0.237	0.291	1.2333e-23	Immune	MICAL2
4.73754e-26	-0.68308	0.017	0.032	2.56301e-23	Immune	MKI67
3.08013e-25	1.84161	0.011	0.005	1.66635e-22	Immune	TNFRSF17
1.76557e-24	-0.705725	0.02	0.035	9.55174e-22	Immune	CENPF
1.16436e-23	-0.464779	0.123	0.155	6.2992e-21	Immune	QPCT
6.01989e-23	-1.23916	0.003	0.011	3.25676e-20	Immune	BIRC5
6.25673e-23	-0.605953	0.031	0.048	3.38489e-20	Immune	LSAMP
2.15152e-22	-1.47565	0.009	0.02	1.16397e-19	Immune	SELE
6.80022e-22	0.00346151	0.318	0.393	3.67892e-19	Immune	HTRA1
8.78175e-22	0.567671	0.449	0.501	4.75093e-19	Immune	PSME1
1.88666e-21	-2.12132	0.006	0.016	1.02068e-18	Immune	PROX1
1.79928e-20	0.496719	0.15	0.195	9.73412e-18	Immune	ATOX1
3.51362e-20	-2.24378	0.004	0.012	1.90087e-17	Immune	PKHD1L1
4.219e-20	-0.390719	0.094	0.119	2.28248e-17	Immune	PTN
2.48587e-19	0.422588	0.144	0.125	1.34486e-16	Immune	PTGER3
5.3598e-19	-0.392038	0.496	0.427	2.89965e-16	Immune	MGP
1.00971e-18	-0.284417	0.525	0.612	5.46254e-16	Immune	TMEM123
1.0114e-18	-1.59949	0.002	0.008	5.4717e-16	Immune	BCAN
2.37597e-18	-2.86005	0.001	0.006	1.2854e-15	Immune	TFF3
1.20967e-17	-0.27568	0.056	0.076	6.54432e-15	Immune	SLCO4A1
4.13587e-17	-2.0711	0.015	0.026	2.2375e-14	Immune	MMRN1
1.7056e-16	1.1185	0.126	0.112	9.22732e-14	Immune	C1orf54
4.60101e-16	-0.786635	0.011	0.02	2.48914e-13	Immune	PLAC9
1.97924e-15	-2.9516	0.001	0.006	1.07077e-12	Immune	KIF1A
2.50501e-15	0.609525	0.107	0.138	1.35521e-12	Immune	ZNF330
3.63732e-15	-1.06519	0.002	0.007	1.96779e-12	Immune	DKK4
1.02704e-14	0.257396	0.039	0.054	5.5563e-12	Immune	MC1R
1.12154e-14	-1.56275	0.003	0.009	6.06751e-12	Immune	CRMP1
3.87502e-13	-0.349978	0.01	0.017	2.09638e-10	Immune	CRABP1
1.65935e-12	1.83789	0.097	0.087	8.97708e-10	Immune	DUSP2
4.41299e-12	0.988144	0.157	0.15	2.38743e-09	Immune	MAD1L1
9.83001e-12	-0.942488	0.279	0.293	5.31803e-09	Immune	FBLN1
1.40313e-11	-2.99648	0.002	0.005	7.59096e-09	Immune	LINC00636
2.08526e-11	0.850959	0.042	0.033	1.12813e-08	Immune	HACD1
5.50188e-10	0.168628	0.013	0.02	2.97652e-07	Immune	ABCC2
1.9245e-09	-0.0109099	0.622	0.708	1.04116e-06	Immune	ITGB1
1.31396e-06	-1.09759	0.003	0.006	0.000710851	Immune	HAPLN1
2.76123e-06	0.659496	0.039	0.048	0.00149382	Immune	MT1F
1.50723e-05	0.199309	0.295	0.343	0.00815412	Immune	RGCC
2.36038e-05	0.534217	0.075	0.067	0.0127697	Immune	IL3RA
5.41304e-05	0.894732	0.265	0.289	0.0292846	Immune	CAPG
9.18007e-05	-0.209776	0.097	0.109	0.0496642	Immune	THY1
0.000335093	-0.864516	0.119	0.113	0.181286	Immune	INSIG1
0.00190207	0.459465	0.083	0.079	1	Immune	PKIB
0.00229728	-0.513829	0.323	0.33	1	Immune	APOD
0.00261049	-0.542116	0.221	0.224	1	Immune	MFAP4
0.00377161	-1.13456	0.33	0.315	1	Immune	MMP2
0.00484305	0.918747	0.079	0.076	1	Immune	TMEM150C
0.00560767	-0.381788	0.011	0.014	1	Immune	NMB
0.00578893	0.130102	0.188	0.205	1	Immune	AXL
0.00591064	-0.33027	0.005	0.006	1	Immune	LYPD1
0.00891077	0.420262	0.053	0.059	1	Immune	PTTG1
0.010392	0.520321	0.209	0.237	1	Immune	FSCN1
0.05407	0.441931	0.04	0.044	1	Immune	AC026785.2
0.127132	-1.38668	0.002	0.002	1	Immune	HBD
0.143352	0.265264	0.083	0.09	1	Immune	GFAP
0.343729	0.379702	0.159	0.173	1	Immune	MITF
0.346617	0.0690715	0.551	0.564	1	Immune	FOS
0.51155	-0.769381	0.015	0.014	1	Immune	COCH
0.895905	-0.476078	0.002	0.002	1	Immune	IL24
0	4.87377	0.857	0.04	0	Keratinocytes	SERPINB2
0	3.80653	0.948	0.139	0	Keratinocytes	SERPINB5
0	3.69794	0.915	0.114	0	Keratinocytes	AQP3
0	3.10308	0.905	0.129	0	Keratinocytes	TP63
0	2.92105	0.927	0.177	0	Keratinocytes	AHNAK2
0	2.64837	0.911	0.187	0	Keratinocytes	CLDN1
0	2.68387	0.803	0.103	0	Keratinocytes	S100A14
0	2.08618	0.823	0.132	0	Keratinocytes	CXADR
0	3.39961	0.742	0.064	0	Keratinocytes	NSG1
0	5.62371	0.702	0.028	0	Keratinocytes	DSC1
0	2.36243	0.841	0.177	0	Keratinocytes	TACSTD2
0	3.16377	0.801	0.138	0	Keratinocytes	MAL2
0	2.21787	0.751	0.104	0	Keratinocytes	CAPNS2
0	2.93757	0.841	0.2	0	Keratinocytes	KRT5
0	1.6476	0.793	0.165	0	Keratinocytes	TFAP2A
0	3.20331	0.731	0.123	0	Keratinocytes	LYPD3
0	1.99431	0.745	0.144	0	Keratinocytes	MICAL2
0	5.1974	0.619	0.025	0	Keratinocytes	KRTDAP
0	1.5874	0.71	0.118	0	Keratinocytes	MIR205HG
0	6.01276	0.613	0.024	0	Keratinocytes	KRT2
0	2.96019	0.768	0.18	0	Keratinocytes	COL17A1
0	4.38544	0.608	0.031	0	Keratinocytes	FGFBP1
0	2.8821	0.692	0.129	0	Keratinocytes	POSTN
0	2.12445	0.749	0.197	0	Keratinocytes	MT1X
0	1.82079	0.807	0.261	0	Keratinocytes	CCND1
0	-8.64627	0.026	0.572	0	Keratinocytes	CXCL12
0	1.32081	0.702	0.159	0	Keratinocytes	CAPG
0	-8.63228	0.021	0.561	0	Keratinocytes	MGP
0	0.804675	0.711	0.174	0	Keratinocytes	FXYD3
0	2.28428	0.921	0.388	0	Keratinocytes	MYC
0	4.6298	0.539	0.016	0	Keratinocytes	LY6D
0	1.71597	0.956	0.443	0	Keratinocytes	FOS
0	1.96152	0.695	0.183	0	Keratinocytes	ATF3
0	1.13655	0.743	0.235	0	Keratinocytes	GSTP1
0	1.50557	0.752	0.25	0	Keratinocytes	KRT15
0	2.58757	0.586	0.087	0	Keratinocytes	TMEM45A
0	2.41	0.586	0.089	0	Keratinocytes	TUBB2B
0	1.10355	0.683	0.198	0	Keratinocytes	ID4
0	1.38836	0.594	0.112	0	Keratinocytes	RAB38
0	-4.38704	0.235	0.717	0	Keratinocytes	VIM
0	-0.117885	0.831	0.391	0	Keratinocytes	CRYAB
0	0.808688	0.788	0.355	0	Keratinocytes	APCDD1
0	1.77739	0.527	0.106	0	Keratinocytes	PCDH7
0	1.20535	0.652	0.234	0	Keratinocytes	NOTCH3
0	0.555915	0.516	0.101	0	Keratinocytes	DEFB1
0	0.869247	0.647	0.238	0	Keratinocytes	ID2
0	2.23947	0.449	0.058	0	Keratinocytes	BMP7
0	0.940821	0.915	0.531	0	Keratinocytes	LGALS3
0	1.80262	0.436	0.055	0	Keratinocytes	BMP2
0	1.44569	0.468	0.092	0	Keratinocytes	RHOV
0	0.760467	0.919	0.548	0	Keratinocytes	ANXA1
0	1.23814	0.535	0.168	0	Keratinocytes	IGFBP3
0	-5.14172	0.05	0.415	0	Keratinocytes	APOD
0	0.00914452	0.716	0.351	0	Keratinocytes	SH3BGRL3
0	-0.299668	0.882	0.517	0	Keratinocytes	TMEM123
0	0.376006	0.963	0.607	0	Keratinocytes	HLA-B
0	1.02287	0.489	0.134	0	Keratinocytes	RGMB
0	0.0392273	0.766	0.413	0	Keratinocytes	PSME1
0	0.669524	0.855	0.503	0	Keratinocytes	TSC22D1
0	0.544311	0.451	0.102	0	Keratinocytes	SLPI
0	-7.19321	0.028	0.375	0	Keratinocytes	SPARCL1
0	0.228972	0.495	0.153	0	Keratinocytes	APOE
0	0.230522	0.602	0.262	0	Keratinocytes	ENAH
0	-6.55305	0.016	0.356	0	Keratinocytes	IGFBP7
0	1.78809	0.414	0.076	0	Keratinocytes	AREG
0	2.43082	0.37	0.036	0	Keratinocytes	SOX15
0	1.33814	0.428	0.097	0	Keratinocytes	GPR157
0	0.969786	0.947	0.62	0	Keratinocytes	EMP1
0	-6.03612	0.072	0.391	0	Keratinocytes	MMP2
0	0.492284	0.456	0.148	0	Keratinocytes	IL33
0	-5.14263	0.07	0.378	0	Keratinocytes	MYL9
0	-7.97795	0.009	0.314	0	Keratinocytes	CD34
0	-5.91327	0.074	0.378	0	Keratinocytes	AQP1
0	0.245212	0.538	0.236	0	Keratinocytes	CD109
0	0.494205	0.453	0.153	0	Keratinocytes	SLC25A39
0	-6.39514	0.024	0.321	0	Keratinocytes	FBN1
0	-5.35212	0.054	0.35	0	Keratinocytes	COL6A3
0	-5.47299	0.057	0.351	0	Keratinocytes	GPX3
0	-4.41256	0.042	0.328	0	Keratinocytes	CPE
0	0.128826	0.485	0.213	0	Keratinocytes	BECN1
0	1.57453	0.809	0.537	0	Keratinocytes	DST
0	-6.53427	0.018	0.286	0	Keratinocytes	MFAP4
0	-3.43075	0.117	0.371	0	Keratinocytes	CLU
0	0.188101	0.503	0.25	0	Keratinocytes	THBS2
0	0.0884338	0.524	0.277	0	Keratinocytes	HES1
0	-3.82525	0.286	0.53	0	Keratinocytes	IGFBP5
0	-0.410634	0.533	0.29	0	Keratinocytes	PRR13
0	1.80737	0.274	0.031	0	Keratinocytes	DUSP2
0	-0.114806	0.533	0.295	0	Keratinocytes	ITGA6
0	-5.15	0.042	0.27	0	Keratinocytes	MYLK
0	-6.31542	0.013	0.239	0	Keratinocytes	VCAN
0	0.981747	0.293	0.069	0	Keratinocytes	LAMB3
0	-0.257793	0.508	0.285	0	Keratinocytes	RGCC
0	-3.70992	0.211	0.434	0	Keratinocytes	COL6A2
0	0.198491	0.364	0.142	0	Keratinocytes	HIST1H4C
0	-4.70203	0.125	0.342	0	Keratinocytes	FBLN1
0	-0.309371	0.503	0.286	0	Keratinocytes	SNAI2
0	-0.373684	0.374	0.157	0	Keratinocytes	CRABP2
0	0.485175	0.405	0.191	0	Keratinocytes	CCND2
0	0.0136653	0.537	0.327	0	Keratinocytes	MAP1LC3B
0	-0.16115	0.425	0.216	0	Keratinocytes	HERC2
0	-0.485657	0.451	0.243	0	Keratinocytes	PTGR1
0	-4.98517	0.037	0.24	0	Keratinocytes	NR2F2
0	-4.7114	0.03	0.228	0	Keratinocytes	IFITM1
0	-0.110438	0.356	0.158	0	Keratinocytes	FAM210B
0	-0.896795	0.357	0.16	0	Keratinocytes	KRT18
0	0.120583	0.338	0.144	0	Keratinocytes	ATOX1
0	-5.05004	0.029	0.223	0	Keratinocytes	PDGFRA
0	-4.54788	0.076	0.27	0	Keratinocytes	PTGDS
0	-6.00902	0.013	0.204	0	Keratinocytes	GNG11
0	-5.88913	0.033	0.22	0	Keratinocytes	MEG3
0	-3.85343	0.062	0.246	0	Keratinocytes	AXL
0	-5.98863	0.013	0.196	0	Keratinocytes	TFPI
0	0.825767	0.244	0.062	0	Keratinocytes	ASPN
0	-9.11581	0.012	0.191	0	Keratinocytes	FABP4
0	-6.27544	0.009	0.185	0	Keratinocytes	TWIST1
0	2.17887	0.196	0.022	0	Keratinocytes	ACER1
0	-5.25663	0.047	0.22	0	Keratinocytes	SFRP2
0	-7.39681	0.005	0.168	0	Keratinocytes	LUM
0	3.1221	0.176	0.018	0	Keratinocytes	C15orf48
0	-2.90423	0.16	0.318	0	Keratinocytes	EPS8
0	-3.15661	0.143	0.299	0	Keratinocytes	COL5A2
0	-7.06486	0.009	0.164	0	Keratinocytes	CDH5
0	-4.28976	0.13	0.281	0	Keratinocytes	SFRP1
0	-5.98888	0.007	0.158	0	Keratinocytes	TMEM47
0	-4.26762	0.026	0.171	0	Keratinocytes	SLC2A3
0	-0.214259	0.261	0.117	0	Keratinocytes	MAD1L1
0	-6.3246	0.007	0.151	0	Keratinocytes	TMEM176A
0	-4.64328	0.023	0.166	0	Keratinocytes	EDNRB
0	-0.160718	0.254	0.111	0	Keratinocytes	YIPF1
0	-6.67466	0.01	0.153	0	Keratinocytes	MFAP5
0	-5.0101	0.041	0.184	0	Keratinocytes	TAGLN
0	-3.23479	0.061	0.203	0	Keratinocytes	CTSZ
0	0.0234482	0.24	0.098	0	Keratinocytes	CYB561A3
0	-6.92722	0.01	0.151	0	Keratinocytes	VWF
0	-3.71839	0.026	0.165	0	Keratinocytes	TM4SF1
0	-4.47714	0.019	0.156	0	Keratinocytes	LMCD1
0	-3.35917	0.052	0.188	0	Keratinocytes	SELENOM
0	-5.21698	0.019	0.154	0	Keratinocytes	NES
0	-0.157293	0.243	0.109	0	Keratinocytes	FKBP8
0	-0.468332	0.258	0.124	0	Keratinocytes	NR4A2
0	-7.47239	0.013	0.147	0	Keratinocytes	RNASE1
0	-3.20554	0.509	0.64	0	Keratinocytes	COL6A1
0	0.0511245	0.214	0.083	0	Keratinocytes	SLC8A1
0	-6.41478	0.007	0.138	0	Keratinocytes	THY1
0	-6.27255	0.005	0.135	0	Keratinocytes	TBX15
0	-4.56397	0.017	0.146	0	Keratinocytes	PTN
0	-4.89689	0.042	0.164	0	Keratinocytes	CD93
0	-8.09778	0.004	0.126	0	Keratinocytes	PLVAP
0	1.2423	0.183	0.062	0	Keratinocytes	CLDN4
0	-3.54225	0.07	0.191	0	Keratinocytes	LEPR
0	-3.29853	0.094	0.214	0	Keratinocytes	HLA-DPA1
0	0.624389	0.218	0.099	0	Keratinocytes	PTGER3
0	-5.32399	0.009	0.127	0	Keratinocytes	SGCE
0	-2.89769	0.11	0.227	0	Keratinocytes	SOD3
0	-0.113405	0.186	0.069	0	Keratinocytes	COL21A1
0	-4.83155	0.012	0.126	0	Keratinocytes	DAAM2
0	-0.211687	0.222	0.108	0	Keratinocytes	ZNF330
0	-4.51738	0.064	0.178	0	Keratinocytes	ACTA2
0	-7.90694	0.008	0.122	0	Keratinocytes	MYH11
0	-5.55652	0.008	0.122	0	Keratinocytes	TWIST2
0	-3.24413	0.096	0.209	0	Keratinocytes	SOX9
0	-4.10864	0.019	0.13	0	Keratinocytes	CES1
0	-4.66491	0.026	0.135	0	Keratinocytes	FRZB
0	-0.514582	0.196	0.088	0	Keratinocytes	C1orf54
0	-3.63711	0.047	0.153	0	Keratinocytes	CD248
0	-0.221431	0.158	0.056	0	Keratinocytes	PKIB
0	-3.13513	0.052	0.154	0	Keratinocytes	SPECC1
0	-5.22096	0.016	0.117	0	Keratinocytes	C11orf96
0	-3.88397	0.045	0.146	0	Keratinocytes	COTL1
0	0.0197631	0.171	0.071	0	Keratinocytes	FAM207A
0	-7.10628	0.003	0.1	0	Keratinocytes	ECSCR
0	0.369317	0.124	0.027	0	Keratinocytes	RRM2
0	-2.65409	0.125	0.221	0	Keratinocytes	AKR1C1
0	-5.08484	0.008	0.104	0	Keratinocytes	MEF2C
0	1.20101	0.113	0.019	0	Keratinocytes	NDUFA4L2
0	-6.62147	0.003	0.097	0	Keratinocytes	RAMP2
0	-5.01001	0.021	0.114	0	Keratinocytes	FCER1G
0	-6.11613	0.01	0.1	0	Keratinocytes	RGS5
0	0.392665	0.127	0.038	0	Keratinocytes	ANKRD37
0	-6.19984	0.008	0.097	0	Keratinocytes	CXCR4
0	-4.72501	0.011	0.098	0	Keratinocytes	LOXL2
0	-5.55456	0.007	0.094	0	Keratinocytes	GIMAP7
0	0.656798	0.139	0.054	0	Keratinocytes	SLCO4A1
0	-4.34936	0.012	0.096	0	Keratinocytes	TMEM150C
0	-4.0776	0.091	0.17	0	Keratinocytes	SCD
0	-8.052	0.007	0.085	0	Keratinocytes	LYVE1
0	-4.27953	0.018	0.095	0	Keratinocytes	EDNRA
0	-2.61841	0.083	0.16	0	Keratinocytes	MARCKSL1
0	-3.77829	0.061	0.135	0	Keratinocytes	KIT
0	-3.89724	0.042	0.115	0	Keratinocytes	ARHGAP4
0	-3.7204	0.044	0.117	0	Keratinocytes	RGS1
0	-4.51743	0.013	0.086	0	Keratinocytes	GPR183
0	-4.20171	0.026	0.097	0	Keratinocytes	SOX10
0	-2.78398	0.063	0.133	0	Keratinocytes	RASSF8
0	-6.30747	0.004	0.073	0	Keratinocytes	MYCT1
0	-0.130188	0.11	0.043	0	Keratinocytes	PTTG1
0	-0.896516	0.089	0.022	0	Keratinocytes	TYRP1
0	-4.14996	0.019	0.085	0	Keratinocytes	ALOX5AP
0	-4.12903	0.017	0.083	0	Keratinocytes	IL3RA
0	0.417399	0.097	0.031	0	Keratinocytes	IRF4
0	-5.27517	0.006	0.072	0	Keratinocytes	GYPC
0	-3.94269	0.03	0.095	0	Keratinocytes	AIF1
0	-5.68348	0.007	0.066	0	Keratinocytes	LYZ
0	-4.99951	0.008	0.067	0	Keratinocytes	NGFR
0	-6.05743	0.005	0.064	0	Keratinocytes	SOX17
0	-2.76969	0.233	0.291	0	Keratinocytes	SEMA3C
0	-5.74168	0.004	0.061	0	Keratinocytes	SOX8
0	-2.11159	0.251	0.307	0	Keratinocytes	COL5A1
0	-4.61203	0.011	0.065	0	Keratinocytes	FGFBP2
0	-5.46008	0.005	0.058	0	Keratinocytes	INHBA
0	-0.688326	0.083	0.032	0	Keratinocytes	AC026785.2
0	-5.53871	0.005	0.056	0	Keratinocytes	IL32
0	-0.221708	0.082	0.032	0	Keratinocytes	NUSAP1
0	-6.33716	0.006	0.055	0	Keratinocytes	GATA2
0	-4.02882	0.008	0.056	0	Keratinocytes	ENPP1
0	-1.80995	0.348	0.395	0	Keratinocytes	HTRA1
0	0.823754	0.066	0.02	0	Keratinocytes	CD1A
0	-6.44842	0.002	0.046	0	Keratinocytes	CLDN5
0	-1.88046	0.384	0.401	0	Keratinocytes	CALD1
5.16023e-294	-2.47668	0.143	0.214	2.79169e-291	Keratinocytes	SYNPO2
3.03602e-281	-4.0542	0.041	0.101	1.64249e-278	Keratinocytes	CD68
1.40796e-279	-4.52462	0.014	0.063	7.61704e-277	Keratinocytes	CD69
3.4265e-278	-6.90292	0.002	0.04	1.85373e-275	Keratinocytes	C1QA
4.64572e-274	-2.28438	0.118	0.186	2.51333e-271	Keratinocytes	S100A13
1.09793e-273	-4.26539	0.004	0.044	5.93982e-271	Keratinocytes	CCL19
2.00599e-271	-3.87682	0.015	0.063	1.08524e-268	Keratinocytes	TYROBP
1.31332e-267	-4.74999	0.006	0.048	7.10507e-265	Keratinocytes	LGR5
3.96562e-267	-3.51992	0.015	0.063	2.1454e-264	Keratinocytes	IFI27
4.58187e-267	-0.444165	0.609	0.387	2.47879e-264	Keratinocytes	PALLD
1.73282e-254	-5.57486	0.008	0.048	9.37454e-252	Keratinocytes	CD3E
5.66873e-246	-0.530671	0.04	0.012	3.06678e-243	Keratinocytes	DPP6
2.99343e-244	0.0707633	0.053	0.019	1.61944e-241	Keratinocytes	CDC20
9.1192e-244	-4.09452	0.008	0.048	4.93349e-241	Keratinocytes	IGFBP2
7.07823e-243	-4.79886	0.005	0.041	3.82932e-240	Keratinocytes	MMP27
8.75696e-241	-0.732262	0.199	0.113	4.73751e-238	Keratinocytes	ID3
1.21786e-236	-4.40927	0.017	0.061	6.58861e-234	Keratinocytes	NR2F1
1.00035e-233	-4.5339	0.014	0.057	5.41191e-231	Keratinocytes	CLEC10A
1.13059e-233	-0.226871	0.944	0.708	6.11647e-231	Keratinocytes	HMGN2
5.66333e-233	-0.524805	0.068	0.028	3.06386e-230	Keratinocytes	TOP2A
7.86095e-229	-0.795855	0.047	0.016	4.25278e-226	Keratinocytes	PMEL
8.10135e-229	-2.62259	0.11	0.168	4.38283e-226	Keratinocytes	CALCRL
1.18731e-225	-5.08214	0.005	0.04	6.42335e-223	Keratinocytes	HPSE2
8.33714e-225	-0.48359	0.07	0.03	4.51039e-222	Keratinocytes	CDK1
1.20281e-219	-3.39455	0.019	0.062	6.50721e-217	Keratinocytes	IRF8
2.85854e-216	-0.170338	0.084	0.04	1.54647e-213	Keratinocytes	TYMS
2.92918e-210	-5.08396	0.005	0.039	1.58469e-207	Keratinocytes	CD3D
8.06121e-189	-2.20345	0.066	0.117	4.36111e-186	Keratinocytes	BHLHE41
8.4269e-189	-4.79996	0.005	0.034	4.55895e-186	Keratinocytes	GLI1
6.03039e-183	-3.80492	0.009	0.041	3.26244e-180	Keratinocytes	ADAM12
8.31452e-180	-4.58177	0.012	0.046	4.49816e-177	Keratinocytes	CD3G
5.97771e-176	-4.08274	0.007	0.036	3.23394e-173	Keratinocytes	WDFY4
3.87862e-175	-1.18514	0.048	0.019	2.09833e-172	Keratinocytes	DCT
1.11962e-174	-5.37342	0.005	0.032	6.05715e-172	Keratinocytes	LCK
9.23796e-174	-0.361187	0.051	0.021	4.99774e-171	Keratinocytes	UBE2C
5.55767e-170	-0.943255	0.309	0.195	3.0067e-167	Keratinocytes	SPRY1
1.05386e-166	-2.17128	0.082	0.132	5.70138e-164	Keratinocytes	CPVL
5.84884e-165	-3.60306	0.011	0.042	3.16422e-162	Keratinocytes	SNAI1
3.7557e-164	-2.6046	0.067	0.113	2.03184e-161	Keratinocytes	SOSTDC1
4.76206e-164	-0.576996	0.745	0.684	2.57627e-161	Keratinocytes	ITGB1
1.09483e-163	0.480883	0.017	0.003	5.92301e-161	Keratinocytes	DKK4
1.24335e-158	-3.5202	0.028	0.066	6.7265e-156	Keratinocytes	PLP1
2.53654e-157	-1.04051	0.233	0.148	1.37227e-154	Keratinocytes	MFSD12
8.46907e-157	-0.578721	0.053	0.024	4.58177e-154	Keratinocytes	MKI67
1.14529e-147	-5.87744	0.005	0.03	6.19603e-145	Keratinocytes	MMRN1
3.76293e-145	-4.03655	0.01	0.037	2.03574e-142	Keratinocytes	PTPRCAP
2.96445e-140	-0.937154	0.206	0.132	1.60377e-137	Keratinocytes	SNCA
1.48544e-132	-0.627784	0.308	0.211	8.03626e-130	Keratinocytes	FSCN1
1.11981e-131	-6.03341	0.003	0.024	6.0582e-129	Keratinocytes	SELE
1.51877e-129	-1.82862	0.156	0.195	8.21656e-127	Keratinocytes	AC016831.1
1.61565e-128	-5.40833	0.004	0.024	8.74067e-126	Keratinocytes	CD40LG
2.01134e-126	0.156743	0.022	0.007	1.08814e-123	Keratinocytes	ARSI
4.24359e-125	-4.7229	0.003	0.024	2.29578e-122	Keratinocytes	PLAC9
1.37621e-121	-2.45693	0.043	0.078	7.44529e-119	Keratinocytes	CBFA2T3
4.03197e-119	-2.91304	0.031	0.062	2.18129e-116	Keratinocytes	CD52
3.58177e-117	-0.527383	0.054	0.027	1.93774e-114	Keratinocytes	CENPF
6.68086e-117	-0.500129	0.705	0.463	3.61434e-114	Keratinocytes	FBXO7
6.92013e-117	-4.60909	0.003	0.021	3.74379e-114	Keratinocytes	GPR4
6.56308e-112	-1.87226	0.176	0.209	3.55063e-109	Keratinocytes	BASP1
2.81915e-108	-0.703691	0.435	0.299	1.52516e-105	Keratinocytes	HMGB2
1.33268e-102	-0.828438	0.063	0.034	7.20978e-100	Keratinocytes	IL4I1
1.86551e-99	-4.24161	0.005	0.023	1.00924e-96	Keratinocytes	TFPI2
5.30309e-99	-4.59305	0.005	0.022	2.86897e-96	Keratinocytes	CTSW
7.28952e-95	-1.68293	0.164	0.195	3.94363e-92	Keratinocytes	STMN1
1.30777e-91	-3.66045	0.008	0.026	7.07501e-89	Keratinocytes	LTB
4.44486e-85	-2.45967	0.027	0.052	2.40467e-82	Keratinocytes	LSAMP
1.04694e-83	-3.81549	0.005	0.021	5.66393e-81	Keratinocytes	CD1B
5.40645e-73	-3.68031	0.004	0.017	2.92489e-70	Keratinocytes	LGALS2
2.96439e-70	-5.5437	0.003	0.014	1.60373e-67	Keratinocytes	GZMK
7.18784e-69	-1.17214	0.118	0.08	3.88862e-66	Keratinocytes	GFAP
2.21105e-67	-1.89813	0.152	0.177	1.19618e-64	Keratinocytes	MITF
9.12901e-66	-0.917172	0.105	0.071	4.93879e-63	Keratinocytes	NTNG1
6.6422e-63	-0.597634	0.104	0.072	3.59343e-60	Keratinocytes	GEM
2.04839e-62	-4.28224	0.008	0.021	1.10818e-59	Keratinocytes	KLRB1
3.26605e-62	-4.74893	0.004	0.016	1.76693e-59	Keratinocytes	IL2RA
2.19278e-61	-1.96765	0.362	0.325	1.18629e-58	Keratinocytes	ARHGDIB
3.68731e-59	-3.48204	0.013	0.028	1.99483e-56	Keratinocytes	AK5
3.85379e-59	-0.627125	0.064	0.041	2.0849e-56	Keratinocytes	MT1F
5.77455e-54	-4.42082	0.006	0.017	3.12403e-51	Keratinocytes	PROX1
1.39394e-50	-4.81246	0.007	0.019	7.54119e-48	Keratinocytes	CD8A
1.75859e-50	-2.4347	0.021	0.038	9.51396e-48	Keratinocytes	HACD1
1.72237e-48	-2.06807	0.066	0.087	9.31802e-46	Keratinocytes	BMP4
2.79187e-46	-0.826765	0.024	0.013	1.5104e-43	Keratinocytes	MLANA
9.56846e-44	-1.14033	0.135	0.156	5.17654e-41	Keratinocytes	QPCT
1.83256e-43	-1.53243	0.103	0.075	9.91413e-41	Keratinocytes	FCER1A
1.90855e-43	-0.989806	0.289	0.218	1.03253e-40	Keratinocytes	NTRK2
2.71897e-38	-1.72961	0.029	0.018	1.47096e-35	Keratinocytes	TYR
7.56893e-36	-1.81222	0.067	0.084	4.09479e-33	Keratinocytes	TSPAN33
4.15821e-35	-3.82494	0.003	0.01	2.24959e-32	Keratinocytes	CRMP1
1.52454e-34	-0.896277	0.266	0.201	8.24776e-32	Keratinocytes	SLC25A37
2.04897e-34	-5.03364	0.001	0.007	1.10849e-31	Keratinocytes	TFF3
4.83584e-31	-1.03526	0.027	0.017	2.61619e-28	Keratinocytes	ABCC2
5.26745e-30	-0.723204	0.178	0.14	2.84969e-27	Keratinocytes	SLC43A3
2.85441e-29	-0.531868	0.764	0.541	1.54424e-26	Keratinocytes	LENG8
4.33494e-24	-1.50336	0.198	0.197	2.3452e-21	Keratinocytes	LIPA
6.28262e-24	1.29023	0.066	0.051	3.3989e-21	Keratinocytes	HMOX1
6.54663e-24	-3.48707	0.009	0.017	3.54173e-21	Keratinocytes	FOXD3
7.79699e-24	-3.80385	0.003	0.009	4.21817e-21	Keratinocytes	CCR7
1.03463e-23	-1.63428	0.203	0.202	5.59736e-21	Keratinocytes	BIRC3
3.03439e-23	-0.460488	0.029	0.019	1.64161e-20	Keratinocytes	CCL22
5.63557e-23	-1.31317	0.317	0.284	3.04884e-20	Keratinocytes	TCF4
2.67332e-22	-1.09633	0.084	0.065	1.44627e-19	Keratinocytes	EMX2
1.85825e-21	-2.52416	0.009	0.015	1.00531e-18	Keratinocytes	NMB
2.02213e-17	-1.27862	0.377	0.28	1.09397e-14	Keratinocytes	NDRG2
2.90646e-15	-3.32253	0.012	0.018	1.5724e-12	Keratinocytes	SOX2
1.1831e-13	-1.04862	0.281	0.222	6.40059e-11	Keratinocytes	ITM2A
4.45904e-12	-2.43862	0.011	0.016	2.41234e-09	Keratinocytes	IL1B
7.45145e-10	-2.83895	0.047	0.053	4.03124e-07	Keratinocytes	C5AR1
1.34474e-09	-1.87257	0.048	0.055	7.27505e-07	Keratinocytes	CD83
6.41641e-09	-2.00449	0.096	0.1	3.47128e-06	Keratinocytes	TFAP2B
1.15598e-08	-0.711784	0.013	0.01	6.25386e-06	Keratinocytes	BIRC5
2.61414e-08	-2.41279	0.003	0.002	1.41425e-05	Keratinocytes	IL24
3.56421e-08	-1.89641	0.035	0.04	1.92824e-05	Keratinocytes	NLGN4Y
9.39863e-08	-3.79925	0.003	0.006	5.08466e-05	Keratinocytes	LINC00636
4.27667e-07	-1.78781	0.014	0.017	0.000231368	Keratinocytes	CRABP1
4.85217e-07	-2.03446	0.007	0.005	0.000262502	Keratinocytes	TNFRSF17
6.96895e-07	-1.31749	0.005	0.003	0.00037702	Keratinocytes	CD79A
8.63099e-07	-1.50182	0.354	0.273	0.000466936	Keratinocytes	PBXIP1
5.60999e-06	-2.97159	0.007	0.005	0.00303501	Keratinocytes	IFNG
3.94784e-05	-3.782	0.009	0.012	0.0213578	Keratinocytes	PKHD1L1
4.80585e-05	-1.54736	0.117	0.115	0.0259997	Keratinocytes	MT1M
4.91981e-05	-3.79776	0.003	0.005	0.0266162	Keratinocytes	MZB1
0.00361621	-3.56636	0.003	0.002	1	Keratinocytes	HBD
0.0043961	-2.54325	0.019	0.017	1	Keratinocytes	TRPM1
0.00562383	-0.940474	0.04	0.036	1	Keratinocytes	WNT5A
0.0120393	-1.9128	0.083	0.083	1	Keratinocytes	S100B
0.0174985	-3.25935	0.004	0.005	1	Keratinocytes	KIF1A
0.0573037	-1.66406	0.051	0.047	1	Keratinocytes	MNDA
0.0694193	-1.4969	0.008	0.007	1	Keratinocytes	BCAN
0.0835989	-0.349044	0.818	0.719	1	Keratinocytes	TSC22D3
0.0935618	-2.84616	0.006	0.007	1	Keratinocytes	CLEC9A
0.109678	-1.21404	0.024	0.023	1	Keratinocytes	LST1
0.214547	-1.86783	0.006	0.006	1	Keratinocytes	LYPD1
0.39439	-2.60146	0.006	0.006	1	Keratinocytes	HAPLN1
0.56885	-1.39917	0.055	0.052	1	Keratinocytes	MC1R
0.636541	-2.34301	0.006	0.006	1	Keratinocytes	IDO1
0.66705	-1.45094	0.11	0.102	1	Keratinocytes	ZNF667-AS1
0.679468	-2.70431	0.119	0.112	1	Keratinocytes	INSIG1
0.731099	-1.36793	0.115	0.108	1	Keratinocytes	STRADB
0.75686	-2.16823	0.015	0.014	1	Keratinocytes	COCH
0	7.93339	0.935	0.026	0	Melanocytes	TYRP1
0	8.19367	0.869	0.014	0	Melanocytes	DCT
0	7.84388	0.823	0.01	0	Melanocytes	TYR
0	4.22317	0.864	0.162	0	Melanocytes	MITF
0	2.89168	0.809	0.108	0	Melanocytes	KIT
0	7.67713	0.702	0.014	0	Melanocytes	PMEL
0	7.07928	0.673	0.008	0	Melanocytes	TRPM1
0	8.18055	0.648	0.007	0	Melanocytes	MLANA
0	4.01531	0.789	0.159	0	Melanocytes	MFSD12
0	1.37603	0.91	0.342	0	Melanocytes	KRT5
0	1.90753	0.816	0.253	0	Melanocytes	POSTN
0	3.03398	0.611	0.049	0	Melanocytes	PLP1
0	1.56556	0.916	0.36	0	Melanocytes	KRT15
0	1.5317	0.847	0.31	0	Melanocytes	COL17A1
0	3.20563	0.589	0.092	0	Melanocytes	TFAP2B
0	2.59427	0.641	0.145	0	Melanocytes	QPCT
0	2.554	0.609	0.126	0	Melanocytes	EDNRB
0	3.46122	0.607	0.125	0	Melanocytes	CYB561A3
0	2.35007	0.531	0.074	0	Melanocytes	SOX10
0	3.8203	0.489	0.04	0	Melanocytes	LSAMP
0	3.81712	0.472	0.041	0	Melanocytes	IRF4
0	2.24537	0.553	0.144	0	Melanocytes	SNCA
0	1.78151	0.621	0.217	0	Melanocytes	NSG1
0	1.57131	0.673	0.307	0	Melanocytes	TFAP2A
0	1.67143	0.566	0.22	0	Melanocytes	RAB38
0	0.107504	0.488	0.147	0	Melanocytes	SCD
0	1.31574	0.931	0.596	0	Melanocytes	DST
0	4.98267	0.328	0.015	0	Melanocytes	ABCC2
0	1.18218	0.394	0.105	0	Melanocytes	FRZB
0	6.46515	0.282	0.003	0	Melanocytes	BCAN
0	4.12976	0.242	0.014	0	Melanocytes	CRABP1
0	2.51367	0.248	0.05	0	Melanocytes	MC1R
0	3.47212	0.197	0.016	0	Melanocytes	DPP6
0	2.20154	0.2	0.032	0	Melanocytes	HACD1
0	3.53748	0.142	0.003	0	Melanocytes	KIF1A
1.9486e-276	-7.04926	0.021	0.441	1.05419e-273	Melanocytes	MGP
9.72317e-274	-6.42307	0.034	0.45	5.26023e-271	Melanocytes	CXCL12
6.16986e-258	1.26118	0.489	0.184	3.33789e-255	Melanocytes	STMN1
6.40886e-250	0.862882	0.814	0.451	3.46719e-247	Melanocytes	APCDD1
1.05752e-245	1.55267	0.493	0.201	5.72119e-243	Melanocytes	PCDH7
4.67711e-240	2.23234	0.257	0.067	2.53032e-237	Melanocytes	EMX2
6.26456e-226	1.5103	0.103	0.014	3.38913e-223	Melanocytes	FOXD3
7.68328e-221	1.04858	0.661	0.306	4.15665e-218	Melanocytes	TP63
6.99741e-211	3.18096	0.082	0.01	3.7856e-208	Melanocytes	ARSI
5.68468e-186	1.53811	0.402	0.163	3.07541e-183	Melanocytes	FGFBP1
2.16218e-168	-3.48723	0.187	0.477	1.16974e-165	Melanocytes	IGFBP5
8.21867e-157	1.42023	0.229	0.071	4.4463e-154	Melanocytes	SLCO4A1
1.14305e-154	0.282102	0.563	0.274	6.1839e-152	Melanocytes	SEMA3C
6.31903e-148	-6.07822	0.016	0.286	3.4186e-145	Melanocytes	GPX3
1.48715e-131	-8.71126	0.003	0.246	8.0455e-129	Melanocytes	CD34
6.66226e-130	-5.40721	0.019	0.265	3.60428e-127	Melanocytes	CPE
9.74267e-123	-4.04399	0.065	0.31	5.27079e-120	Melanocytes	MYL9
4.89903e-119	-4.35695	0.06	0.297	2.65038e-116	Melanocytes	SPARCL1
1.6914e-116	1.12093	0.322	0.14	9.15048e-114	Melanocytes	MARCKSL1
2.30274e-114	-2.97322	0.101	0.335	1.24578e-111	Melanocytes	NOTCH3
4.72889e-101	-3.68895	0.093	0.31	2.55833e-98	Melanocytes	AQP1
1.42036e-100	0.305111	0.915	0.6	7.68415e-98	Melanocytes	VIM
1.28842e-93	-3.97912	0.031	0.226	6.97037e-91	Melanocytes	MFAP4
6.28122e-92	0.352668	0.862	0.696	3.39814e-89	Melanocytes	ITGB1
2.97891e-88	0.89109	0.162	0.055	1.61159e-85	Melanocytes	GYPC
9.27226e-88	-3.52061	0.062	0.254	5.01629e-85	Melanocytes	FBN1
2.40714e-87	0.341237	0.902	0.694	1.30226e-84	Melanocytes	EMP1
9.88673e-86	0.893148	0.307	0.147	5.34872e-83	Melanocytes	SLC43A3
1.84746e-85	-4.32991	0.035	0.219	9.99474e-83	Melanocytes	MYLK
2.76564e-84	1.00497	0.309	0.153	1.49621e-81	Melanocytes	NR4A2
3.367e-79	1.48978	0.137	0.046	1.82155e-76	Melanocytes	MT1F
2.0426e-78	0.701454	0.523	0.334	1.10505e-75	Melanocytes	SNAI2
9.92216e-78	0.43954	0.424	0.229	5.36789e-75	Melanocytes	SERPINB2
4.01737e-75	0.588773	0.675	0.518	2.1734e-72	Melanocytes	FBXO7
8.29136e-73	-3.43468	0.123	0.293	4.48562e-70	Melanocytes	FBLN1
3.75521e-72	0.433817	0.589	0.395	2.03157e-69	Melanocytes	CALD1
8.0222e-69	-3.78773	0.048	0.21	4.34001e-66	Melanocytes	CRABP2
3.94016e-68	-8.46131	0.009	0.151	2.13163e-65	Melanocytes	FABP4
5.43916e-67	-4.07159	0.011	0.155	2.94259e-64	Melanocytes	TFPI
1.07346e-66	-2.72221	0.047	0.205	5.8074e-64	Melanocytes	AXL
2.01733e-66	-3.61262	0.029	0.179	1.09138e-63	Melanocytes	MEG3
1.17167e-65	-2.27448	0.116	0.283	6.33873e-63	Melanocytes	COL6A3
9.25126e-65	0.305866	0.807	0.56	5.00493e-62	Melanocytes	FOS
9.87375e-65	0.687936	0.524	0.352	5.3417e-62	Melanocytes	GSTP1
1.86757e-64	-2.92681	0.158	0.318	1.01035e-61	Melanocytes	MMP2
4.33289e-60	0.174183	0.52	0.298	2.34409e-57	Melanocytes	AQP3
4.93968e-60	0.81529	0.131	0.049	2.67237e-57	Melanocytes	TYMS
8.51528e-60	-5.51844	0.009	0.137	4.60677e-57	Melanocytes	CD93
9.86086e-59	-2.71491	0.04	0.182	5.33472e-56	Melanocytes	RHOV
1.64794e-58	0.716981	0.212	0.098	8.91536e-56	Melanocytes	SGCE
8.68708e-58	-4.72357	0.022	0.153	4.69971e-55	Melanocytes	TAGLN
2.05747e-57	-5.68436	0.007	0.129	1.11309e-54	Melanocytes	CDH5
6.37348e-57	-3.39388	0.025	0.156	3.44805e-54	Melanocytes	CALCRL
2.35466e-56	0.442949	0.382	0.231	1.27387e-53	Melanocytes	APOE
1.66369e-55	-2.87854	0.058	0.201	9.00057e-53	Melanocytes	AKR1C1
1.70366e-55	-2.36605	0.059	0.202	9.21682e-53	Melanocytes	SOD3
1.75615e-55	-6.80879	0.004	0.121	9.50075e-53	Melanocytes	MFAP5
2.45387e-55	0.793303	0.207	0.098	1.32754e-52	Melanocytes	DAAM2
2.55942e-54	-6.92113	0.005	0.12	1.38465e-51	Melanocytes	VWF
1.03472e-53	-2.37017	0.121	0.264	5.59784e-51	Melanocytes	COL5A2
1.65384e-52	-3.26748	0.023	0.146	8.94725e-50	Melanocytes	TWIST1
1.75618e-52	-4.60521	0.029	0.153	9.50094e-50	Melanocytes	ACTA2
1.76604e-51	-4.58375	0.016	0.132	9.55429e-49	Melanocytes	LUM
8.18992e-51	-4.42428	0.042	0.166	4.43075e-48	Melanocytes	KRTDAP
1.6807e-50	-2.19055	0.173	0.313	9.09259e-48	Melanocytes	CLU
3.8105e-50	0.946472	0.264	0.148	2.06148e-47	Melanocytes	BMP7
2.6661e-49	-2.77812	0.137	0.267	1.44236e-46	Melanocytes	LYPD3
1.96879e-48	-3.50096	0.021	0.134	1.06511e-45	Melanocytes	TM4SF1
8.3285e-47	-5.75834	0.012	0.117	4.50572e-44	Melanocytes	RNASE1
4.45516e-46	0.420223	0.38	0.239	2.41024e-43	Melanocytes	CCND2
5.23402e-46	-2.64438	0.065	0.188	2.8316e-43	Melanocytes	VCAN
2.26708e-44	-4.42698	0.009	0.109	1.22649e-41	Melanocytes	THY1
6.21283e-44	-7.47693	0.003	0.096	3.36114e-41	Melanocytes	MYH11
1.16189e-43	-3.93858	0.014	0.115	6.28581e-41	Melanocytes	SLC8A1
2.73597e-43	-6.89315	0.005	0.099	1.48016e-40	Melanocytes	PLVAP
8.4109e-43	-3.27998	0.017	0.119	4.5503e-40	Melanocytes	TMEM176A
1.13087e-42	-4.10047	0.01	0.106	6.11799e-40	Melanocytes	TBX15
4.08377e-42	-3.24534	0.026	0.13	2.20932e-39	Melanocytes	CD248
8.01839e-42	-2.54521	0.078	0.194	4.33795e-39	Melanocytes	NR2F2
8.33296e-41	-2.14251	0.065	0.179	4.50813e-38	Melanocytes	PDGFRA
9.54779e-41	-4.84051	0.003	0.091	5.16535e-38	Melanocytes	CLDN4
5.97622e-40	-1.80957	0.207	0.335	3.23313e-37	Melanocytes	ARHGDIB
1.82788e-39	-3.46962	0.024	0.122	9.88883e-37	Melanocytes	CPVL
2.82495e-39	-2.16761	0.083	0.2	1.5283e-36	Melanocytes	DEFB1
2.65257e-38	0.568226	0.217	0.12	1.43504e-35	Melanocytes	LAMB3
5.64163e-37	0.0963367	0.704	0.51	3.05212e-34	Melanocytes	MYC
6.09836e-37	-1.61006	0.118	0.238	3.29921e-34	Melanocytes	ITM2A
1.08786e-35	-2.35116	0.195	0.294	5.88534e-33	Melanocytes	MAL2
2.26886e-35	-2.29577	0.062	0.164	1.22745e-32	Melanocytes	LEPR
8.73063e-35	-4.97605	0.003	0.078	4.72327e-32	Melanocytes	ECSCR
3.77837e-33	-1.53582	0.072	0.176	2.0441e-30	Melanocytes	GPR157
2.70185e-32	1.13993	0.12	0.058	1.4617e-29	Melanocytes	ANKRD37
3.3593e-32	-5.002	0.007	0.08	1.81738e-29	Melanocytes	RGS5
4.41393e-32	-2.30027	0.043	0.134	2.38793e-29	Melanocytes	ID3
5.98465e-32	-4.35593	0.008	0.081	3.2377e-29	Melanocytes	TSPAN33
8.42779e-32	-3.24729	0.022	0.104	4.55943e-29	Melanocytes	SOSTDC1
8.73266e-32	-1.17203	0.178	0.293	4.72437e-29	Melanocytes	TCF4
1.1962e-31	-4.35627	0.016	0.093	6.47146e-29	Melanocytes	FCER1G
1.56539e-31	-1.6587	0.101	0.208	8.46875e-29	Melanocytes	KRT18
2.02702e-31	-5.29482	0.005	0.075	1.09662e-28	Melanocytes	GIMAP7
3.81853e-30	0.350102	0.422	0.301	2.06583e-27	Melanocytes	ATF3
5.04155e-30	-2.61666	0.02	0.097	2.72748e-27	Melanocytes	TWIST2
6.4651e-30	-8.00447	0.003	0.068	3.49762e-27	Melanocytes	LYVE1
9.517e-30	-5.42261	0.003	0.068	5.1487e-27	Melanocytes	IL3RA
1.70991e-29	-3.51649	0.024	0.101	9.2506e-27	Melanocytes	RGS1
1.18584e-28	-6.38251	0.002	0.063	6.41538e-26	Melanocytes	ACER1
2.32226e-28	-3.95987	0.01	0.077	1.25634e-25	Melanocytes	TMEM150C
2.4151e-28	-1.83524	0.067	0.158	1.30657e-25	Melanocytes	SELENOM
7.3482e-28	-4.45204	0.013	0.081	3.97538e-25	Melanocytes	AIF1
8.78268e-28	-1.63702	0.313	0.383	4.75143e-25	Melanocytes	COL6A2
1.15569e-27	-0.678541	0.715	0.69	6.25229e-25	Melanocytes	HLA-B
2.00092e-27	0.257159	0.369	0.255	1.0825e-24	Melanocytes	MIR205HG
4.39431e-27	-4.91641	0.007	0.07	2.37732e-24	Melanocytes	GPR183
1.13021e-26	-8.03023	0.001	0.057	6.11444e-24	Melanocytes	MYCT1
1.31149e-26	0.0342885	0.872	0.74	7.09513e-24	Melanocytes	TSC22D3
2.66123e-26	-2.27964	0.048	0.128	1.43972e-23	Melanocytes	PTGER3
2.82434e-26	0.390674	0.444	0.34	1.52797e-23	Melanocytes	ENAH
5.86464e-26	-0.134601	0.423	0.275	3.17277e-23	Melanocytes	IGFBP7
1.03579e-25	-3.98205	0.014	0.077	5.60365e-23	Melanocytes	CXCR4
2.82436e-25	-2.74062	0.104	0.186	1.52798e-22	Melanocytes	DSC1
5.23454e-25	-0.171323	0.449	0.307	2.83188e-22	Melanocytes	THBS2
2.83625e-24	-2.7208	0.011	0.07	1.53441e-21	Melanocytes	CBFA2T3
1.61029e-23	-4.02389	0.013	0.071	8.71167e-21	Melanocytes	ALOX5AP
5.86114e-23	-3.04127	0.017	0.076	3.17088e-20	Melanocytes	RAMP2
5.93001e-23	-1.54109	0.166	0.255	3.20814e-20	Melanocytes	IGFBP3
8.09846e-23	-2.83986	0.018	0.078	4.38127e-20	Melanocytes	EDNRA
1.58135e-22	-1.68345	0.103	0.183	8.55511e-20	Melanocytes	IFITM1
3.16724e-22	-1.23952	0.213	0.304	1.71348e-19	Melanocytes	NDRG2
7.69325e-22	-5.08838	0.005	0.054	4.16205e-19	Melanocytes	NGFR
9.16947e-22	-2.49337	0.039	0.105	4.96068e-19	Melanocytes	CES1
5.80163e-21	-0.553005	0.511	0.326	3.13868e-18	Melanocytes	SERPINB5
5.98297e-21	-2.37787	0.112	0.184	3.23678e-18	Melanocytes	SOX9
7.71574e-21	-1.06544	0.251	0.339	4.17422e-18	Melanocytes	RGCC
4.87546e-20	-4.59821	0.006	0.052	2.63762e-17	Melanocytes	TYROBP
5.97743e-20	-2.20746	0.022	0.079	3.23379e-17	Melanocytes	LOXL2
1.41969e-19	-1.72021	0.322	0.357	7.6805e-17	Melanocytes	CLDN1
1.79992e-19	-4.61407	0.006	0.051	9.73758e-17	Melanocytes	SOX17
2.49601e-19	-1.58435	0.281	0.333	1.35034e-16	Melanocytes	TACSTD2
4.57318e-19	-0.738049	0.255	0.348	2.47409e-16	Melanocytes	PRR13
9.75504e-19	-1.68757	0.031	0.089	5.27748e-16	Melanocytes	DUSP2
1.00294e-18	-4.5934	0.007	0.052	5.4259e-16	Melanocytes	CD69
1.0949e-18	-3.28228	0.051	0.114	5.92342e-16	Melanocytes	INSIG1
2.75303e-18	-0.950725	0.372	0.437	1.48939e-15	Melanocytes	SH3BGRL3
2.80538e-18	-1.88966	0.093	0.16	1.51771e-15	Melanocytes	GNG11
3.97961e-18	-3.62895	0.005	0.046	2.15297e-15	Melanocytes	INHBA
7.00838e-18	-0.912783	0.143	0.224	3.79153e-15	Melanocytes	SLC25A39
1.22406e-17	-1.18321	0.266	0.335	6.62215e-15	Melanocytes	HES1
2.96344e-17	-1.44572	0.229	0.295	1.60322e-14	Melanocytes	COL5A1
3.07873e-17	-3.99796	0.009	0.052	1.66559e-14	Melanocytes	IRF8
2.08918e-16	-1.06632	0.263	0.334	1.13025e-13	Melanocytes	ID2
3.81775e-16	-2.65305	0.013	0.055	2.0654e-13	Melanocytes	CD52
2.02574e-15	-2.41811	0.046	0.098	1.09592e-12	Melanocytes	ARHGAP4
2.24608e-15	-3.18419	0.007	0.045	1.21513e-12	Melanocytes	IL32
2.61422e-15	-4.18927	0.003	0.036	1.41429e-12	Melanocytes	CLDN5
1.18001e-14	-0.901835	0.057	0.114	6.38384e-12	Melanocytes	C1orf54
1.28616e-14	-3.11	0.015	0.055	6.95811e-12	Melanocytes	HMOX1
1.96084e-14	-6.99925	0.001	0.032	1.06081e-11	Melanocytes	C1QA
2.16759e-14	-3.24991	0.016	0.055	1.17267e-11	Melanocytes	C15orf48
3.73645e-14	-0.357307	0.616	0.492	2.02142e-11	Melanocytes	CRYAB
4.14744e-14	-0.802728	0.08	0.139	2.24377e-11	Melanocytes	LY6D
5.83942e-14	-1.998	0.124	0.181	3.15912e-11	Melanocytes	SFRP2
7.41606e-14	-2.55676	0.009	0.044	4.01209e-11	Melanocytes	GATA2
9.79804e-14	0.0787062	0.31	0.233	5.30074e-11	Melanocytes	FSCN1
1.33771e-13	-2.84547	0.197	0.247	7.23702e-11	Melanocytes	SFRP1
[truncated: 161 more rows]
