# Supplementary material for: Somatic mutations distinguish melanocyte subpopulations in human skin
Source: Nat Cell Biol. 2026 Apr 27;28(6):1300–8. doi: 10.1038/s41556-026-01943-7 (PMC13264844; doi:10.1038/s41556-026-01943-7)
Supplement: Supplementary file 16 — Statistical source data. [file 41556_2026_1943_MOESM16_ESM.xlsx]

## Sheet: UMAP
Extended Data Fig 8
The outputs are from Xenium spatial transcriptomics datasets from skin tissue sections and available in GEO under accession code GSE286964 [https://www.ncbi.nlm.nih.gov/geo/query/acc.cgi?acc=GSE286964].
Barcode	UMAP1	UMAP2	Cluster	label
aaaaaokm-1	-12.0032	4.39883	3	Melanocytes
aaaageka-1	-12.151	6.41245	3	Melanocytes
aaaanmic-1	-11.9088	6.7281	3	Melanocytes
aaabdlng-1	-10.8505	3.72559	3	Melanocytes
aaabebfi-1	-11.2519	6.92873	3	Melanocytes
aaabeeik-1	-12.397	6.23103	3	Melanocytes
aaabeobk-1	-11.7079	6.24562	3	Melanocytes
aaabfckb-1	-11.9409	6.00881	3	Melanocytes
aaabiebg-1	-12.333	6.02751	3	Melanocytes
aaabmjfg-1	-12.2466	5.29262	3	Melanocytes
aaabolfi-1	-12.678	5.10596	3	Melanocytes
aaacfdnd-1	4.78037	-7.05784	10	Fibroblasts
aaackfhn-1	10.0536	3.57004	17	Keratinocytes
aaadcooh-1	4.98691	5.98187	5	Adnexal cells
aaaddgco-1	-12.115	4.13349	3	Melanocytes
aaaddkjb-1	-12.3183	4.92541	3	Melanocytes
aaadhidl-1	-12.2464	5.85324	3	Melanocytes
aaadiddb-1	-12.5121	5.78534	3	Melanocytes
aaadiojl-1	-12.4816	4.99269	3	Melanocytes
aaadkkdn-1	-11.9821	5.95093	3	Melanocytes
aaadlbmh-1	-12.7711	5.95283	3	Melanocytes
aaadmhic-1	-12.2063	4.87649	3	Melanocytes
aaadmjio-1	-11.743	4.60797	3	Melanocytes
aaadncol-1	-12.5988	5.46402	3	Melanocytes
aaadpjhf-1	-12.6658	4.83555	3	Melanocytes
aaaefkdp-1	-12.6732	5.7122	3	Melanocytes
aaaehall-1	7.27031	0.269362	4	Keratinocytes
aaaelcoe-1	9.34716	4.33112	17	Keratinocytes
aaafhcij-1	-12.4012	5.12962	3	Melanocytes
aaafodnf-1	-12.0991	6.38961	3	Melanocytes
aaagfedn-1	-12.7356	4.87259	3	Melanocytes
aaagfjfc-1	-12.7285	4.67529	3	Melanocytes
aaaghnhj-1	-12.4098	6.01336	3	Melanocytes
aaagnbkc-1	-12.7834	5.72875	3	Melanocytes
aaahebkn-1	-12.5583	5.2298	3	Melanocytes
aaahfmdn-1	1.94094	-9.71246	9	Immune cells
aaahjlpc-1	-11.7828	3.84361	3	Melanocytes
aaahokkn-1	-12.7281	5.5684	3	Melanocytes
aaaiclcj-1	-11.7779	4.33597	3	Melanocytes
aaaicobb-1	-12.5255	4.59272	3	Melanocytes
aaaigbmk-1	-12.5195	4.51446	3	Melanocytes
aaaihpae-1	-11.7654	4.93412	3	Melanocytes
aaaijhdc-1	-11.9709	5.28971	3	Melanocytes
aaaillce-1	-12.6094	6.18205	3	Melanocytes
aaajcgfc-1	10.64	-2.67971	20	Adnexal cells
aaajhfeo-1	0.0776437	4.62065	7	Immune cells
aaajidjb-1	0.313382	5.68755	7	Immune cells
aaajlhkn-1	-0.0729965	2.59835	7	Immune cells
aaajmfdj-1	-3.9324	-8.83102	1	Fibroblasts
aaajnmhl-1	-12.7178	4.74819	3	Melanocytes
aaakcpho-1	-10.9855	3.72913	3	Melanocytes
aaakdego-1	-12.7076	5.60974	3	Melanocytes
aaaklgak-1	-12.4094	4.609	3	Melanocytes
aaakocgc-1	-12.3866	5.20007	3	Melanocytes
aaakocob-1	-11.2482	4.55977	3	Melanocytes
aaakohej-1	-12.7651	4.3869	3	Melanocytes
aaalcoch-1	-12.5862	5.42122	3	Melanocytes
aaaligod-1	-12.3982	5.21071	3	Melanocytes
aaallaog-1	-12.4157	4.89898	3	Melanocytes
aaamebji-1	-11.7145	3.69214	3	Melanocytes
aaamghme-1	-12.5231	5.4675	3	Melanocytes
aaamkgib-1	-11.6919	4.57382	3	Melanocytes
aaamoghd-1	-12.4513	4.38566	3	Melanocytes
aaampmcl-1	-12.8827	5.849	3	Melanocytes
aaanbobf-1	-11.8681	5.09697	3	Melanocytes
aaanhhla-1	-12.1792	5.24692	3	Melanocytes
aaanhoea-1	-12.5352	5.61226	3	Melanocytes
aaanjdkh-1	-12.0874	4.86401	3	Melanocytes
aaanjngb-1	-11.381	4.99678	3	Melanocytes
aaankoac-1	-12.638	4.38168	3	Melanocytes
aaanmhnp-1	-12.7089	5.75222	3	Melanocytes
aaaoemig-1	-12.7985	5.64256	3	Melanocytes
aaaoghpi-1	-12.6381	5.56194	3	Melanocytes
aaaohada-1	-12.5491	4.48612	3	Melanocytes
aaapanfa-1	-11.1597	3.75667	3	Melanocytes
aaapbddj-1	-12.8171	5.18051	3	Melanocytes
aaapgabm-1	-11.7832	4.37195	3	Melanocytes
aaapgoon-1	-10.1788	3.38246	3	Melanocytes
aaaphhhh-1	-12.1567	5.64382	3	Melanocytes
aabaaach-1	-12.047	6.24937	3	Melanocytes
aabaonhb-1	-12.4863	4.49387	3	Melanocytes
aabbdbjj-1	-12.0337	4.27739	3	Melanocytes
aabbdjda-1	-12.2852	4.03338	3	Melanocytes
aabbmdoa-1	-12.2172	5.79626	3	Melanocytes
aabcfjfm-1	-12.6557	5.74524	3	Melanocytes
aabcfloc-1	-12.7792	5.25793	3	Melanocytes
aabchdpc-1	-11.8471	3.73395	3	Melanocytes
aabchpdm-1	-12.655	6.00513	3	Melanocytes
aabckjgo-1	-12.4427	5.38133	3	Melanocytes
aabclpbd-1	-11.6978	5.37727	3	Melanocytes
aabcmdin-1	-10.9815	3.68716	3	Melanocytes
aabcodmf-1	-11.5442	5.19779	3	Melanocytes
aabcphck-1	-11.5084	3.94176	3	Melanocytes
aabdaocj-1	-11.208	3.72261	3	Melanocytes
aabdcfgf-1	-11.5286	5.20498	3	Melanocytes
aabddpck-1	-12.5812	4.74771	3	Melanocytes
aabdlopf-1	-11.8604	5.50274	3	Melanocytes
aabdnnmf-1	-12.5794	4.36921	3	Melanocytes
aabdoipd-1	-12.716	4.68724	3	Melanocytes
aabeacjj-1	-12.2524	5.93282	3	Melanocytes
aabeafma-1	-12.2465	6.20518	3	Melanocytes
aabegahp-1	-12.0854	5.14606	3	Melanocytes
aabelaei-1	-11.6317	4.435	3	Melanocytes
aabelibj-1	-11.4592	4.26133	3	Melanocytes
aabelioj-1	-11.9845	4.01832	3	Melanocytes
aabepekh-1	-12.5502	4.97833	3	Melanocytes
aabeppki-1	-12.315	4.81	3	Melanocytes
aabfdecg-1	-11.4276	3.97347	3	Melanocytes
aabfeohl-1	-12.2395	6.08027	3	Melanocytes
aabfhgbd-1	-11.9223	4.24869	3	Melanocytes
aabgdnhc-1	-12.6292	4.31077	3	Melanocytes
aabgkbfa-1	-12.049	6.279	3	Melanocytes
aabgljlb-1	-12.763	5.1952	3	Melanocytes
aabglkoe-1	-11.511	4.32148	3	Melanocytes
aabgmebe-1	-10.9967	3.3338	3	Melanocytes
aabgpjdc-1	-12.8962	5.11228	3	Melanocytes
aabhjckl-1	-11.8588	4.52884	3	Melanocytes
aabhkdme-1	-11.9546	4.87462	3	Melanocytes
aabhkonp-1	-12.7136	4.92608	3	Melanocytes
aabibjfm-1	-9.42362	2.75024	27	Melanocytes
aabidlgb-1	-11.1108	3.68336	3	Melanocytes
aabifmfa-1	-11.8493	3.99989	3	Melanocytes
aabilidm-1	-9.66001	2.94671	27	Melanocytes
aabilihk-1	-9.60271	2.77993	27	Melanocytes
aabjcpdg-1	-9.55774	2.87672	27	Melanocytes
aabjecbe-1	-11.9132	3.69513	3	Melanocytes
aabjgpef-1	-11.894	3.97897	3	Melanocytes
aabjgpki-1	-12.2909	4.90445	3	Melanocytes
aabjhamm-1	-11.9182	4.09064	3	Melanocytes
aabjmafi-1	-12.3203	5.48218	3	Melanocytes
aabjoilp-1	1.28997	-7.8682	9	Immune cells
aabkbafb-1	-12.2127	4.23445	3	Melanocytes
aabkbgfj-1	-12.1569	4.47381	3	Melanocytes
aabkcjje-1	-11.7244	3.52204	3	Melanocytes
aabkgmmk-1	-10.9	3.84997	3	Melanocytes
aabkhadk-1	-11.0148	3.73142	3	Melanocytes
aabkhego-1	-12.3711	5.45729	3	Melanocytes
aabklbed-1	2.24731	-10.1684	9	Immune cells
aabklbpf-1	-10.0411	3.02853	3	Melanocytes
aabkndbc-1	1.90996	-9.62436	9	Immune cells
aablaflo-1	-11.0046	3.93889	3	Melanocytes
aablbbgc-1	-11.4888	4.19539	3	Melanocytes
aablbmol-1	-12.3387	5.54559	3	Melanocytes
aablfbdm-1	-10.2944	3.72719	3	Melanocytes
aablfmkn-1	-10.3032	3.18719	3	Melanocytes
aablfpja-1	1.67519	-8.76233	9	Immune cells
aablgemp-1	-12.2349	5.12104	3	Melanocytes
aablipbn-1	-11.5115	4.56521	3	Melanocytes
aabljnja-1	9.84641	3.45332	19	Adnexal cells
aablncgb-1	0.305698	5.6635	7	Immune cells
aablpbhp-1	0.311621	6.03565	7	Immune cells
aabmcden-1	7.31864	6.0941	5	Adnexal cells
aabmfmoh-1	-11.4311	4.13179	3	Melanocytes
aabmibke-1	-11.9802	5.14295	3	Melanocytes
aabmlajj-1	-11.9875	4.12236	3	Melanocytes
aabmnfpa-1	-10.8377	3.37784	3	Melanocytes
aabnhggd-1	-12.323	5.51219	3	Melanocytes
aabnkofi-1	-12.0628	4.70696	3	Melanocytes
aabnmmip-1	-12.2685	6.45902	3	Melanocytes
aabnoagd-1	-12.7956	5.31737	3	Melanocytes
aabnopml-1	-12.3749	6.08862	3	Melanocytes
aaboagmf-1	-4.42832	-7.40372	1	Fibroblasts
aabofdfl-1	2.17228	-10.3474	9	Immune cells
aaboifhc-1	-3.18588	-8.39637	1	Fibroblasts
aabokbmk-1	0.324276	5.92338	7	Immune cells
aabomkom-1	0.20381	5.67999	7	Immune cells
aaboobil-1	-10.3735	-1.94837	8	Others
aaboojhi-1	0.530128	4.24838	7	Immune cells
aabpaegj-1	0.143223	5.64455	7	Immune cells
aabpejnp-1	0.496503	5.31966	7	Immune cells
aabpgdhj-1	0.536241	4.67787	7	Immune cells
aabpngge-1	0.608004	4.71459	7	Immune cells
aabpnimi-1	0.527498	6.49158	7	Immune cells
aacabahl-1	0.354521	6.07785	7	Immune cells
aacacgil-1	0.256379	4.16948	7	Immune cells
aacakgmn-1	1.76629	-5.01833	9	Immune cells
aacapedh-1	0.475694	5.51734	7	Immune cells
aacbfgca-1	1.83093	-6.29407	9	Immune cells
aacbgoil-1	10.0153	6.62126	6	Adnexal cells
aacbhdld-1	-10.0758	3.23803	3	Melanocytes
aacbkfeh-1	-11.2109	4.1421	3	Melanocytes
aacbkljk-1	9.948	2.49009	19	Adnexal cells
aacbmaoa-1	-9.75388	3.27459	27	Melanocytes
aacbpbjk-1	10.6974	-2.62933	20	Adnexal cells
aaccfpnj-1	-10.4034	3.42482	3	Melanocytes
aaccmaik-1	1.61558	-8.62547	9	Immune cells
aaccnkkc-1	-0.348288	-7.10025	25	Fibroblasts
aaccpmep-1	-11.1826	4.04892	3	Melanocytes
aacdkcjf-1	-12.4319	5.44634	3	Melanocytes
aacdkhih-1	-3.43423	-2.42206	10	Fibroblasts
aacecbmo-1	2.02216	-10.4952	9	Immune cells
aacefbln-1	-8.599	-2.21728	8	Others
aacehaoh-1	-11.4792	3.64575	3	Melanocytes
aacehlel-1	-10.3118	3.16529	3	Melanocytes
aacemnlk-1	0.22526	5.8833	7	Immune cells
aacenoem-1	0.447149	6.08766	7	Immune cells
aacfdakc-1	-11.0281	3.66557	3	Melanocytes
aacfdbfm-1	-12.2451	4.80802	3	Melanocytes
aacfelli-1	10.2229	-0.631048	19	Adnexal cells
aacfepob-1	0.00244058	3.69604	7	Immune cells
aacfgpbf-1	10.2784	-1.1244	19	Adnexal cells
aacfldid-1	-1.9089	-2.68794	15	Keratinocytes
aacgcfeb-1	9.89026	4.69414	19	Adnexal cells
aacgclam-1	9.63683	3.72447	19	Adnexal cells
aacgejkf-1	10.3322	-0.931398	19	Adnexal cells
aacgemec-1	10.6622	-2.64499	20	Adnexal cells
aacgfgon-1	10.4995	3.14733	17	Keratinocytes
aacggijm-1	9.9962	2.95604	19	Adnexal cells
aacgmjdn-1	10.0467	4.72121	19	Adnexal cells
aacgpdae-1	10.8209	5.78585	37	Adnexal cells
aacgphaa-1	10.8903	-3.71353	20	Adnexal cells
aachfchf-1	9.63282	-6.77261	20	Adnexal cells
aachgnla-1	10.7323	-3.39037	20	Adnexal cells
aachgojj-1	10.6176	-3.85096	20	Adnexal cells
aachlflg-1	10.762	-5.64103	20	Adnexal cells
aachmkhh-1	10.3344	7.72199	6	Adnexal cells
aachmnih-1	10.0026	5.16411	19	Adnexal cells
aachnkhm-1	-11.0686	3.47565	3	Melanocytes
aachofjl-1	-10.6473	3.29177	3	Melanocytes
aachpceh-1	-2.41646	-6.04914	10	Fibroblasts
aacifghp-1	-11.4416	3.90318	3	Melanocytes
aacigchh-1	-2.99579	-5.65897	10	Fibroblasts
aacijiap-1	-1.95236	-6.66627	10	Fibroblasts
aacjbmmd-1	10.1985	2.18249	19	Adnexal cells
aacjilcp-1	9.35667	0.629976	19	Adnexal cells
aacjkjia-1	10.5938	6.94752	6	Adnexal cells
aackjclc-1	0.457972	3.86608	7	Immune cells
aacklclg-1	-4.91727	-7.99946	1	Fibroblasts
aacklihh-1	-11.6998	5.5419	3	Melanocytes
aackokei-1	0.562604	4.65872	7	Immune cells
aaclhmnp-1	0.77045	3.00665	7	Immune cells
aaclmogn-1	0.552102	4.70811	7	Immune cells
aaclombe-1	-11.3468	4.71155	3	Melanocytes
aacmacll-1	-11.4456	3.52723	3	Melanocytes
aacmbmbc-1	-11.3143	3.55292	3	Melanocytes
aacmgphk-1	0.427248	5.97242	7	Immune cells
aacmhfho-1	0.276855	5.65883	7	Immune cells
aacnlndg-1	0.525395	3.19727	7	Immune cells
aacoanne-1	1.95348	-10.9268	9	Immune cells
aacobgdi-1	9.28251	8.16575	6	Adnexal cells
aacompgl-1	-12.0442	3.99682	3	Melanocytes
aacpakmc-1	0.50131	6.41631	7	Immune cells
aacpapkj-1	4.70201	5.17198	5	Adnexal cells
aacpeakn-1	9.40606	8.39921	6	Adnexal cells
aacpefie-1	-11.0474	3.75642	3	Melanocytes
aacpegia-1	-11.0116	4.07358	3	Melanocytes
aacpgfdi-1	-11.9391	5.0453	3	Melanocytes
aacpggnh-1	-12.1279	5.48518	3	Melanocytes
aacphdnn-1	-12.5182	4.38754	3	Melanocytes
aacplflc-1	0.32132	6.3031	7	Immune cells
aacppkfl-1	0.653759	1.34893	7	Immune cells
aadaibao-1	0.200292	5.05612	7	Immune cells
aadbbiib-1	0.301738	5.96186	7	Immune cells
aadbgjop-1	0.382607	5.99469	7	Immune cells
aadbhmia-1	0.392712	6.19429	7	Immune cells
aadbjgbi-1	-11.972	4.56302	3	Melanocytes
aadcbome-1	-11.1564	4.04913	3	Melanocytes
aadccblc-1	-9.98477	3.0617	3	Melanocytes
aadceblf-1	-12.6983	5.02507	3	Melanocytes
aadceheb-1	-11.669	4.83794	3	Melanocytes
aadcempg-1	2.16106	-10.5325	9	Immune cells
aadcpoob-1	1.844	-10.54	9	Immune cells
aaddcihl-1	1.85817	-6.71413	9	Immune cells
aaddeabp-1	0.364414	4.28005	7	Immune cells
aaddhioa-1	0.22144	6.20301	7	Immune cells
aaddiifk-1	-11.7819	4.77429	3	Melanocytes
aaddklkp-1	-12.1837	4.28755	3	Melanocytes
aaddlmic-1	-11.4249	4.06933	3	Melanocytes
aaddngom-1	-11.623	5.31176	3	Melanocytes
aadehfnl-1	-11.3141	3.67029	3	Melanocytes
aadekpab-1	-12.6107	5.40139	3	Melanocytes
aadenekp-1	-11.8246	5.0368	3	Melanocytes
aadfccpl-1	-12.2308	6.27124	3	Melanocytes
aadfddfm-1	-10.6733	3.34503	3	Melanocytes
aadfghel-1	-12.9126	4.66049	3	Melanocytes
aadgbahb-1	-12.3757	6.33226	3	Melanocytes
aadggdci-1	-12.1668	4.90177	3	Melanocytes
aadglkjm-1	-12.4862	4.16192	3	Melanocytes
aadgnbpe-1	-11.8137	4.71544	3	Melanocytes
aadhadfb-1	-12.1103	3.9095	3	Melanocytes
aadhckgh-1	-11.2278	3.82063	3	Melanocytes
aadhedab-1	-11.8139	4.40968	3	Melanocytes
aadhfgkh-1	-12.3212	4.65651	3	Melanocytes
aadhijpi-1	-12.1321	4.26966	3	Melanocytes
aadhjcia-1	-12.1649	4.16547	3	Melanocytes
aadhkepo-1	-12.5433	4.0812	3	Melanocytes
aadholdf-1	-11.6251	3.7794	3	Melanocytes
aadhpbpp-1	-12.0149	5.59556	3	Melanocytes
aadhpjfc-1	-12.3008	4.047	3	Melanocytes
aadiclkk-1	-11.3593	4.06328	3	Melanocytes
aadifjmc-1	-12.2527	4.27279	3	Melanocytes
aadijdek-1	-5.32657	0.173885	27	Melanocytes
aadimdch-1	-3.91119	-1.72402	10	Fibroblasts
aadimlgo-1	-10.1555	3.17066	3	Melanocytes
aadjbijf-1	-10.7565	4.33089	3	Melanocytes
aadjdmda-1	-11.827	3.86104	3	Melanocytes
aadjecjg-1	-10.2871	3.52844	27	Melanocytes
aadjghlp-1	-11.7289	3.56133	3	Melanocytes
aadjgihm-1	-11.0169	4.58374	3	Melanocytes
aadjmjph-1	-10.8371	3.47651	3	Melanocytes
aadjncgn-1	-11.5135	4.42049	3	Melanocytes
aadkcggn-1	-12.5747	5.62509	3	Melanocytes
aadkdpip-1	-12.0616	4.17314	3	Melanocytes
aadkiibo-1	-10.6057	3.89958	3	Melanocytes
aadkncpb-1	-10.9419	4.43403	3	Melanocytes
aadkpajp-1	-3.3851	-2.68083	10	Fibroblasts
aadkpinm-1	-11.1735	4.46188	3	Melanocytes
aadkplpb-1	-12.0093	4.28237	3	Melanocytes
aadlbpga-1	-4.52721	-3.88429	1	Fibroblasts
aadldnif-1	-12.0924	4.53652	3	Melanocytes
aadlikkb-1	4.55859	5.15812	5	Adnexal cells
aadlnodk-1	6.18069	6.93262	5	Adnexal cells
aadmcfli-1	5.03639	5.78059	5	Adnexal cells
aadmdhpg-1	5.71615	2.46309	4	Keratinocytes
aadmkdec-1	4.59914	2.21203	35	Immune cells
aadmlmpe-1	8.98425	9.4122	11	Keratinocytes
aadmmljf-1	-10.5595	3.6794	3	Melanocytes
aadmolca-1	9.54822	9.45995	11	Keratinocytes
aadncijn-1	-7.47894	7.43069	22	Melanocytes
aadnobef-1	9.77398	9.28253	11	Keratinocytes
aadoapbf-1	8.07422	9.12302	11	Keratinocytes
aadodhgo-1	5.30987	6.36708	5	Adnexal cells
aadodnog-1	5.34249	6.26433	5	Adnexal cells
aadoflff-1	5.80593	4.33628	5	Adnexal cells
aadoihdg-1	9.99536	8.71979	11	Keratinocytes
aadojkbj-1	9.74829	9.2416	11	Keratinocytes
aadombld-1	5.25715	4.67761	24	Keratinocytes
aadomhij-1	5.75032	7.08099	5	Adnexal cells
aadoobmg-1	7.19386	-7.15174	34	Adnexal cells
aadopbhl-1	10.786	-4.1189	20	Adnexal cells
aadpcgdd-1	6.81608	-7.19932	34	Adnexal cells
aadpdjmc-1	4.8663	5.50183	5	Adnexal cells
aadpeffp-1	5.25739	1.03124	5	Adnexal cells
aadpgebh-1	5.32525	-1.05791	5	Adnexal cells
aadphceo-1	6.69388	-2.17356	5	Adnexal cells
aaeajkkp-1	7.79435	6.83011	5	Adnexal cells
aaeakdab-1	5.38447	0.746483	5	Adnexal cells
aaebbgdh-1	5.89387	7.36023	22	Melanocytes
aaebhbel-1	10.2834	3.42677	17	Keratinocytes
aaebhjmg-1	10.3369	3.95763	17	Keratinocytes
aaebiadf-1	9.43286	5.82201	17	Keratinocytes
aaebkdhm-1	6.60983	-0.0452076	4	Keratinocytes
aaebkham-1	7.65917	8.78937	11	Keratinocytes
aaeblgdk-1	7.60711	7.75927	6	Adnexal cells
aaeccbgj-1	7.6033	7.06252	6	Adnexal cells
aaecggkn-1	-11.7359	5.72739	3	Melanocytes
aaecicok-1	10.0804	4.92462	17	Keratinocytes
aaecnmif-1	10.3553	3.53228	17	Keratinocytes
aaeddgmp-1	6.31649	5.03738	5	Adnexal cells
aaedebbh-1	9.35559	6.64146	6	Adnexal cells
aaedfdkl-1	5.54047	0.229959	15	Keratinocytes
aaedfgfj-1	5.77933	7.01022	5	Adnexal cells
aaedhcep-1	8.39368	6.54887	6	Adnexal cells
aaednafj-1	9.70328	8.73864	6	Adnexal cells
aaedpadl-1	10.5641	7.58034	6	Adnexal cells
aaeedhdi-1	10.6731	7.72225	6	Adnexal cells
aaeeedhg-1	9.93755	7.57069	6	Adnexal cells
aaeeeefk-1	10.7378	7.52844	6	Adnexal cells
aaeefamo-1	-12.1744	5.08249	3	Melanocytes
aaeehfgg-1	-11.819	6.73464	3	Melanocytes
aaeelahb-1	5.75633	6.55668	5	Adnexal cells
aaefdcni-1	9.2679	8.61347	6	Adnexal cells
aaefgcjj-1	10.3197	8.03116	6	Adnexal cells
aaefpkoi-1	9.73675	8.99026	11	Keratinocytes
aaegehph-1	9.43492	9.51406	11	Keratinocytes
aaegnbdd-1	-11.9589	4.8	3	Melanocytes
aaegoela-1	-1.15695	-6.68353	25	Fibroblasts
aaehhmfo-1	-12.5562	5.14757	3	Melanocytes
aaehjfen-1	-12.8055	6.30023	3	Melanocytes
aaehkcoa-1	-12.6129	5.35703	3	Melanocytes
aaehkeek-1	-12.0292	5.2056	3	Melanocytes
aaehkigm-1	-11.9965	5.68448	3	Melanocytes
aaehmnfc-1	-11.9601	6.66996	3	Melanocytes
aaehpcph-1	9.75348	7.90737	6	Adnexal cells
aaeiboph-1	9.92321	7.88233	6	Adnexal cells
aaeidhgn-1	9.45866	7.88058	6	Adnexal cells
aaeienac-1	10.5883	7.97252	6	Adnexal cells
aaeiidjo-1	11.0239	7.12343	6	Adnexal cells
aaeiiikm-1	10.7184	7.62348	6	Adnexal cells
aaeilame-1	10.7362	7.88191	6	Adnexal cells
aaeilina-1	9.869	8.18257	6	Adnexal cells
aaeinnai-1	10.0927	7.70421	6	Adnexal cells
aaejbjkh-1	10.6332	7.20659	6	Adnexal cells
aaejndco-1	8.95209	5.74911	6	Adnexal cells
aaekajfh-1	10.9316	7.09717	6	Adnexal cells
aaekfgbh-1	10.6939	7.81683	6	Adnexal cells
aaekjbgl-1	1.45388	8.36364	22	Melanocytes
aaekkdjl-1	10.9519	7.20375	6	Adnexal cells
aaekpgeh-1	10.3647	7.42792	6	Adnexal cells
aaelbfgo-1	10.8873	7.68001	6	Adnexal cells
aaelfplh-1	5.43989	4.33328	5	Adnexal cells
aaelgmoe-1	4.96473	3.55261	5	Adnexal cells
aaelhcge-1	7.73202	7.13435	6	Adnexal cells
aaelkccp-1	4.30414	3.98846	5	Adnexal cells
aaeloehf-1	7.94912	5.45145	5	Adnexal cells
aaemhiga-1	7.09641	6.15149	5	Adnexal cells
aaemkecc-1	4.9794	2.67345	5	Adnexal cells
aaenaekc-1	4.84019	2.90723	5	Adnexal cells
aaencphf-1	6.82291	6.60509	5	Adnexal cells
aaeneekm-1	4.9202	2.13302	5	Adnexal cells
aaeoeidg-1	9.85428	6.33939	6	Adnexal cells
aaeofmjl-1	7.30916	5.61946	5	Adnexal cells
aaeonakc-1	9.55844	6.4275	6	Adnexal cells
aaeonmif-1	5.13369	3.31485	5	Adnexal cells
aaepckeh-1	8.84603	7.04372	6	Adnexal cells
aaepfeho-1	-4.66336	-2.98087	30	Keratinocytes
aaeplnii-1	9.50969	3.75124	17	Keratinocytes
aaepoppm-1	6.84669	4.47249	5	Adnexal cells
aafabgle-1	0.812003	-4.89067	34	Adnexal cells
aafafffk-1	5.76009	0.432838	5	Adnexal cells
aafaidhj-1	5.23948	-1.26958	5	Adnexal cells
aafaijoa-1	5.09435	1.52141	5	Adnexal cells
aafbankn-1	7.63998	5.27161	5	Adnexal cells
aafbbaia-1	4.49851	0.279633	35	Immune cells
aafbchpb-1	5.28343	1.47802	5	Adnexal cells
aafbcndg-1	5.75568	4.8774	5	Adnexal cells
aafbdage-1	9.29854	6.66057	6	Adnexal cells
aafbfpoi-1	8.5422	5.73899	6	Adnexal cells
aafbgkic-1	7.62779	6.73565	6	Adnexal cells
aafbilmo-1	5.03717	4.80209	5	Adnexal cells
aafbipkl-1	8.75592	7.90809	6	Adnexal cells
aafcekmc-1	9.38291	7.38805	6	Adnexal cells
aafcenig-1	7.46687	6.60798	5	Adnexal cells
aafcinnd-1	9.7125	5.87103	6	Adnexal cells
aafcjoif-1	9.00767	7.41102	6	Adnexal cells
aafdilai-1	9.58389	7.62216	6	Adnexal cells
aafdkjpc-1	9.05888	6.81338	6	Adnexal cells
aafdkncb-1	9.55814	7.0584	6	Adnexal cells
aafdlcdf-1	9.10632	7.2463	6	Adnexal cells
aafdlhcc-1	8.46375	7.58785	6	Adnexal cells
aafdngod-1	9.04601	6.43651	6	Adnexal cells
aafdpkgk-1	8.12594	9.59266	11	Keratinocytes
aafecipd-1	5.25327	4.98594	5	Adnexal cells
aafeejmh-1	7.6004	5.01524	17	Keratinocytes
aafefobj-1	4.403	4.17917	5	Adnexal cells
aafegmkk-1	4.50042	4.11814	5	Adnexal cells
aafegnao-1	4.51145	3.08424	5	Adnexal cells
aafegold-1	9.99812	1.28061	19	Adnexal cells
aafeiila-1	9.84967	4.21282	19	Adnexal cells
aafekcfd-1	10.0403	3.79514	19	Adnexal cells
aafemhdf-1	9.53062	6.50492	6	Adnexal cells
aafemojg-1	10.2404	3.05441	17	Keratinocytes
aaffgabb-1	10.6176	-5.23317	20	Adnexal cells
aaffincp-1	4.51566	-2.8748	33	Adnexal cells
aaffjbdp-1	5.21533	-0.98443	5	Adnexal cells
aafghhgb-1	4.32579	-3.68197	33	Adnexal cells
aafgnepf-1	8.91294	6.4474	6	Adnexal cells
aafhcdkd-1	9.13456	3.63219	17	Keratinocytes
aafhdlgk-1	8.3789	6.13968	6	Adnexal cells
aafhfhnc-1	8.53843	6.93237	6	Adnexal cells
aafhhhdo-1	7.87063	4.83154	17	Keratinocytes
aafhjemh-1	4.77381	3.01879	5	Adnexal cells
aafhmifm-1	7.33682	7.20592	6	Adnexal cells
aafiafof-1	5.22327	4.27195	5	Adnexal cells
aafihdmc-1	9.30187	3.38395	17	Keratinocytes
aafikgop-1	6.65979	5.62425	5	Adnexal cells
aafinmpp-1	9.07059	6.78619	6	Adnexal cells
aafiofef-1	9.45186	7.74424	6	Adnexal cells
aafjbood-1	10.9409	6.01935	6	Adnexal cells
aafjbpde-1	8.90277	7.39653	6	Adnexal cells
aafjglhb-1	9.35665	6.62422	6	Adnexal cells
aafjhfdf-1	-9.3245	-1.67895	8	Others
aafjjdek-1	-0.826453	-7.96372	25	Fibroblasts
aafjkpbf-1	0.549208	3.2524	7	Immune cells
aafjlnne-1	-0.931006	-3.59472	7	Immune cells
aafjmcbn-1	0.203193	4.68968	7	Immune cells
aafkcphh-1	-12.3491	5.99334	3	Melanocytes
aafkjgdn-1	-12.4979	5.9952	3	Melanocytes
aafkmjnf-1	-12.4747	6.33576	3	Melanocytes
aaflajdj-1	-12.0209	6.61003	3	Melanocytes
aaflbmlc-1	-12.4686	6.07555	3	Melanocytes
aaflbola-1	-11.6289	5.32462	3	Melanocytes
aaflloha-1	-11.903	5.54876	3	Melanocytes
aaflmcbd-1	-12.3822	6.48848	3	Melanocytes
aaflmdij-1	-12.3343	5.79198	3	Melanocytes
aaflnlho-1	-12.4238	5.43059	3	Melanocytes
aafmbbnl-1	-12.5693	6.22754	3	Melanocytes
aafmglak-1	-12.1769	6.60835	3	Melanocytes
aafmkedg-1	-12.3988	5.94251	3	Melanocytes
aafmpdoa-1	9.24403	6.13919	6	Adnexal cells
aafnakpp-1	8.03668	5.55774	6	Adnexal cells
aafncpme-1	4.02561	1.41541	35	Immune cells
aafneacm-1	9.19642	7.08841	6	Adnexal cells
aafngahm-1	8.55205	5.79795	6	Adnexal cells
aafnjoho-1	8.51848	5.96679	6	Adnexal cells
aafnlphd-1	0.721718	2.93375	7	Immune cells
aafocgmp-1	8.93041	7.14909	6	Adnexal cells
aafojjan-1	8.74124	6.823	6	Adnexal cells
aafojmkg-1	9.55748	7.22966	6	Adnexal cells
aafommpl-1	7.82254	7.94977	6	Adnexal cells
aafopcji-1	10.4764	-1.72153	19	Adnexal cells
aafpakan-1	10.0292	4.74184	19	Adnexal cells
aafpggbk-1	10.5281	-1.75107	19	Adnexal cells
aafpommh-1	10.7337	-2.67913	19	Adnexal cells
aagageif-1	10.8926	-4.05238	20	Adnexal cells
aagahfah-1	10.7769	-3.29735	19	Adnexal cells
aagakjfh-1	10.0815	5.31343	17	Keratinocytes
aagalgae-1	0.026833	5.42251	7	Immune cells
aagalkkd-1	-3.43497	-5.5566	10	Fibroblasts
aagbehln-1	-3.87396	-5.58877	10	Fibroblasts
aagbflig-1	-0.0969175	3.59024	7	Immune cells
aagbfmpg-1	10.2771	4.05934	17	Keratinocytes
aagbibjd-1	9.38589	6.00536	6	Adnexal cells
aagbjjlk-1	9.9439	4.3035	19	Adnexal cells
aagblclk-1	10.6099	-5.01787	20	Adnexal cells
aagbnghb-1	0.509705	4.77096	7	Immune cells
aagbponm-1	-9.30962	-1.87294	8	Others
aagccffh-1	-9.03703	-1.89915	8	Others
aagcpdgh-1	1.02742	4.4212	7	Immune cells
aagdhnam-1	-0.061004	4.70969	7	Immune cells
aagdkjmd-1	-11.6262	6.72327	3	Melanocytes
aagdlbnj-1	9.98787	-3.40032	20	Adnexal cells
aagdmlol-1	9.69188	1.68142	19	Adnexal cells
aageaajc-1	-12.5473	5.53831	3	Melanocytes
aagebpfh-1	9.91575	4.07862	19	Adnexal cells
aagedmdg-1	-12.2469	4.70625	3	Melanocytes
aagednfc-1	10.2754	-0.629551	19	Adnexal cells
aagefdce-1	-12.805	5.64081	3	Melanocytes
aagekfif-1	4.35441	3.54375	5	Adnexal cells
aagekjjb-1	4.54703	2.54653	5	Adnexal cells
aageopii-1	4.49308	4.17279	5	Adnexal cells
aageplhg-1	4.57226	3.0646	5	Adnexal cells
aagfpogl-1	10.0634	7.45951	6	Adnexal cells
aaggbomj-1	9.79333	4.39786	17	Keratinocytes
aagggndm-1	7.07018	7.09941	5	Adnexal cells
aagglghi-1	5.02795	1.0004	5	Adnexal cells
aaggnijj-1	4.72537	4.24797	5	Adnexal cells
aaggoeio-1	9.45987	5.43795	38	Keratinocytes
aaghamhl-1	4.73457	-2.28272	5	Adnexal cells
aaghcpoj-1	5.29273	-1.55106	5	Adnexal cells
aaghlckl-1	-4.89051	-5.66181	33	Adnexal cells
aaghokbh-1	4.94699	2.29377	4	Keratinocytes
aaghpkbe-1	4.70829	3.6529	4	Keratinocytes
aagiakbi-1	0.294645	5.18607	7	Immune cells
aagianfp-1	1.87746	-9.56633	9	Immune cells
aagickpk-1	0.459652	5.92093	7	Immune cells
aagieeii-1	0.444345	3.77386	7	Immune cells
aagihlga-1	2.43342	-9.43388	9	Immune cells
aagikcap-1	-5.14665	-9.30597	13	Fibroblasts
aagjelij-1	0.634718	3.84722	7	Immune cells
aagjfoan-1	-11.7217	4.00426	3	Melanocytes
aagjggjc-1	-12.0676	4.56987	3	Melanocytes
aagkagpp-1	-12.0681	4.32447	3	Melanocytes
aagkbjee-1	-11.7525	4.12979	3	Melanocytes
aagkeffk-1	-11.3278	3.82789	3	Melanocytes
aagkhjeh-1	-12.8378	4.99061	3	Melanocytes
aagkijod-1	-12.2842	4.1333	3	Melanocytes
aagkljeo-1	-12.3721	3.97127	3	Melanocytes
aagkpgjg-1	0.357202	6.2481	7	Immune cells
aagliacn-1	1.84146	-10.2015	9	Immune cells
aagljkka-1	0.147997	-6.66704	25	Fibroblasts
aaglmiaa-1	0.650796	1.97743	7	Immune cells
aaglomei-1	0.303604	-5.62799	32	Immune cells
aaglppjd-1	0.266073	5.743	7	Immune cells
aagmbojf-1	5.51553	4.58891	5	Adnexal cells
aagmemdp-1	9.36631	6.56709	6	Adnexal cells
aagmiheb-1	9.9503	3.66893	19	Adnexal cells
aagnkmlj-1	8.64268	6.26653	6	Adnexal cells
aagnnopi-1	8.8084	6.36871	6	Adnexal cells
aagnoccm-1	5.12632	-1.4384	5	Adnexal cells
aagodjol-1	9.59522	5.87295	6	Adnexal cells
aagoemnn-1	7.02301	4.83471	5	Adnexal cells
aagofoka-1	8.74501	5.68027	6	Adnexal cells
aagogcco-1	6.22047	5.14624	5	Adnexal cells
aagomdin-1	4.95731	3.47826	5	Adnexal cells
aagpdhgh-1	5.41107	1.52942	5	Adnexal cells
aagpgndd-1	8.47571	7.02034	6	Adnexal cells
aagphime-1	9.28116	8.13367	6	Adnexal cells
aahacpko-1	9.75704	4.36667	17	Keratinocytes
aahadfod-1	9.25628	6.80728	6	Adnexal cells
aahaklej-1	6.60677	6.48475	5	Adnexal cells
aahaljda-1	4.84711	-3.97125	5	Adnexal cells
aahamngk-1	9.79567	3.96908	19	Adnexal cells
aahampof-1	6.12504	4.98623	5	Adnexal cells
aahaocec-1	0.242843	-4.92171	33	Adnexal cells
aahapejb-1	9.9469	5.97659	6	Adnexal cells
aahbalck-1	9.46874	7.48991	6	Adnexal cells
aahbbdnk-1	7.29009	6.15292	5	Adnexal cells
aahbcbkj-1	5.51036	-0.588602	5	Adnexal cells
aahbeajg-1	10.355	2.84392	17	Keratinocytes
aahbebkn-1	10.0555	2.24091	19	Adnexal cells
aahbehef-1	5.49812	3.25735	5	Adnexal cells
aahbhamj-1	-6.10438	-5.91841	33	Adnexal cells
aahbjffj-1	8.90281	6.30402	6	Adnexal cells
aahbkheg-1	8.70562	7.43896	6	Adnexal cells
aahcageb-1	5.0861	1.6085	5	Adnexal cells
aahcalhm-1	9.59096	6.51549	6	Adnexal cells
aahcepel-1	7.4876	5.615	5	Adnexal cells
aahcgadi-1	5.91345	3.73982	5	Adnexal cells
aahciieg-1	9.93546	6.91301	6	Adnexal cells
aahciljj-1	10.3383	3.83861	17	Keratinocytes
aahdbjao-1	9.34684	7.12651	6	Adnexal cells
aahdiehe-1	9.99361	3.25168	17	Keratinocytes
aahdnclm-1	10.1235	4.28931	17	Keratinocytes
aahebjlf-1	10.4011	3.71496	17	Keratinocytes
aahedclp-1	8.57921	7.22131	6	Adnexal cells
aaheehdg-1	10.8328	-5.13813	20	Adnexal cells
aahejkok-1	10.8964	-3.99073	20	Adnexal cells
aahemcjo-1	10.5414	-5.94683	20	Adnexal cells
aahfboig-1	10.4176	-0.829308	19	Adnexal cells
aahfdefg-1	9.86471	3.01536	19	Adnexal cells
aahfglll-1	10.8923	-4.31064	20	Adnexal cells
aahfojne-1	10.8656	-4.03395	20	Adnexal cells
aahgheih-1	10.8097	-3.66618	19	Adnexal cells
aahglhdd-1	9.74157	4.23912	19	Adnexal cells
aahgloji-1	9.97434	3.08603	19	Adnexal cells
aahgobja-1	9.74144	4.46166	19	Adnexal cells
aahgpkna-1	9.52842	7.82919	6	Adnexal cells
aahhhjld-1	9.75832	3.55958	19	Adnexal cells
aahigboe-1	10.8876	-4.06241	20	Adnexal cells
aahiheag-1	9.27084	4.69334	17	Keratinocytes
aahiikeo-1	8.17164	5.61885	5	Adnexal cells
aahjabfk-1	10.2314	3.82992	17	Keratinocytes
aahjabnk-1	0.650548	5.94388	7	Immune cells
aahjbmlc-1	-4.4558	-8.42647	1	Fibroblasts
aahjkjid-1	-0.415814	0.908492	7	Immune cells
aahjmpjo-1	0.113938	-4.8838	32	Immune cells
aahkcigi-1	1.79682	-11.2108	9	Immune cells
aahkmhcg-1	-9.68011	-2.02322	8	Others
aahlcnhb-1	0.109209	5.71974	7	Immune cells
aahlinaf-1	-0.138002	4.00596	7	Immune cells
aahmaoem-1	0.180703	5.52382	7	Immune cells
aahmbbcp-1	-9.2256	-1.97519	8	Others
aahmbmof-1	1.89413	-11.0281	9	Immune cells
aahmdihh-1	-10.2308	-2.02081	8	Others
aahmkpfl-1	10.4432	-1.21163	19	Adnexal cells
aahmppem-1	-2.16095	-5.40301	10	Fibroblasts
aahnaclj-1	10.5063	-1.84575	19	Adnexal cells
aahnajab-1	5.83477	3.36264	5	Adnexal cells
aahnckmo-1	6.08268	3.13128	5	Adnexal cells
aahnecgg-1	-11.1641	4.07708	3	Melanocytes
aahnhnob-1	6.90374	-2.95737	28	Others
aahnndjn-1	-4.85868	-8.36196	1	Fibroblasts
aahpdgho-1	-0.762899	-0.460951	7	Immune cells
aahpfaeg-1	-12.1474	5.19824	3	Melanocytes
aahpgbmd-1	10.7394	-4.86831	20	Adnexal cells
aahphgdo-1	9.63615	5.54014	19	Adnexal cells
aahpidkf-1	10.0186	1.13066	19	Adnexal cells
aahpkdlo-1	10.6677	-5.83314	20	Adnexal cells
aahplhpa-1	10.2465	1.35396	19	Adnexal cells
aahpomgc-1	10.7741	-5.03996	20	Adnexal cells
aaiaajpg-1	9.40396	6.10524	6	Adnexal cells
aaiadacm-1	-11.3816	3.81597	3	Melanocytes
aaiadiim-1	-12.1775	4.8057	3	Melanocytes
aaiaffho-1	-12.3806	4.34513	3	Melanocytes
aaiaileb-1	-11.2566	3.93638	3	Melanocytes
aaianfca-1	-12.5515	4.99788	3	Melanocytes
aaiapkdj-1	-11.9583	5.01454	3	Melanocytes
aaibgdfo-1	-11.3195	5.0375	3	Melanocytes
aaibibac-1	-12.1805	4.24899	3	Melanocytes
aaibjffo-1	-11.5715	4.00784	3	Melanocytes
aaibnjlf-1	-11.3906	5.17096	3	Melanocytes
aaibpejg-1	-12.3313	5.03121	3	Melanocytes
aaicafih-1	-10.9812	3.60811	3	Melanocytes
aaicddff-1	-12.1769	5.92889	3	Melanocytes
aaichdgh-1	-11.1779	4.24141	3	Melanocytes
aaicknhd-1	-11.416	4.12306	3	Melanocytes
aaicnehf-1	-11.1421	4.22333	3	Melanocytes
aaicpfjl-1	-11.3723	4.40762	3	Melanocytes
aaidacii-1	-11.821	4.68712	3	Melanocytes
aaidcejk-1	-11.594	6.18071	3	Melanocytes
aaidgnac-1	-11.9007	5.03856	3	Melanocytes
aaidiklp-1	-11.2648	3.62669	3	Melanocytes
aaieebgp-1	-11.6738	4.07673	3	Melanocytes
aaiegepp-1	-12.401	5.14506	3	Melanocytes
aaifbdhg-1	-12.1139	4.40427	3	Melanocytes
aaifbpao-1	-11.9979	3.97615	3	Melanocytes
aaifcdmk-1	-11.9527	6.0664	3	Melanocytes
aaifehmd-1	-12.0496	4.66727	3	Melanocytes
aaiffdme-1	-12.2263	5.54658	3	Melanocytes
aaifgmfo-1	-11.8001	3.68953	3	Melanocytes
aaifmfia-1	-12.3636	5.50982	3	Melanocytes
aaifmjch-1	-11.8003	3.76181	3	Melanocytes
aaifnfhf-1	-11.3443	4.19321	3	Melanocytes
aaifpffe-1	-11.9445	4.68393	3	Melanocytes
aaigcnpm-1	-12.3217	6.02148	3	Melanocytes
aaigfbkm-1	-11.2926	4.37204	3	Melanocytes
aaighapl-1	-12.1401	5.46382	3	Melanocytes
aaigknlo-1	-11.3979	3.87088	3	Melanocytes
aaigpgij-1	-10.9052	3.33957	3	Melanocytes
aaihmiic-1	-10.3677	-2.26073	8	Others
aaiigegh-1	-11.4806	3.90886	3	Melanocytes
aaiihiic-1	0.26026	6.29327	7	Immune cells
aaiijkgi-1	-0.430512	-3.52675	7	Immune cells
aaiiopfb-1	1.96482	-7.6584	9	Immune cells
aaijfigd-1	0.203709	5.20242	7	Immune cells
aaijhdlc-1	0.930167	4.0629	7	Immune cells
aaijjage-1	0.600061	4.51255	7	Immune cells
aaijjhof-1	-0.0511471	3.33356	7	Immune cells
aaijkoke-1	0.0265071	4.36585	7	Immune cells
aaikcnjl-1	-0.130026	2.89922	7	Immune cells
aaikdkln-1	0.223371	5.98201	7	Immune cells
aaikecop-1	-2.55114	-2.12155	15	Keratinocytes
aaikfgho-1	1.20599	-7.81371	9	Immune cells
aaikfiln-1	14.7356	-2.38095	23	Others
aaiknfcj-1	-4.59375	-10.1737	13	Fibroblasts
aaiknlde-1	-12.6881	4.86174	3	Melanocytes
aailekpp-1	-11.7393	3.89237	3	Melanocytes
aailinbg-1	-12.6947	5.50465	3	Melanocytes
aailkkbc-1	-12.5428	4.56972	3	Melanocytes
aaillhhi-1	-12.0553	4.56197	3	Melanocytes
aailmjcm-1	-12.1328	3.91764	3	Melanocytes
aailmmcc-1	-10.3773	3.56201	27	Melanocytes
aaimblfk-1	-11.3124	3.62692	3	Melanocytes
aaimcnig-1	-1.68311	-0.816903	15	Keratinocytes
aaimpbfn-1	-4.65009	-3.25496	15	Keratinocytes
aainbnjn-1	10.1824	4.91856	6	Adnexal cells
aaindbad-1	-0.0606486	3.49217	7	Immune cells
aaindeii-1	1.08418	4.63274	7	Immune cells
aaingehg-1	1.80027	-9.54457	9	Immune cells
aainhcil-1	-0.523629	-1.4167	15	Keratinocytes
aainhimk-1	1.81497	-11.2761	9	Immune cells
aainibhh-1	10.167	3.88027	17	Keratinocytes
aaioaekp-1	8.53882	5.47386	6	Adnexal cells
aaiojhel-1	9.44789	8.64285	11	Keratinocytes
aaiomlgj-1	10.0165	4.56588	17	Keratinocytes
aaiooepm-1	0.429895	6.26055	7	Immune cells
aaiooina-1	10.4311	7.7132	15	Keratinocytes
aaipagap-1	-1.80886	-1.97458	15	Keratinocytes
aaipalkc-1	10.293	2.25023	19	Adnexal cells
aaipbknl-1	9.04181	6.66837	11	Keratinocytes
aaipcaab-1	7.76713	8.26031	11	Keratinocytes
aaipmfjg-1	9.39033	6.95706	6	Adnexal cells
aajabebg-1	9.61892	4.20881	17	Keratinocytes
aajacohk-1	7.21213	8.35357	6	Adnexal cells
aajadbab-1	9.63059	4.50255	17	Keratinocytes
aajbbonh-1	7.14573	5.3844	5	Adnexal cells
aajbjhoj-1	9.05344	5.61609	17	Keratinocytes
aajcbnfd-1	9.05861	5.29144	6	Adnexal cells
aajcedjm-1	0.60844	6.02923	7	Immune cells
aajcepdj-1	8.44847	7.75378	6	Adnexal cells
aajcfhil-1	9.68316	6.7148	11	Keratinocytes
aajchdce-1	5.00256	5.58535	5	Adnexal cells
aajcjafc-1	5.08384	2.85801	5	Adnexal cells
aajcldpm-1	5.73383	2.11909	4	Keratinocytes
aajclijf-1	8.73845	7.75823	6	Adnexal cells
aajcoipl-1	8.74381	7.44125	6	Adnexal cells
aajdcnha-1	5.63558	5.77925	5	Adnexal cells
aajdenpp-1	8.8942	4.49625	17	Keratinocytes
aajdigjc-1	6.58666	6.25144	5	Adnexal cells
aajdjgcg-1	9.13173	6.49562	6	Adnexal cells
aajdkhfn-1	1.57949	8.2137	22	Melanocytes
aajdkllj-1	5.48454	0.782832	5	Adnexal cells
aajdkpmd-1	5.57428	1.34813	4	Keratinocytes
aajdmdmk-1	4.2892	4.15318	5	Adnexal cells
aajedjgf-1	8.76195	4.01934	17	Keratinocytes
aajennca-1	8.80938	6.52498	6	Adnexal cells
aajeofcp-1	8.75633	6.81093	6	Adnexal cells
aajffgml-1	6.87712	6.08698	5	Adnexal cells
aajffkdk-1	6.77044	5.89412	5	Adnexal cells
aajfjalo-1	8.95755	3.88391	17	Keratinocytes
aajfjjed-1	5.39244	0.794447	5	Adnexal cells
aajflfdp-1	6.05057	5.53155	5	Adnexal cells
aajfpech-1	-4.24904	-5.53666	41	Adnexal cells
aajgbhcg-1	4.56686	3.85639	5	Adnexal cells
aajghpjk-1	5.28169	2.5875	5	Adnexal cells
aajgifdj-1	5.60522	5.18046	5	Adnexal cells
aajgjeak-1	8.20868	5.04199	5	Adnexal cells
aajgjpeg-1	6.09934	-0.988109	5	Adnexal cells
aajgoejn-1	2.32697	-4.84597	33	Adnexal cells
aajhbmbp-1	6.06402	-0.409257	4	Keratinocytes
aajhiokb-1	9.74031	4.91784	6	Adnexal cells
aajiejpo-1	10.8974	-3.85628	20	Adnexal cells
aajigpij-1	10.4215	2.86656	17	Keratinocytes
aajijdkn-1	0.380748	5.9713	7	Immune cells
aajijjkh-1	-12.4415	5.65589	3	Melanocytes
aajimjdg-1	-11.3223	4.06049	3	Melanocytes
aajiodic-1	-9.98116	-1.67675	8	Others
aajipmnh-1	10.1161	1.5019	19	Adnexal cells
aajjackd-1	-10.5035	-2.2462	8	Others
aajjbdjo-1	9.77558	4.63291	6	Adnexal cells
aajjccln-1	9.87625	4.23412	19	Adnexal cells
aajjefpk-1	10.8687	-4.71712	20	Adnexal cells
aajjnhga-1	9.48164	3.51204	19	Adnexal cells
aajklmek-1	1.95369	-9.82193	9	Immune cells
aajlalec-1	1.98162	-10.0129	9	Immune cells
aajlbkmi-1	0.212219	4.4592	7	Immune cells
aajlilji-1	10.063	4.93695	17	Keratinocytes
aajlmfmo-1	10.1711	4.24236	19	Adnexal cells
aajlmodk-1	10.7311	4.89284	37	Adnexal cells
aajlpihg-1	-12.3095	4.53745	3	Melanocytes
aajmanbk-1	-11.8662	4.28046	3	Melanocytes
aajmhknh-1	-12.0965	4.37662	3	Melanocytes
aajmibpb-1	10.5411	-1.34926	19	Adnexal cells
aajmlaan-1	10.7212	6.66554	6	Adnexal cells
aajncnlo-1	10.5005	-0.969733	19	Adnexal cells
aajodofg-1	9.30361	6.54137	6	Adnexal cells
aajoffme-1	-12.3844	4.82423	3	Melanocytes
aajokcfb-1	9.79427	6.35065	6	Adnexal cells
aajpdbhl-1	9.482	3.61745	19	Adnexal cells
aajpdcod-1	-11.3303	4.62548	3	Melanocytes
aajpfcjm-1	-11.4346	3.46305	3	Melanocytes
aakafmed-1	-11.4216	4.44424	3	Melanocytes
aakajllp-1	-12.1251	5.99805	3	Melanocytes
aakanlgi-1	-11.1507	3.6456	3	Melanocytes
aakapemh-1	10.1314	5.61583	6	Adnexal cells
aakbbloj-1	9.79247	2.60853	19	Adnexal cells
aakbdoip-1	10.0954	5.10404	6	Adnexal cells
aakbebnh-1	10.8559	-4.42732	20	Adnexal cells
aakbhmhj-1	10.0157	0.993853	19	Adnexal cells
aakccmik-1	10.2669	0.495559	19	Adnexal cells
aakcfcgk-1	10.5589	-5.76444	20	Adnexal cells
aakclfbh-1	-12.3841	5.07058	3	Melanocytes
aakcmegl-1	-12.5971	5.14011	3	Melanocytes
aakcnacn-1	10.5092	-1.77545	19	Adnexal cells
aakdfidi-1	10.2775	-0.929519	19	Adnexal cells
aakdljkh-1	10.6179	-2.34245	19	Adnexal cells
aakenmch-1	9.49461	5.67704	6	Adnexal cells
aakepobj-1	10.5545	-1.83456	19	Adnexal cells
aakeppce-1	9.80101	3.55553	19	Adnexal cells
aakfajof-1	10.6802	-2.64339	19	Adnexal cells
aakfbicl-1	0.530823	3.7815	7	Immune cells
aakffgpg-1	0.786305	1.37665	7	Immune cells
aakfkipm-1	-9.749	3.03612	3	Melanocytes
aakfkomd-1	6.48191	8.49586	22	Melanocytes
aakflimd-1	6.14508	5.2928	5	Adnexal cells
aakfoffi-1	9.15915	6.93409	6	Adnexal cells
aakfoiaj-1	6.38572	7.49545	11	Keratinocytes
aakgdmeh-1	6.02874	-4.84038	14	Keratinocytes
aakghaaa-1	4.92842	3.14438	5	Adnexal cells
aakgicdn-1	5.51	2.48509	4	Keratinocytes
aakgmfdh-1	7.55076	-1.25446	4	Keratinocytes
aakgmfnc-1	8.32034	7.65696	6	Adnexal cells
aakgnhbl-1	9.3246	4.96915	17	Keratinocytes
aakhclbh-1	8.85361	7.41661	6	Adnexal cells
aakhfdnn-1	9.40342	4.46479	17	Keratinocytes
aakhhpfo-1	-7.3104	-2.19602	8	Others
aakibojb-1	1.23693	-8.62164	9	Immune cells
aakideje-1	8.99084	7.8808	6	Adnexal cells
aakieogi-1	4.01683	1.47353	35	Immune cells
aakifiag-1	9.35275	8.15117	6	Adnexal cells
aakiihlj-1	9.53749	4.86042	17	Keratinocytes
aakikdhn-1	9.096	7.95393	11	Keratinocytes
aakilcam-1	8.64271	7.82035	6	Adnexal cells
aakiokia-1	4.65385	2.63735	5	Adnexal cells
aakiokjk-1	5.47991	6.26012	5	Adnexal cells
aakjdncn-1	8.12752	4.49089	17	Keratinocytes
aakjekea-1	5.08373	2.9118	5	Adnexal cells
aakjkabi-1	6.09088	0.0873642	4	Keratinocytes
aakkaabb-1	5.19241	5.16768	5	Adnexal cells
aakkgamp-1	-0.223882	-1.9093	26	Melanocytes
aakkihdl-1	7.16866	7.32686	5	Adnexal cells
aakkinhf-1	9.22671	9.41385	6	Adnexal cells
aakkokdn-1	6.50876	6.59769	5	Adnexal cells
aaklajji-1	5.76747	4.36169	5	Adnexal cells
aaklcgdd-1	9.22537	9.72834	6	Adnexal cells
aakleehf-1	4.88561	2.81169	5	Adnexal cells
aaklgmhf-1	7.51637	7.74656	11	Keratinocytes
aaklhmij-1	5.02215	4.64434	5	Adnexal cells
aaklhnpa-1	-4.84937	-8.74141	1	Fibroblasts
aakljkne-1	-4.86098	-8.82241	13	Fibroblasts
aaklkhcn-1	1.7969	-10.0815	9	Immune cells
aaklmagl-1	4.60061	3.30654	5	Adnexal cells
aaklnbkp-1	5.56606	0.846202	5	Adnexal cells
aaklobmp-1	4.86019	4.19944	5	Adnexal cells
aaklpafj-1	5.51006	6.65124	24	Keratinocytes
aakmipbm-1	5.06243	1.51481	5	Adnexal cells
aakmoglh-1	7.08046	-0.979783	5	Adnexal cells
aaknflah-1	5.65745	0.459148	4	Keratinocytes
aaknohmb-1	5.69244	1.08665	4	Keratinocytes
aakoaefc-1	6.24137	2.14147	4	Keratinocytes
aakoakcl-1	6.1335	-2.27185	4	Keratinocytes
aakodghh-1	-1.48023	-5.29182	33	Adnexal cells
aakoehec-1	4.88647	1.01595	5	Adnexal cells
aakofeel-1	5.05491	-2.9666	4	Keratinocytes
aakohfkc-1	-2.56316	-3.85041	10	Fibroblasts
aakojjdn-1	-3.40035	-8.79107	1	Fibroblasts
aakpbnmp-1	-7.81834	-1.95928	10	Fibroblasts
aakpfeln-1	-3.20736	-5.74411	10	Fibroblasts
aakpgoli-1	-2.65883	-5.17867	10	Fibroblasts
aakpmigl-1	3.40399	-14.3647	15	Keratinocytes
aaladpne-1	-2.43979	-3.26792	10	Fibroblasts
aalahfol-1	5.82435	2.59438	5	Adnexal cells
aalahkak-1	6.13896	-1.52157	4	Keratinocytes
aalainaj-1	-3.39315	-13.7116	10	Fibroblasts
aalbdede-1	-2.00522	-2.37923	15	Keratinocytes
aalbemjc-1	4.99553	4.12523	5	Adnexal cells
aalbndeh-1	4.91201	4.82976	5	Adnexal cells
aalcbadm-1	4.51439	3.37049	5	Adnexal cells
aalccfeb-1	4.47508	2.75258	5	Adnexal cells
aalceoda-1	4.35904	4.16018	5	Adnexal cells
aalcjaki-1	4.67143	4.0118	5	Adnexal cells
aalclcad-1	4.44346	3.44742	5	Adnexal cells
aaldecih-1	5.06819	3.9481	5	Adnexal cells
aaldfffi-1	4.37458	3.57588	5	Adnexal cells
aaldgflc-1	4.83804	4.71574	5	Adnexal cells
aaldnogn-1	5.71966	4.95984	5	Adnexal cells
aaleagak-1	5.17793	5.2919	5	Adnexal cells
aalebpcb-1	8.96306	8.02923	6	Adnexal cells
aalehcag-1	-6.84215	7.89033	22	Melanocytes
aalehohp-1	9.61093	8.51925	6	Adnexal cells
aalekigh-1	6.5567	7.71366	5	Adnexal cells
aalelnlf-1	9.4572	7.44747	6	Adnexal cells
aalfdkkg-1	7.10733	6.01036	5	Adnexal cells
aalfdokn-1	10.0731	8.02272	6	Adnexal cells
aalffcbk-1	8.64332	7.88023	6	Adnexal cells
aalfgkfp-1	7.03198	5.61016	5	Adnexal cells
aalfhipc-1	7.11543	6.08615	5	Adnexal cells
aalfpdkp-1	9.62934	7.94138	6	Adnexal cells
aalgcnai-1	8.54015	8.07036	6	Adnexal cells
aalgcnmo-1	7.71906	7.26408	6	Adnexal cells
aalgepbk-1	6.27017	5.65945	5	Adnexal cells
aalggnbc-1	9.49851	7.5731	6	Adnexal cells
aalgkjmp-1	10.2621	7.16418	6	Adnexal cells
aalgojkn-1	5.69298	5.94031	5	Adnexal cells
aalhbopj-1	4.3456	4.00977	5	Adnexal cells
aalhdeeh-1	9.07488	8.49358	6	Adnexal cells
aalhdffc-1	6.29653	5.31065	5	Adnexal cells
aalhfpja-1	5.4718	2.72829	6	Adnexal cells
aalhhmdp-1	7.27188	-0.820447	4	Keratinocytes
aalhjeop-1	4.86539	4.12201	5	Adnexal cells
aalhkkde-1	5.98375	1.84377	4	Keratinocytes
aalhncja-1	4.92966	1.43753	5	Adnexal cells
aalhomcl-1	4.82791	1.7134	5	Adnexal cells
aalicjif-1	0.22061	5.44784	7	Immune cells
aalijdjn-1	6.96253	-0.988726	4	Keratinocytes
aalijgoo-1	7.32573	-3.70702	14	Keratinocytes
aalinhkm-1	6.88734	-4.28592	14	Keratinocytes
aaljbppa-1	4.6277	3.87894	5	Adnexal cells
aaljcmca-1	5.58461	5.9221	5	Adnexal cells
aaljfcee-1	4.97925	4.62179	5	Adnexal cells
aaljgimj-1	9.40679	4.15162	17	Keratinocytes
aaljgmhf-1	9.66647	6.91034	6	Adnexal cells
aaljhkpb-1	7.99651	8.03686	6	Adnexal cells
aaljihbn-1	4.45342	4.4077	5	Adnexal cells
aaljjago-1	-6.66753	7.86829	22	Melanocytes
aaljnbnd-1	8.06797	7.37122	6	Adnexal cells
aaljnfbf-1	5.99186	5.06052	5	Adnexal cells
aaljnoel-1	8.08245	7.23693	6	Adnexal cells
aalkeeme-1	9.5049	5.22493	6	Adnexal cells
aalkiggp-1	6.62842	5.79057	5	Adnexal cells
aalkjndd-1	9.21816	6.07212	6	Adnexal cells
aalknhog-1	5.96974	6.06462	5	Adnexal cells
aalkplhp-1	9.17472	7.11259	6	Adnexal cells
aallbhbd-1	-7.8317	7.32679	22	Melanocytes
aallfbkh-1	5.30611	1.42933	4	Keratinocytes
aalljcah-1	4.77099	2.21988	5	Adnexal cells
aalljodb-1	4.69529	5.08787	5	Adnexal cells
aallmjpb-1	4.83113	2.64432	5	Adnexal cells
aallnibn-1	4.76858	3.77048	5	Adnexal cells
aalmggje-1	4.49735	2.7978	5	Adnexal cells
aalmhhck-1	4.34625	4.03642	5	Adnexal cells
aalmhmof-1	5.61507	3.62406	5	Adnexal cells
aalmjddc-1	10.7474	3.94079	17	Keratinocytes
aalmnbbm-1	0.647969	2.54624	7	Immune cells
aalmpfdb-1	-0.159607	2.84439	7	Immune cells
aalnbmpp-1	0.413789	5.85074	7	Immune cells
aalndlde-1	0.742329	0.565022	7	Immune cells
aalnfcdo-1	2.06034	-10.0739	9	Immune cells
aalnimdo-1	10.7936	-4.54307	20	Adnexal cells
aalnkonp-1	-3.05941	-4.35184	10	Fibroblasts
aalnlohk-1	9.69461	4.36094	19	Adnexal cells
aalobcpb-1	10.3092	-0.298044	19	Adnexal cells
aalolcgd-1	10.763	-3.58657	20	Adnexal cells
aalpcepj-1	6.55981	5.09579	5	Adnexal cells
aalpecjc-1	9.13069	7.52907	6	Adnexal cells
aalpiojd-1	9.40946	7.89752	6	Adnexal cells
aalplhfb-1	9.7763	7.45239	6	Adnexal cells
aalpmcif-1	9.42468	6.65731	6	Adnexal cells
aalpnkdk-1	10.0077	7.91297	6	Adnexal cells
aalppbnm-1	9.4786	8.51562	6	Adnexal cells
aamabeap-1	6.82967	6.60263	5	Adnexal cells
aamablhi-1	6.96077	5.91073	5	Adnexal cells
aamagcla-1	9.06738	7.92678	6	Adnexal cells
aamaille-1	8.51396	8.4431	6	Adnexal cells
aamaklli-1	7.42781	7.57012	6	Adnexal cells
aamalekp-1	10.4535	3.49917	17	Keratinocytes
aambdjkd-1	10.8226	-3.63328	20	Adnexal cells
aambfbho-1	10.7137	-5.11434	19	Adnexal cells
aambhkdh-1	10.331	1.99071	17	Keratinocytes
aamccnph-1	10.1861	3.07693	17	Keratinocytes
aamcdihe-1	-2.17487	-9.33779	1	Fibroblasts
aamcgkhh-1	10.2176	3.92157	19	Adnexal cells
aamchjne-1	10.7403	-3.69511	20	Adnexal cells
aamcjfbk-1	10.6641	-3.28207	20	Adnexal cells
aamcjhen-1	10.4594	-5.93327	20	Adnexal cells
aamdackb-1	10.8465	-5.18546	20	Adnexal cells
aamdbnmi-1	10.3898	-0.373316	19	Adnexal cells
aamdcmpj-1	9.91537	0.407361	19	Adnexal cells
aamddece-1	4.11054	-3.11301	5	Adnexal cells
aamddloa-1	0.320198	6.12038	7	Immune cells
aamdjcfi-1	15.0684	-2.57304	23	Others
aamdkfpf-1	1.3385	-5.94288	9	Immune cells
aamekghg-1	1.51198	-4.93987	33	Adnexal cells
aamenlbg-1	3.32968	-3.93286	5	Adnexal cells
aamfnalb-1	-8.13956	-4.97012	15	Keratinocytes
aamfnjmc-1	1.67847	-4.84964	41	Adnexal cells
aamgagcd-1	9.37493	3.35819	19	Adnexal cells
aamgappm-1	1.38219	-4.81862	41	Adnexal cells
aamgibdl-1	10.2298	3.42679	17	Keratinocytes
aamgiibb-1	1.94921	-7.20679	7	Immune cells
aamgpgmb-1	15.0498	-2.59374	23	Others
aamhaoll-1	1.53312	-8.82022	9	Immune cells
aamhchbb-1	10.7921	4.97068	37	Adnexal cells
aamhdlfg-1	9.78535	4.81478	6	Adnexal cells
aamhecpd-1	10.7187	4.07136	17	Keratinocytes
aamiafac-1	10.8002	4.19231	17	Keratinocytes
aamibebp-1	10.7431	3.99399	17	Keratinocytes
aamjdaoi-1	4.65397	-2.56613	5	Adnexal cells
aamjkmkm-1	0.584539	-5.18863	41	Adnexal cells
aamjmnkl-1	1.08781	-4.99529	41	Adnexal cells
aamjmoed-1	-8.61834	-5.39866	15	Keratinocytes
aamkbilf-1	5.37046	-1.04562	5	Adnexal cells
aamkcmcn-1	10.7869	4.6842	37	Adnexal cells
aamkmfka-1	10.6108	4.61869	37	Adnexal cells
aamkoopa-1	9.01459	-6.67949	20	Adnexal cells
aamlbgje-1	2.66004	-4.70875	41	Adnexal cells
aamliloh-1	2.75272	-4.559	41	Adnexal cells
aamljafc-1	4.00924	-3.78653	41	Adnexal cells
aamlloba-1	5.3446	-2.78327	5	Adnexal cells
aamlnioj-1	6.50503	-3.82602	4	Keratinocytes
aammbppn-1	1.01649	-5.1745	41	Adnexal cells
aammfhio-1	4.83273	-3.7595	5	Adnexal cells
aammhnfh-1	-2.06027	-5.87739	41	Adnexal cells
aammiend-1	0.767674	-4.98228	41	Adnexal cells
aammodcj-1	8.08757	-6.75185	5	Adnexal cells
aamnhmii-1	4.99042	-3.51718	5	Adnexal cells
aamnngen-1	10.8583	4.66309	37	Adnexal cells
aamnoddf-1	1.41575	-4.96837	41	Adnexal cells
aamnpano-1	2.88095	-4.69302	33	Adnexal cells
aamnpcek-1	6.41359	0.454752	5	Adnexal cells
aamoapcc-1	1.53739	-4.89655	33	Adnexal cells
aamocpnp-1	9.70659	4.69417	37	Adnexal cells
aamoijfi-1	5.02592	-1.5989	5	Adnexal cells
aamojjej-1	3.45671	-4.22498	5	Adnexal cells
aamoldje-1	2.98684	-4.64581	14	Keratinocytes
aampcfhe-1	1.72211	-4.94734	33	Adnexal cells
aampjene-1	2.21487	-4.94714	33	Adnexal cells
aampjgpe-1	10.8261	4.73772	37	Adnexal cells
aamplafm-1	1.33298	-4.96752	33	Adnexal cells
aamplmni-1	4.036	-3.50708	5	Adnexal cells
aampnfid-1	0.573279	-4.88695	41	Adnexal cells
aampnidd-1	10.9095	4.96815	37	Adnexal cells
aampnmbm-1	-3.56844	-2.06143	15	Keratinocytes
aamppepf-1	10.7736	4.78685	37	Adnexal cells
aanabcpg-1	10.4751	3.83404	17	Keratinocytes
aanadpoa-1	10.3708	3.85129	37	Adnexal cells
aanbaing-1	10.463	3.25771	17	Keratinocytes
aanbamil-1	10.0919	5.1211	37	Adnexal cells
aanbcnkn-1	8.73363	3.93509	5	Adnexal cells
aanbgepc-1	10.683	5.24684	37	Adnexal cells
aanbkfeo-1	9.80468	5.35442	6	Adnexal cells
aancddcj-1	11.0593	5.9031	37	Adnexal cells
aanchgik-1	10.7143	5.82036	6	Adnexal cells
aancioai-1	8.01011	3.38979	5	Adnexal cells
aancjlhf-1	7.1875	5.19622	5	Adnexal cells
aanckjda-1	8.7557	4.16562	17	Keratinocytes
aancphlk-1	9.77421	3.39367	17	Keratinocytes
aandfnfm-1	10.0434	4.19327	17	Keratinocytes
aandgcan-1	10.4128	3.71493	17	Keratinocytes
aandgggn-1	10.8571	-5.1932	20	Adnexal cells
aandhihh-1	10.8161	-3.55317	20	Adnexal cells
aandhlkg-1	10.4485	-5.68183	20	Adnexal cells
aandlmnf-1	10.4944	3.68195	17	Keratinocytes
aandmdaj-1	10.0494	-6.13814	20	Adnexal cells
aanecahf-1	10.2517	5.24727	37	Adnexal cells
aanecddp-1	11.0112	5.44709	37	Adnexal cells
aanecgnj-1	0.321173	5.97164	7	Immune cells
aanenkaf-1	10.7716	4.44503	37	Adnexal cells
aanepnai-1	10.5448	4.21335	17	Keratinocytes
aanffjaf-1	10.1595	2.80894	17	Keratinocytes
aanfgbnn-1	10.2143	-0.231561	19	Adnexal cells
aangafah-1	10.2364	-6.08153	20	Adnexal cells
aangbdoc-1	10.6432	-1.86828	19	Adnexal cells
aangbmjo-1	2.09419	-4.7119	41	Adnexal cells
aangiijp-1	2.17449	-4.86168	41	Adnexal cells
aanhancd-1	2.0014	-4.77797	41	Adnexal cells
aanhclgc-1	8.64	4.16553	5	Adnexal cells
aanhegab-1	10.6456	3.816	17	Keratinocytes
aanhgjbo-1	10.7381	4.34242	17	Keratinocytes
aanhidgn-1	9.23011	3.66779	5	Adnexal cells
aanhijal-1	10.607	4.73537	17	Keratinocytes
aanhljjf-1	5.57782	7.6631	22	Melanocytes
aanicgok-1	11.0359	5.32388	37	Adnexal cells
aanigjjk-1	-1.1861	-1.74077	26	Melanocytes
aaniidod-1	6.70084	0.442909	5	Adnexal cells
aanikgbl-1	9.7716	6.01715	6	Adnexal cells
aaninond-1	10.5034	7.33004	6	Adnexal cells
aanjihfe-1	8.8272	7.54181	6	Adnexal cells
aanjnffc-1	4.47887	4.56507	5	Adnexal cells
aanjonil-1	5.08458	1.42829	4	Keratinocytes
aankckne-1	8.79877	6.02351	6	Adnexal cells
aankemcf-1	10.0225	8.90111	11	Keratinocytes
aankplcc-1	7.79643	6.84995	5	Adnexal cells
aanlbpon-1	8.48341	7.4308	6	Adnexal cells
aanlcnib-1	7.69194	5.67567	5	Adnexal cells
aanlmbch-1	10.804	7.57335	6	Adnexal cells
aanlnaab-1	10.5218	8.08751	6	Adnexal cells
aanmhkll-1	10.663	7.87627	6	Adnexal cells
aanmlmca-1	10.0685	7.65929	6	Adnexal cells
aanmplkj-1	11.0728	7.08639	6	Adnexal cells
aannbbhi-1	11.0316	7.18463	6	Adnexal cells
aannfbej-1	10.6262	7.94299	6	Adnexal cells
aannhpnm-1	8.86722	6.29132	6	Adnexal cells
aannjnjk-1	10.7387	7.68916	6	Adnexal cells
aannnpfa-1	10.6177	7.12768	6	Adnexal cells
aanoeiej-1	10.5732	7.207	6	Adnexal cells
aanofbne-1	10.4412	8.29197	6	Adnexal cells
aanogfff-1	10.6645	6.97663	6	Adnexal cells
aanogoge-1	9.95451	7.95961	6	Adnexal cells
aanoiepl-1	10.4214	7.12108	6	Adnexal cells
aanolfig-1	10.8695	7.04054	6	Adnexal cells
aanpbidg-1	10.7299	7.21559	6	Adnexal cells
aanpdmne-1	10.9872	7.11511	6	Adnexal cells
aanpfece-1	10.7195	7.76698	6	Adnexal cells
aanphkfj-1	10.615	7.50614	6	Adnexal cells
aanpijeg-1	10.9444	7.52596	6	Adnexal cells
aanpjfma-1	10.5151	8.06546	6	Adnexal cells
aanpjhbo-1	10.4387	7.91699	6	Adnexal cells
aanpkdmd-1	10.8364	7.52629	6	Adnexal cells
aaoaajhk-1	10.3034	7.22707	6	Adnexal cells
aaoacgja-1	10.8275	7.62808	6	Adnexal cells
aaoachng-1	10.9064	7.57659	6	Adnexal cells
aaoakkhn-1	10.6477	7.79986	6	Adnexal cells
aaoamdap-1	10.6171	6.85958	6	Adnexal cells
aaoamecj-1	10.6854	7.36978	6	Adnexal cells
aaoaohhd-1	10.7641	7.30591	6	Adnexal cells
aaobggek-1	10.5683	7.46205	6	Adnexal cells
aaobghdo-1	9.60525	6.66307	6	Adnexal cells
aaobgpgk-1	10.3843	7.84808	6	Adnexal cells
aaobkold-1	10.3317	7.4713	6	Adnexal cells
aaobnkon-1	9.35195	6.22703	6	Adnexal cells
aaobpeje-1	10.3211	6.51723	6	Adnexal cells
aaocafpe-1	10.7957	7.22754	6	Adnexal cells
aaocbfll-1	10.9684	6.76125	6	Adnexal cells
aaocglnb-1	10.321	8.38844	6	Adnexal cells
aaochhan-1	-7.17111	7.43633	22	Melanocytes
aaocoefi-1	10.8021	7.09091	6	Adnexal cells
aaoddbpm-1	10.9019	7.46568	6	Adnexal cells
aaodddkn-1	10.1896	7.90824	6	Adnexal cells
aaodnhjo-1	9.50202	8.91919	11	Keratinocytes
aaodofcf-1	11.0549	6.35256	6	Adnexal cells
aaodpaob-1	11.0212	6.98025	6	Adnexal cells
aaoeakmf-1	10.8519	7.5848	6	Adnexal cells
aaoekebb-1	9.50492	5.62899	6	Adnexal cells
aaoepifo-1	5.84864	5.2845	5	Adnexal cells
aaofbhpl-1	9.35638	4.91941	17	Keratinocytes
aaofdlaf-1	6.66067	5.53093	5	Adnexal cells
aaoffjhh-1	11.0308	6.45848	6	Adnexal cells
aaofhhee-1	10.9939	7.21942	6	Adnexal cells
aaofkidd-1	10.7511	7.77895	6	Adnexal cells
aaofleam-1	6.75629	0.904743	5	Adnexal cells
aaofomha-1	8.45726	3.73615	5	Adnexal cells
aaogblee-1	6.85449	0.948297	5	Adnexal cells
aaogckon-1	11.0534	7.1212	6	Adnexal cells
aaogdbmm-1	7.53203	7.66308	6	Adnexal cells
aaogkkcb-1	9.97063	7.58194	6	Adnexal cells
aaogppjk-1	10.8014	6.6569	6	Adnexal cells
aaohbgpe-1	5.1402	-1.60783	5	Adnexal cells
aaohdmlh-1	-8.55797	6.06807	3	Melanocytes
aaohhkkk-1	10.5804	6.74191	6	Adnexal cells
aaohjcpf-1	10.735	7.65626	6	Adnexal cells
aaohmfki-1	10.4029	6.62508	6	Adnexal cells
aaohobko-1	11.1138	6.91457	6	Adnexal cells
aaoicaeb-1	10.5377	8.00833	6	Adnexal cells
aaoifejm-1	10.7913	7.15048	6	Adnexal cells
aaoiflcb-1	7.71068	6.11642	5	Adnexal cells
aaoikodp-1	10.8785	6.68525	6	Adnexal cells
aaoilphn-1	10.5153	7.23085	6	Adnexal cells
aaoinajo-1	10.799	6.77265	6	Adnexal cells
aaoinhne-1	10.7869	7.06933	6	Adnexal cells
aaoipmgp-1	10.7774	7.14704	6	Adnexal cells
aaojaemc-1	9.79177	6.67727	6	Adnexal cells
aaojbgno-1	7.2982	5.43767	5	Adnexal cells
aaojcnke-1	7.92298	5.31737	5	Adnexal cells
aaojcnmf-1	10.6461	7.54543	6	Adnexal cells
aaojehkm-1	10.5116	7.7555	6	Adnexal cells
aaokaali-1	11.0793	6.97802	6	Adnexal cells
aaokejoj-1	10.5327	8.16231	6	Adnexal cells
aaokfaci-1	10.7256	7.52079	6	Adnexal cells
aaokghdj-1	10.8601	7.42872	6	Adnexal cells
aaoknchk-1	10.508	8.10622	6	Adnexal cells
aaokohne-1	10.0742	6.16536	6	Adnexal cells
aaokpomi-1	7.22254	6.30748	5	Adnexal cells
aaolcnjc-1	7.81663	6.30434	5	Adnexal cells
aaolklef-1	10.8473	6.5768	6	Adnexal cells
aaombafm-1	10.9373	6.49556	6	Adnexal cells
aaomddoe-1	10.6166	7.55027	15	Keratinocytes
aaomhgpd-1	10.3446	8.3134	6	Adnexal cells
aaomieba-1	11.0259	7.05969	6	Adnexal cells
aaomjhgg-1	8.85871	7.00214	6	Adnexal cells
aaoneana-1	10.0717	6.66387	6	Adnexal cells
aaonfbhi-1	8.4373	7.48742	6	Adnexal cells
aaonkjol-1	10.2629	7.03159	6	Adnexal cells
aaookpmo-1	9.51049	8.46628	6	Adnexal cells
aaooplnd-1	10.5214	7.81108	6	Adnexal cells
aaoopnef-1	-7.95606	6.88475	22	Melanocytes
aaooppme-1	10.2432	7.55312	6	Adnexal cells
aapadlhk-1	9.15639	9.19365	6	Adnexal cells
aapadojo-1	8.35903	7.03308	6	Adnexal cells
aapaepkf-1	9.42003	8.69793	6	Adnexal cells
aapahhpg-1	10.0139	4.09399	17	Keratinocytes
aapammme-1	5.59388	1.21295	5	Adnexal cells
aapampna-1	4.66998	3.89656	5	Adnexal cells
aapanfcm-1	5.10396	0.623402	5	Adnexal cells
aapbailj-1	8.84293	4.73839	6	Adnexal cells
aapbckcb-1	7.82343	7.25648	6	Adnexal cells
aapbdfbo-1	8.86595	5.9621	6	Adnexal cells
aapbefge-1	9.84592	7.23263	6	Adnexal cells
aapbkkkp-1	9.15932	6.50551	6	Adnexal cells
aapbpiii-1	8.59481	5.89193	6	Adnexal cells
aapcimgm-1	11.0053	7.26844	6	Adnexal cells
aapcldfm-1	10.8225	7.08739	6	Adnexal cells
aapdbgao-1	9.5568	8.12035	6	Adnexal cells
aapdgfoi-1	10.9706	7.23944	6	Adnexal cells
aapdhldk-1	9.94117	7.03392	6	Adnexal cells
aapdmaij-1	10.6532	7.69077	6	Adnexal cells
aapdpidf-1	5.88243	6.74351	5	Adnexal cells
aapeclcn-1	5.57467	5.24275	5	Adnexal cells
aapedeke-1	8.53073	7.32518	6	Adnexal cells
aapeiaac-1	6.50778	5.75707	5	Adnexal cells
aapenajo-1	6.15172	5.9186	5	Adnexal cells
aapfbcek-1	9.79726	5.42375	6	Adnexal cells
aapfinpl-1	9.86912	5.31906	6	Adnexal cells
aapflenm-1	8.99094	4.67758	17	Keratinocytes
aapflfpe-1	9.17428	9.06271	6	Adnexal cells
aapgbado-1	8.52325	5.0946	6	Adnexal cells
aapgbgcl-1	9.95657	7.09957	6	Adnexal cells
aapgcdam-1	6.13772	6.25765	5	Adnexal cells
aapgelmh-1	7.59255	7.82671	6	Adnexal cells
aapggpdh-1	7.16645	5.9247	5	Adnexal cells
aapgiiam-1	5.7615	4.76792	5	Adnexal cells
aapgmlko-1	5.4273	6.70434	5	Adnexal cells
aapgnklc-1	5.70522	5.64437	5	Adnexal cells
aaphailk-1	10.9026	7.31166	6	Adnexal cells
aaphbphh-1	9.52263	8.50083	6	Adnexal cells
aaphghfn-1	5.85403	5.58116	5	Adnexal cells
aaphopfa-1	8.02636	5.78484	5	Adnexal cells
aapienib-1	8.4905	7.88288	6	Adnexal cells
aapigdde-1	8.06765	8.24366	11	Keratinocytes
aapiibnl-1	5.93521	5.82934	5	Adnexal cells
aapipahk-1	9.66382	4.77933	6	Adnexal cells
aapjbdif-1	8.383	8.54291	6	Adnexal cells
aapjhiej-1	6.51858	7.41013	5	Adnexal cells
aapjhpjn-1	4.26883	3.75639	5	Adnexal cells
aapkaafo-1	4.19432	-5.23368	14	Keratinocytes
aapkbcdh-1	6.50018	-1.9392	4	Keratinocytes
aapkegdf-1	5.95076	-0.159034	4	Keratinocytes
aapkehce-1	6.22224	-0.404961	4	Keratinocytes
aapkepgn-1	8.72945	6.83284	6	Adnexal cells
aapkhmfg-1	7.64521	4.62248	17	Keratinocytes
aapklmja-1	4.33748	3.73556	5	Adnexal cells
aapkmnki-1	5.00738	2.99706	4	Keratinocytes
aapkonnh-1	8.15507	4.82135	17	Keratinocytes
aaplalae-1	6.93274	6.86527	5	Adnexal cells
aaplcobi-1	7.18948	5.86855	5	Adnexal cells
aaplhbad-1	6.03621	5.4849	5	Adnexal cells
aaplijgn-1	5.91382	5.89733	5	Adnexal cells
aapliodn-1	6.74625	5.32869	5	Adnexal cells
aapljmii-1	5.66748	5.22941	5	Adnexal cells
aaplnejf-1	9.04449	7.33449	6	Adnexal cells
aapmikne-1	7.27918	5.58182	5	Adnexal cells
aapmmdig-1	4.90482	4.40056	5	Adnexal cells
aapnehji-1	5.66946	4.91482	5	Adnexal cells
aapnggfg-1	9.26245	8.44493	6	Adnexal cells
aapnhlmf-1	6.10097	5.32626	5	Adnexal cells
aapnkobc-1	1.94229	6.30472	7	Immune cells
aapnkpgl-1	7.69153	6.68117	6	Adnexal cells
aapoafie-1	8.67256	7.37362	6	Adnexal cells
aapodbjb-1	5.14882	3.68147	5	Adnexal cells
aapodhdi-1	4.65162	2.72543	5	Adnexal cells
aapoijhi-1	4.15478	7.6784	22	Melanocytes
aapojhhb-1	8.14534	5.6905	6	Adnexal cells
aapokpdm-1	9.64802	4.47286	17	Keratinocytes
aappaajo-1	5.30549	1.80564	5	Adnexal cells
aappkmjb-1	5.21767	0.874428	5	Adnexal cells
aappnbfl-1	5.20874	2.37886	5	Adnexal cells
abaaabmp-1	8.18537	4.83931	17	Keratinocytes
abaaceei-1	5.6056	5.85686	5	Adnexal cells
abaahacl-1	6.62916	5.79647	5	Adnexal cells
ababdojh-1	4.6841	4.99471	5	Adnexal cells
ababfoem-1	6.29137	5.29617	5	Adnexal cells
ababjlki-1	4.86029	3.07643	5	Adnexal cells
abacagnc-1	9.02681	7.50347	6	Adnexal cells
abachbln-1	5.70529	6.34524	5	Adnexal cells
abacignh-1	4.72185	3.64304	5	Adnexal cells
abacliko-1	4.60028	3.22451	5	Adnexal cells
abacnloc-1	4.734	3.69181	5	Adnexal cells
abadegaa-1	5.44693	6.41979	5	Adnexal cells
abadegld-1	10.0067	8.1225	6	Adnexal cells
abadempl-1	8.74876	7.20251	6	Adnexal cells
abadhfbl-1	5.23907	4.34873	5	Adnexal cells
abadhkap-1	5.99243	5.53992	5	Adnexal cells
abadhpej-1	9.58276	6.13401	6	Adnexal cells
abadmjdn-1	6.46596	8.61992	11	Keratinocytes
abaecfpb-1	7.3441	7.93324	11	Keratinocytes
abaeciip-1	9.327	7.3163	6	Adnexal cells
abaefhbf-1	8.30752	6.17558	6	Adnexal cells
abaegebh-1	5.49707	5.04576	5	Adnexal cells
abaeidjb-1	6.79529	7.01528	5	Adnexal cells
abaepdhd-1	7.6889	9.05381	6	Adnexal cells
abaepiag-1	6.04064	7.95044	11	Keratinocytes
abafdplb-1	5.95831	4.88299	5	Adnexal cells
abafjcjd-1	5.56931	2.3229	5	Adnexal cells
abafkghf-1	3.51988	-4.81818	14	Keratinocytes
abafkgoa-1	-8.94101	-6.39828	29	Keratinocytes
abagjcbj-1	5.56422	-3.17122	4	Keratinocytes
abagoijp-1	5.05696	3.16519	5	Adnexal cells
abahbpih-1	5.68956	0.179029	4	Keratinocytes
abahebmp-1	5.1287	2.03142	5	Adnexal cells
abahhngo-1	3.60879	0.256874	35	Immune cells
abahldnf-1	5.1438	2.67623	5	Adnexal cells
abahmbmo-1	6.04608	0.473449	5	Adnexal cells
abahmdjb-1	4.94408	5.0644	5	Adnexal cells
abahnghj-1	5.29411	3.68541	5	Adnexal cells
abaiemlg-1	4.53095	4.05639	5	Adnexal cells
abaihcld-1	4.39464	4.08341	5	Adnexal cells
abaiopaj-1	6.89795	5.00531	5	Adnexal cells
abaiploi-1	4.95497	4.88202	5	Adnexal cells
abajdmoc-1	6.17546	5.93024	5	Adnexal cells
abajeenl-1	9.03632	8.62362	6	Adnexal cells
abajnjpl-1	4.76647	4.73748	5	Adnexal cells
abakdmdp-1	6.45672	6.46415	5	Adnexal cells
abakfefn-1	8.49348	7.31308	6	Adnexal cells
abakfgpo-1	9.13736	7.07833	6	Adnexal cells
abalbmbe-1	7.38637	6.92185	5	Adnexal cells
abaldnil-1	9.28264	6.71027	6	Adnexal cells
abaljgha-1	7.04553	8.80094	5	Adnexal cells
abalnbjh-1	6.46553	8.24216	5	Adnexal cells
abamalol-1	6.67754	6.49282	5	Adnexal cells
abamchif-1	9.77235	7.99066	6	Adnexal cells
abamcnhg-1	5.82173	6.10552	5	Adnexal cells
abamilkf-1	6.55111	6.00471	5	Adnexal cells
abammmbn-1	9.09535	7.22643	6	Adnexal cells
abampedc-1	8.63365	8.40945	6	Adnexal cells
abanbgmm-1	6.59117	7.73866	11	Keratinocytes
abanbpdc-1	6.05865	5.49126	5	Adnexal cells
abandgbp-1	7.55605	6.94655	6	Adnexal cells
abanekda-1	5.8373	2.19876	4	Keratinocytes
abanfdob-1	5.46151	2.69014	5	Adnexal cells
abanggno-1	4.75093	4.94707	5	Adnexal cells
abanjnhh-1	4.83939	4.15305	5	Adnexal cells
abannbmo-1	6.51046	8.23501	11	Keratinocytes
abannjbo-1	4.55046	2.56983	5	Adnexal cells
abannlnp-1	6.89014	-2.49907	4	Keratinocytes
abaobpbe-1	6.45829	1.50721	4	Keratinocytes
abaofcnh-1	6.88919	-1.87971	4	Keratinocytes
abaoocab-1	6.44342	-0.940556	4	Keratinocytes
abaopech-1	4.46409	3.70086	5	Adnexal cells
abapamjo-1	6.81179	-3.18402	4	Keratinocytes
abapapbd-1	4.8791	2.05256	5	Adnexal cells
abapbofo-1	8.80042	7.46697	6	Adnexal cells
abapdcmk-1	4.29903	3.2969	5	Adnexal cells
abapfocl-1	7.95968	8.07143	6	Adnexal cells
abaplpak-1	5.45126	3.62554	4	Keratinocytes
abbahhge-1	-7.95326	6.74697	3	Melanocytes
abbajaje-1	-1.5234	-2.30882	15	Keratinocytes
abbajpnj-1	2.12645	-4.63249	41	Adnexal cells
abbbcgke-1	0.783451	-5.0044	41	Adnexal cells
abbbdohk-1	1.55875	-4.8735	41	Adnexal cells
abbbfomp-1	2.10471	-4.7215	41	Adnexal cells
abbbigkk-1	1.22793	-4.89444	41	Adnexal cells
abbbilcp-1	2.27129	-4.8734	41	Adnexal cells
abbblekm-1	10.6166	4.10593	17	Keratinocytes
abbblpcc-1	10.9208	4.88544	6	Adnexal cells
abbbpjbk-1	8.70578	9.47221	11	Keratinocytes
abbbpmll-1	11.0591	5.30314	37	Adnexal cells
abbcffci-1	10.8256	4.9706	37	Adnexal cells
abbchbhp-1	10.974	5.27085	37	Adnexal cells
abbchpfa-1	9.87047	3.64411	17	Keratinocytes
abbclfci-1	9.19608	6.12078	6	Adnexal cells
abbcphdm-1	8.41469	8.86436	11	Keratinocytes
abbdgmfe-1	9.99562	8.20061	6	Adnexal cells
abbdhadc-1	7.81282	7.40852	6	Adnexal cells
abbdmobc-1	10.7764	6.19891	37	Adnexal cells
abbdnmmg-1	10.6661	5.72968	37	Adnexal cells
abbeajgh-1	11.1656	5.74548	37	Adnexal cells
abbebdci-1	10.8251	6.4503	6	Adnexal cells
abbebplh-1	10.5788	6.87862	6	Adnexal cells
abbejehj-1	7.49189	1.49494	5	Adnexal cells
abbejodh-1	8.31761	3.40978	5	Adnexal cells
abbenbpc-1	6.77426	1.00264	5	Adnexal cells
abbeoknj-1	10.1039	3.17756	17	Keratinocytes
abbepkem-1	10.6989	4.78842	37	Adnexal cells
abbfcbig-1	9.9485	4.68879	37	Adnexal cells
abbffdno-1	6.88417	0.832608	5	Adnexal cells
abbffpnc-1	-7.44622	7.24101	22	Melanocytes
abbfmmja-1	10.2032	4.98784	37	Adnexal cells
abbgaace-1	10.8224	5.09577	37	Adnexal cells
abbgbmna-1	11.1285	5.84551	37	Adnexal cells
abbghcma-1	11.0479	5.48072	37	Adnexal cells
abbghnfb-1	-11.6826	5.51857	3	Melanocytes
abbginje-1	-8.83631	2.35937	27	Melanocytes
abbgnmdk-1	-4.45787	-7.59225	10	Fibroblasts
abbhchjk-1	-11.8569	5.77972	3	Melanocytes
abbhdkmc-1	9.80663	8.70489	6	Adnexal cells
abbhefab-1	8.26407	7.06554	6	Adnexal cells
abbhhace-1	10.0759	7.92581	6	Adnexal cells
abbhlapi-1	7.63961	6.63648	6	Adnexal cells
abbhmoel-1	7.04307	5.99265	5	Adnexal cells
abbhogad-1	10.0678	2.30967	19	Adnexal cells
abbhpaai-1	1.78849	-11.0877	9	Immune cells
abbiafce-1	10.1437	2.82277	17	Keratinocytes
abbicbnl-1	10.888	-4.1564	20	Adnexal cells
abbidahc-1	9.65823	1.42857	19	Adnexal cells
abbigdaj-1	10.9182	5.82345	37	Adnexal cells
abbiinaj-1	10.8906	7.25525	6	Adnexal cells
abbikjeo-1	10.3478	4.83749	37	Adnexal cells
abbippnf-1	10.9581	5.85847	37	Adnexal cells
abbjabap-1	11.0049	6.67447	6	Adnexal cells
abbjdkkh-1	7.22863	4.63107	5	Adnexal cells
abbjfooj-1	9.38099	7.06068	6	Adnexal cells
abbjjmkm-1	11.0482	6.26033	37	Adnexal cells
abbjmmpo-1	9.2876	5.5077	6	Adnexal cells
abbkdnbh-1	8.36568	4.78977	5	Adnexal cells
abbkglgm-1	9.3117	4.14207	6	Adnexal cells
abbkihch-1	7.48215	3.91401	5	Adnexal cells
abbkjfaj-1	8.59442	5.87101	6	Adnexal cells
abbklhjp-1	6.78498	5.10842	5	Adnexal cells
abblbpon-1	7.09197	4.76589	5	Adnexal cells
abblbppf-1	7.92473	4.87536	5	Adnexal cells
abbmjlpi-1	11.0395	6.44021	6	Adnexal cells
abbmnolh-1	7.93528	4.54822	5	Adnexal cells
abbmpeig-1	7.99229	5.05441	5	Adnexal cells
abbmpmoh-1	10.2308	5.91267	6	Adnexal cells
abbnbiop-1	10.7855	6.44603	6	Adnexal cells
abbpafna-1	10.7066	6.43203	6	Adnexal cells
abbpfpil-1	11.0731	6.42788	6	Adnexal cells
abbpjlbd-1	11.0903	6.03342	37	Adnexal cells
abbpmbgh-1	10.878	7.11492	6	Adnexal cells
abbpoibi-1	11.0695	7.26006	6	Adnexal cells
abcadkga-1	10.6841	6.85603	6	Adnexal cells
abcagabj-1	10.9447	6.9523	6	Adnexal cells
abcahapd-1	10.7257	5.75456	17	Keratinocytes
abcajdki-1	10.7258	5.98532	6	Adnexal cells
abcalnbf-1	10.8278	6.07937	37	Adnexal cells
abcankjp-1	9.94395	5.14582	6	Adnexal cells
abcbbafp-1	10.8745	7.26041	6	Adnexal cells
abcbdllb-1	10.1781	5.77307	6	Adnexal cells
abcbenag-1	10.6793	4.29009	17	Keratinocytes
abcbkelf-1	10.6595	5.95965	6	Adnexal cells
abcblilk-1	10.9435	6.10141	37	Adnexal cells
abcchbnm-1	10.7601	6.11527	6	Adnexal cells
abcchcdc-1	10.2097	7.74109	6	Adnexal cells
abcclcip-1	11.0374	6.81528	6	Adnexal cells
abcdbdde-1	10.6993	7.08722	6	Adnexal cells
abcdnelh-1	8.09673	5.24338	5	Adnexal cells
abceekhp-1	10.8067	6.66264	6	Adnexal cells
abcefkef-1	10.1721	6.73932	6	Adnexal cells
abcfijne-1	10.8907	7.22886	6	Adnexal cells
abcfioce-1	10.6541	6.32539	6	Adnexal cells
abcfjkfe-1	10.6351	4.14273	17	Keratinocytes
abcfkmdi-1	11.0015	5.51147	37	Adnexal cells
abcflmik-1	8.39658	5.19154	6	Adnexal cells
abcfmpob-1	10.9123	5.7101	37	Adnexal cells
abcfnccj-1	10.8339	6.20905	6	Adnexal cells
abcfpafc-1	10.8872	5.95452	37	Adnexal cells
abcgbadk-1	10.6636	5.19973	37	Adnexal cells
abcgccma-1	10.6521	6.08154	6	Adnexal cells
abcgdmnj-1	10.6268	5.29343	37	Adnexal cells
abcghhmk-1	10.3507	5.60117	37	Adnexal cells
abchdaid-1	10.879	5.49001	37	Adnexal cells
abchdpmh-1	7.04873	5.13998	5	Adnexal cells
abchgcal-1	9.15863	4.00663	5	Adnexal cells
abchkkpm-1	9.08661	3.91805	5	Adnexal cells
abchobbk-1	7.64276	5.25754	5	Adnexal cells
abchodoi-1	-1.3346	-2.28087	6	Adnexal cells
abcijcji-1	10.8233	6.04578	6	Adnexal cells
abcimaim-1	11.0614	5.52633	37	Adnexal cells
abciopaa-1	10.0887	6.44591	6	Adnexal cells
abcjafpp-1	10.931	5.82203	6	Adnexal cells
abcjcfpf-1	10.8522	6.28505	6	Adnexal cells
abcjkigp-1	8.51137	5.76025	6	Adnexal cells
abcjllga-1	7.87737	5.45695	5	Adnexal cells
abckbofp-1	8.52456	4.09814	5	Adnexal cells
abckhdob-1	8.99042	5.37222	5	Adnexal cells
abclfbjn-1	7.71342	2.8974	5	Adnexal cells
abclhnnf-1	8.20523	4.76136	5	Adnexal cells
abclkked-1	7.10345	3.47822	5	Adnexal cells
abcmedgg-1	8.54208	3.977	5	Adnexal cells
abcmkcfb-1	7.09555	1.42002	5	Adnexal cells
abcmlngg-1	7.63839	3.22184	5	Adnexal cells
abcmpaip-1	8.73989	5.61405	5	Adnexal cells
abcncnbo-1	7.76181	4.01317	5	Adnexal cells
abcnjgpk-1	8.14841	4.99991	5	Adnexal cells
abcoeipj-1	7.46167	4.68323	5	Adnexal cells
abcogoik-1	11.0532	6.82345	6	Adnexal cells
abcoiodi-1	8.19864	3.74471	5	Adnexal cells
abcomdob-1	6.60896	7.90424	6	Adnexal cells
abcpchok-1	7.41821	4.65137	5	Adnexal cells
abcpgpcp-1	-7.43909	-6.22623	41	Adnexal cells
abcpjjlj-1	-4.93346	-3.01857	15	Keratinocytes
abcplaaa-1	-7.93199	-5.69355	15	Keratinocytes
abcppikk-1	5.80775	-7.13783	15	Keratinocytes
abdadjoa-1	-7.49554	-6.03031	15	Keratinocytes
abdagjje-1	7.60234	4.06801	5	Adnexal cells
abdbgicl-1	-0.787144	-1.57704	26	Melanocytes
abdbhhoa-1	10.4308	4.86058	37	Adnexal cells
abdbkcej-1	11.0227	5.56245	37	Adnexal cells
abdbkjge-1	10.8986	5.92389	37	Adnexal cells
abdbmiip-1	11.0043	5.5878	37	Adnexal cells
abdcbfkj-1	10.6677	5.93913	37	Adnexal cells
abdccggc-1	9.95485	3.59467	17	Keratinocytes
abdcehgg-1	9.25788	5.0181	6	Adnexal cells
abdcfblo-1	7.14281	4.318	5	Adnexal cells
abdcjgpb-1	7.40176	1.79278	5	Adnexal cells
abddbljj-1	11.0306	6.70988	6	Adnexal cells
abddcina-1	-0.722255	-1.69901	26	Melanocytes
abddfdgn-1	10.6419	5.14419	37	Adnexal cells
abddhima-1	10.6376	5.28759	37	Adnexal cells
abddhiom-1	10.5892	5.30462	37	Adnexal cells
abddjkig-1	7.50459	4.438	5	Adnexal cells
abddkjon-1	6.06747	-0.189546	5	Adnexal cells
abdeifpk-1	9.33718	5.45823	6	Adnexal cells
abdfbjnl-1	10.6801	5.70205	37	Adnexal cells
abdfckjb-1	10.913	5.72466	6	Adnexal cells
abdffkeh-1	10.9869	6.73386	6	Adnexal cells
abdfgecb-1	10.5162	4.85392	37	Adnexal cells
abdfiblj-1	10.9988	5.30869	37	Adnexal cells
abdfknal-1	10.905	5.20306	37	Adnexal cells
abdgelmf-1	10.3297	5.00359	37	Adnexal cells
abdgggbf-1	7.37073	2.73323	5	Adnexal cells
abdghkba-1	9.63885	3.53764	17	Keratinocytes
abdgijkb-1	6.94992	1.02849	5	Adnexal cells
abdgjfip-1	10.785	5.14852	37	Adnexal cells
abdhkjmb-1	9.40684	7.87557	6	Adnexal cells
abdhonne-1	9.25578	9.43872	11	Keratinocytes
abdibakd-1	8.96041	7.8711	6	Adnexal cells
abdibdoe-1	8.82699	7.19965	6	Adnexal cells
abdidahc-1	9.73829	6.83201	6	Adnexal cells
abdjagcc-1	8.21377	8.41263	6	Adnexal cells
abdjbonn-1	4.38703	4.04762	5	Adnexal cells
abdjdebh-1	6.0556	2.56494	4	Keratinocytes
abdjecdh-1	4.8515	1.89913	5	Adnexal cells
abdjgknp-1	4.77918	3.07263	5	Adnexal cells
abdjkicl-1	6.1586	0.567766	4	Keratinocytes
abdjkimn-1	5.23112	1.58433	4	Keratinocytes
abdjlecm-1	5.41678	1.06057	4	Keratinocytes
abdjonhk-1	4.40227	3.89414	5	Adnexal cells
abdkfpdi-1	5.54986	-0.0716049	4	Keratinocytes
abdkgngh-1	9.57949	7.62559	6	Adnexal cells
abdkialk-1	8.03953	7.72204	6	Adnexal cells
abdkjhgp-1	9.01093	4.0185	17	Keratinocytes
abdkpeei-1	6.70159	5.43217	5	Adnexal cells
abdlagld-1	9.05007	6.17198	6	Adnexal cells
abdlbbna-1	9.00984	6.52557	6	Adnexal cells
abdlbkhd-1	6.02882	5.73126	5	Adnexal cells
abdlcind-1	5.77807	4.91737	5	Adnexal cells
abdlepmj-1	5.1243	5.58073	5	Adnexal cells
abdlfkan-1	4.70953	2.10781	4	Keratinocytes
abdlfllp-1	5.52578	5.66431	5	Adnexal cells
abdloiii-1	10.2591	8.30401	6	Adnexal cells
abdloing-1	6.01079	5.86049	5	Adnexal cells
abdlppnj-1	-6.75056	7.80129	22	Melanocytes
abdmdaef-1	9.58903	8.62208	6	Adnexal cells
abdmfdnn-1	6.61915	6.43138	5	Adnexal cells
abdmgmmm-1	9.08687	7.81218	6	Adnexal cells
abdmkdap-1	7.81483	7.90324	6	Adnexal cells
abdmlbdh-1	10.0704	4.7342	17	Keratinocytes
abdnjmjf-1	7.91523	5.47151	17	Keratinocytes
abdnkcgm-1	5.67312	5.35062	5	Adnexal cells
abdnnaad-1	8.64809	6.03027	6	Adnexal cells
abdnnbal-1	8.25213	6.4098	6	Adnexal cells
abdnodgp-1	7.75476	7.0784	6	Adnexal cells
abdnopkb-1	9.04792	6.62636	6	Adnexal cells
abdoaoae-1	0.869984	-6.89045	32	Immune cells
abdocldi-1	4.7398	3.64282	5	Adnexal cells
abdodhce-1	5.83066	1.35521	4	Keratinocytes
abdoegco-1	6.1554	-0.993071	4	Keratinocytes
abdoepjh-1	4.87852	1.64913	5	Adnexal cells
abdofail-1	5.37215	0.394487	4	Keratinocytes
abdofigm-1	8.82809	6.46886	11	Keratinocytes
abdomkaf-1	8.51912	9.15502	6	Adnexal cells
abdpaeoj-1	8.75311	9.08123	11	Keratinocytes
abdpboph-1	9.20217	5.6081	38	Keratinocytes
abdpdipd-1	8.74737	4.30521	17	Keratinocytes
abdpemmc-1	8.73443	8.86856	11	Keratinocytes
abdpfppm-1	10.5458	7.99063	6	Adnexal cells
abdpghng-1	8.66029	9.88954	11	Keratinocytes
abdpgodm-1	10.1479	8.76132	11	Keratinocytes
abdpidlp-1	8.08402	8.76499	11	Keratinocytes
abdpppkl-1	7.23991	8.67817	11	Keratinocytes
abeablja-1	7.98859	9.08889	11	Keratinocytes
abeacbhh-1	9.20817	9.77329	11	Keratinocytes
abeagppn-1	4.89978	5.44168	24	Keratinocytes
abeajnob-1	4.41005	4.88926	5	Adnexal cells
abeanldi-1	9.03348	8.49785	11	Keratinocytes
abeaoafd-1	6.56496	8.36441	11	Keratinocytes
abebdlje-1	8.89147	8.92876	11	Keratinocytes
abebfcak-1	-8.25708	7.5216	3	Melanocytes
abebjmmo-1	9.6294	8.41642	11	Keratinocytes
abebkdne-1	8.90689	6.91717	11	Keratinocytes
abebloae-1	10.1184	8.78658	11	Keratinocytes
abebmbdk-1	2.31525	-10.1351	9	Immune cells
abebolao-1	9.6539	9.24461	11	Keratinocytes
abebpddo-1	9.89101	8.94289	11	Keratinocytes
abecdccl-1	5.43171	6.17189	24	Keratinocytes
abecegog-1	6.89709	1.30818	4	Keratinocytes
abecfhbf-1	6.55968	0.466638	4	Keratinocytes
abecgmef-1	5.59421	7.37194	24	Keratinocytes
abecgoln-1	4.65514	4.19196	4	Keratinocytes
abecnjbc-1	5.91809	7.09228	5	Adnexal cells
abedaabn-1	8.95159	8.43752	11	Keratinocytes
abedeiho-1	9.16219	9.58095	11	Keratinocytes
abedflgn-1	-7.22879	7.63622	22	Melanocytes
abedkhpd-1	9.24261	9.14023	11	Keratinocytes
abedmmpi-1	9.15973	9.3953	11	Keratinocytes
abednaip-1	8.35715	9.54546	11	Keratinocytes
abednkik-1	9.76667	8.7154	11	Keratinocytes
abeebcbd-1	2.19791	8.52132	22	Melanocytes
abeeleam-1	-7.7836	7.36758	22	Melanocytes
abeelhbk-1	-7.78528	7.78617	22	Melanocytes
abeeolle-1	10.0071	8.86415	11	Keratinocytes
abefcdia-1	9.36688	9.56749	11	Keratinocytes
abefdcao-1	9.63738	9.18007	11	Keratinocytes
abefohaj-1	8.14585	8.84303	11	Keratinocytes
abegajmo-1	9.63162	8.53919	11	Keratinocytes
abegdlii-1	9.11252	8.68219	11	Keratinocytes
abegkjif-1	8.801	8.7115	6	Adnexal cells
abegnegp-1	8.8395	7.87428	6	Adnexal cells
abehamld-1	6.68191	7.79393	11	Keratinocytes
abeihcgj-1	6.76242	8.54975	11	Keratinocytes
abeijnca-1	8.04905	9.14148	11	Keratinocytes
abeiliic-1	8.69317	8.66405	11	Keratinocytes
abejabep-1	-8.18379	7.53854	22	Melanocytes
abejakeh-1	10.2352	8.76671	11	Keratinocytes
abejblgm-1	8.51862	6.97336	6	Adnexal cells
abejdmol-1	8.97828	9.26311	11	Keratinocytes
abejgefe-1	9.62785	8.62867	11	Keratinocytes
abejiabj-1	9.78328	9.10399	6	Adnexal cells
abekhipg-1	9.71703	9.10638	6	Adnexal cells
abekkdbp-1	7.20155	8.80448	11	Keratinocytes
abekndnb-1	-9.73912	7.21346	36	Melanocytes
abekoigi-1	7.68444	8.73358	11	Keratinocytes
abelffbl-1	9.59178	8.15782	11	Keratinocytes
abelhele-1	4.78597	8.5772	22	Melanocytes
abelhoch-1	8.59649	8.84619	11	Keratinocytes
abelobha-1	8.60707	9.35865	11	Keratinocytes
abemiihi-1	7.59688	8.01651	11	Keratinocytes
abemjbin-1	8.76537	8.88051	11	Keratinocytes
abemlmaa-1	-9.45487	7.44245	36	Melanocytes
abemmbgo-1	-7.56401	7.5366	22	Melanocytes
abemnbkd-1	9.50331	7.68487	11	Keratinocytes
abemnmem-1	8.69705	9.38395	11	Keratinocytes
abemoipc-1	9.33607	4.98413	17	Keratinocytes
abenbbnh-1	3.74579	1.06303	35	Immune cells
abendapj-1	8.65027	8.98462	11	Keratinocytes
abenegnk-1	8.83823	9.13694	11	Keratinocytes
abenfdfk-1	8.98242	8.84236	11	Keratinocytes
abenjfco-1	-7.66138	7.75153	36	Melanocytes
abennbbj-1	9.91319	8.23326	6	Adnexal cells
abennijl-1	9.61264	8.12997	6	Adnexal cells
abenpaki-1	9.3175	6.62132	11	Keratinocytes
abeoacmk-1	9.50417	8.33896	11	Keratinocytes
abeoebpa-1	8.21801	8.30402	6	Adnexal cells
abepagbo-1	6.4209	7.28799	5	Adnexal cells
abeplbbh-1	9.14532	5.7273	38	Keratinocytes
abfabook-1	8.33501	9.39665	11	Keratinocytes
abfadnia-1	9.07153	9.02103	11	Keratinocytes
abfahelc-1	6.53465	6.57237	5	Adnexal cells
abfaiadj-1	8.00431	8.62372	11	Keratinocytes
abfalgok-1	5.01728	4.04093	4	Keratinocytes
abfbbaaj-1	8.04586	8.26772	11	Keratinocytes
abfbhdmf-1	4.34213	4.55228	5	Adnexal cells
abfbhhee-1	5.5249	6.12705	5	Adnexal cells
abfcapih-1	4.67457	3.59886	4	Keratinocytes
abfcdppo-1	6.34392	0.362951	4	Keratinocytes
abfchpfg-1	4.88406	2.76964	4	Keratinocytes
abfclpkf-1	6.55863	-0.577028	4	Keratinocytes
abfcoloo-1	5.53059	-3.14822	4	Keratinocytes
abfcpbcm-1	6.32577	-0.944692	4	Keratinocytes
abfdlpci-1	-7.60822	7.55633	22	Melanocytes
abfedoje-1	8.49836	8.96566	11	Keratinocytes
abfeeeaf-1	10.6432	7.84821	6	Adnexal cells
abfegcdk-1	9.21265	7.96848	6	Adnexal cells
abfelkmp-1	6.96774	7.17891	5	Adnexal cells
abfembhp-1	3.89937	1.27861	35	Immune cells
abfenngd-1	8.8539	8.87567	6	Adnexal cells
abffbgdf-1	8.5959	9.18439	6	Adnexal cells
abffbohf-1	8.88971	8.52182	6	Adnexal cells
abffmpfb-1	8.22507	8.58218	11	Keratinocytes
abfgcdbm-1	7.26293	7.02185	6	Adnexal cells
abfgcfln-1	5.47173	2.93758	4	Keratinocytes
abfgfpnp-1	3.52896	0.481858	35	Immune cells
abfginhg-1	5.24943	4.98605	5	Adnexal cells
abfgldeg-1	6.25941	-0.335077	4	Keratinocytes
abfgpdaf-1	5.3179	6.01905	5	Adnexal cells
abfhcieo-1	8.95602	7.98056	6	Adnexal cells
abfhcool-1	8.83836	6.76653	11	Keratinocytes
abfhfafd-1	5.32868	1.67465	4	Keratinocytes
abfhimam-1	4.78849	5.35544	5	Adnexal cells
abfhjinc-1	3.54217	0.428301	35	Immune cells
abfhkbeo-1	5.11495	2.61202	4	Keratinocytes
abfhpffl-1	9.53476	4.4502	17	Keratinocytes
abfieaco-1	5.30237	2.87549	4	Keratinocytes
abfiecpd-1	4.55498	3.69028	5	Adnexal cells
abfjabnp-1	6.51488	-0.881073	4	Keratinocytes
abfjekai-1	5.83266	1.38598	4	Keratinocytes
abfjhfhf-1	8.39088	8.0259	6	Adnexal cells
abfjlpeb-1	10.2306	8.2267	6	Adnexal cells
abfjmmel-1	8.52766	4.86965	17	Keratinocytes
abfkdkbc-1	9.14439	8.45824	11	Keratinocytes
abfkkfom-1	-8.41394	7.59691	36	Melanocytes
abfkmbfp-1	7.63102	8.8861	11	Keratinocytes
abfkmlgj-1	9.05228	5.36619	11	Keratinocytes
abfknddp-1	3.80043	8.50986	22	Melanocytes
abfkocfp-1	5.81316	8.62729	11	Keratinocytes
abfkoogb-1	5.26443	5.22266	24	Keratinocytes
abflfmnj-1	9.38626	8.47113	6	Adnexal cells
abflgpoe-1	9.73973	5.44012	38	Keratinocytes
abflhkkm-1	8.96725	7.28734	6	Adnexal cells
abfljjel-1	3.82039	1.20715	35	Immune cells
abflkolm-1	5.12874	3.04795	4	Keratinocytes
abfllefj-1	6.96163	0.0493484	4	Keratinocytes
abflmkcg-1	7.73642	-1.90904	4	Keratinocytes
abflofpk-1	5.87463	0.767206	4	Keratinocytes
abfmgcha-1	-7.39195	7.83065	22	Melanocytes
abfmhfhc-1	5.87229	1.28822	4	Keratinocytes
abfmipba-1	8.65479	8.61791	11	Keratinocytes
abfmkjhm-1	9.28246	9.41495	11	Keratinocytes
abfmmdma-1	8.40747	6.99039	11	Keratinocytes
abfmodbk-1	9.14071	9.16178	11	Keratinocytes
abfndgmp-1	6.83173	-0.737124	4	Keratinocytes
abfnefec-1	6.17762	7.65076	11	Keratinocytes
abfnhdjf-1	8.56739	8.41801	6	Adnexal cells
abfnlfng-1	8.42563	7.84027	6	Adnexal cells
abfnmnhk-1	-8.42286	7.48431	36	Melanocytes
abfockle-1	5.45245	6.4972	24	Keratinocytes
abfocmgb-1	5.33838	3.25865	4	Keratinocytes
abfodfdc-1	5.06724	5.48619	5	Adnexal cells
abfodmfa-1	6.95355	0.131915	4	Keratinocytes
abfogaip-1	8.34385	9.29144	11	Keratinocytes
abfohcin-1	8.5035	8.52105	11	Keratinocytes
abfphbhi-1	5.76218	3.3809	4	Keratinocytes
abfpkjlk-1	7.0138	7.02233	5	Adnexal cells
abfplnbj-1	8.23191	8.84482	11	Keratinocytes
abfpnchc-1	7.06104	0.866149	4	Keratinocytes
abgacikm-1	5.03859	2.36925	4	Keratinocytes
abgafbjd-1	4.99814	3.95868	4	Keratinocytes
abgahdkd-1	5.07472	6.07069	24	Keratinocytes
abgalfdb-1	-7.64331	7.37893	22	Melanocytes
abgalppm-1	8.43618	8.69102	11	Keratinocytes
abgaolka-1	-8.80052	7.63042	36	Melanocytes
abgbfcmo-1	9.04771	8.3579	11	Keratinocytes
abgbfinm-1	8.16186	9.17637	11	Keratinocytes
abgbkenl-1	8.74306	8.97488	11	Keratinocytes
abgcgpla-1	7.61934	9.19062	11	Keratinocytes
abgcidin-1	7.22254	7.02328	6	Adnexal cells
abgcpapn-1	4.00232	1.45122	35	Immune cells
abgcpmbn-1	8.72938	9.49678	11	Keratinocytes
abgdbbol-1	8.54152	9.50704	11	Keratinocytes
abgdbelf-1	7.12517	7.64672	11	Keratinocytes
abgdggod-1	4.27709	1.76346	35	Immune cells
abgdpnfe-1	4.56497	7.97206	22	Melanocytes
abgebbhj-1	7.72459	7.78547	6	Adnexal cells
abgeiknc-1	9.82285	8.4805	11	Keratinocytes
abgfaiac-1	10.746	7.78565	6	Adnexal cells
abgfbodl-1	9.35845	9.11958	11	Keratinocytes
abgfeinf-1	9.19675	8.64243	6	Adnexal cells
abgfgodp-1	9.08488	5.04061	38	Keratinocytes
abgfhnlp-1	-2.04	8.16841	22	Melanocytes
abgfincb-1	8.17412	8.59795	11	Keratinocytes
abgfjkdb-1	-7.72413	7.5479	22	Melanocytes
abgfkbjk-1	8.31454	9.51218	11	Keratinocytes
abgfnnkh-1	6.24163	8.68312	22	Melanocytes
abgfnofa-1	7.09307	6.45229	11	Keratinocytes
abgfolcm-1	9.6915	8.80416	6	Adnexal cells
abgfpegd-1	4.70601	5.08975	4	Keratinocytes
abgfphjd-1	6.26399	7.83307	11	Keratinocytes
abggbfkg-1	5.91548	1.48516	4	Keratinocytes
abggegid-1	6.41834	1.3549	4	Keratinocytes
abggkdhl-1	5.80009	4.62111	5	Adnexal cells
abgglphj-1	4.29443	3.67626	5	Adnexal cells
abggnjbf-1	5.62883	1.38742	4	Keratinocytes
abghhofb-1	4.64156	5.12146	5	Adnexal cells
abghkppd-1	7.02392	7.10596	5	Adnexal cells
abghnblc-1	6.44326	6.13366	5	Adnexal cells
abgiaplc-1	9.53541	5.68827	17	Keratinocytes
abgihflb-1	4.56738	2.06844	35	Immune cells
abgihgbg-1	7.59996	7.29773	6	Adnexal cells
abgihkbj-1	9.29543	7.57336	6	Adnexal cells
abgijchf-1	9.61662	4.74686	17	Keratinocytes
abginhnm-1	0.38572	5.63779	7	Immune cells
abgiocng-1	10.0112	-0.024063	22	Melanocytes
abgjbdac-1	3.88446	-3.42402	5	Adnexal cells
abgjcgmo-1	2.9434	-4.2895	33	Adnexal cells
abgjcmkb-1	3.16735	-4.04028	33	Adnexal cells
abgjcnne-1	5.36032	-0.884625	5	Adnexal cells
abgjiffn-1	2.36604	-4.54521	33	Adnexal cells
abgjinfc-1	4.4916	-3.05136	5	Adnexal cells
abgkcbei-1	5.11722	-1.42301	5	Adnexal cells
abgkdenh-1	5.27549	-0.921402	5	Adnexal cells
abgkglke-1	0.961749	-5.02066	33	Adnexal cells
abgkidhi-1	-12.2116	5.94846	3	Melanocytes
abgkkmjc-1	4.43878	-2.66159	5	Adnexal cells
abgkknof-1	6.15741	0.381792	5	Adnexal cells
abgkkpen-1	0.898183	-5.16998	33	Adnexal cells
abglbmoc-1	10.8443	4.48674	37	Adnexal cells
abgldohf-1	6.02042	-0.0625318	5	Adnexal cells
abglgjdd-1	7.95644	3.06628	5	Adnexal cells
abgloodc-1	3.89282	-3.48066	5	Adnexal cells
abgmbgco-1	4.80548	-2.18518	5	Adnexal cells
abgmdeon-1	3.82409	-3.56302	33	Adnexal cells
abgmgldf-1	4.51664	-2.58396	5	Adnexal cells
abgncpgg-1	9.915	3.21497	6	Adnexal cells
abgndifp-1	10.7555	3.95799	17	Keratinocytes
abgndojd-1	10.874	4.46738	37	Adnexal cells
abgnecic-1	10.7277	3.71532	17	Keratinocytes
abgngama-1	10.8045	4.5784	37	Adnexal cells
abgnhmki-1	1.42809	-4.90526	33	Adnexal cells
abgnicie-1	10.8211	4.32088	17	Keratinocytes
abgnmfnb-1	10.9584	4.88665	37	Adnexal cells
abgodchn-1	10.7533	3.82261	17	Keratinocytes
abgodedk-1	10.7429	4.24058	17	Keratinocytes
abgoeomf-1	10.8311	4.3519	17	Keratinocytes
abgofpeo-1	10.9164	5.34378	37	Adnexal cells
abgohhia-1	10.748	5.61757	37	Adnexal cells
abgojnpm-1	10.9669	5.30099	37	Adnexal cells
abgpckll-1	10.9191	6.81043	6	Adnexal cells
abgpdomp-1	10.5752	5.23721	37	Adnexal cells
abgphlab-1	10.8868	5.69939	6	Adnexal cells
abgplacf-1	10.7846	5.62548	37	Adnexal cells
abgpleik-1	9.61916	1.95562	19	Adnexal cells
abhadkjb-1	10.4479	-1.38822	19	Adnexal cells
abhafmgb-1	10.1389	0.511281	19	Adnexal cells
abhafpbm-1	8.34601	2.08546	19	Adnexal cells
abhagfdn-1	9.03674	1.63544	19	Adnexal cells
abhalfmh-1	10.858	4.50549	37	Adnexal cells
abhankli-1	10.7872	4.63708	37	Adnexal cells
abhanlbi-1	-3.42334	-1.97539	15	Keratinocytes
abhbbneg-1	9.75968	5.4589	5	Adnexal cells
abhbncgp-1	10.1697	3.41405	17	Keratinocytes
abhbngne-1	9.96111	0.959564	19	Adnexal cells
abhbnijo-1	9.44046	3.79743	19	Adnexal cells
abhbnllj-1	10.9274	4.66953	37	Adnexal cells
abhcacok-1	10.7593	4.67586	37	Adnexal cells
abhcdjjb-1	10.7569	4.82382	37	Adnexal cells
abhcoghg-1	5.56156	-2.9768	16	Others
abhdclpk-1	5.52013	-0.627738	5	Adnexal cells
abhddifj-1	4.87068	-2.24164	5	Adnexal cells
abhddlmn-1	5.20225	-1.08305	5	Adnexal cells
abhdeena-1	4.54415	-2.36259	5	Adnexal cells
abhdfcno-1	4.38389	-2.73204	5	Adnexal cells
abhdimfj-1	10.6702	-3.90232	20	Adnexal cells
abhdlbgb-1	10.2927	3.27454	17	Keratinocytes
abhdmmeb-1	10.3999	4.68599	37	Adnexal cells
abhdocbg-1	3.80927	-3.71009	33	Adnexal cells
abhdopaa-1	2.09884	-4.71141	33	Adnexal cells
abheamkg-1	7.88436	2.83323	5	Adnexal cells
abheedod-1	10.2171	4.16958	6	Adnexal cells
abheejni-1	5.18747	-1.83771	5	Adnexal cells
abhegbbc-1	5.35507	-1.92248	4	Keratinocytes
abheiiol-1	4.85607	1.67615	5	Adnexal cells
abheiloi-1	4.71055	2.66479	5	Adnexal cells
abhfcfog-1	-6.54301	-4.12292	15	Keratinocytes
abhfichc-1	-0.120141	-4.37253	15	Keratinocytes
abhfidje-1	0.0726044	-4.47365	34	Adnexal cells
abhfojed-1	4.97898	2.78728	5	Adnexal cells
abhgbbid-1	6.93395	5.68209	5	Adnexal cells
abhgghbb-1	7.42903	-2.93669	4	Keratinocytes
abhheanm-1	5.84356	-3.40003	4	Keratinocytes
abhhfego-1	5.90398	-1.30424	4	Keratinocytes
abhhhjmm-1	5.9417	-2.09194	4	Keratinocytes
abhhiiip-1	6.70772	-1.66193	4	Keratinocytes
abhhjbhf-1	4.73314	3.08869	5	Adnexal cells
abhhjjaf-1	6.38462	-0.859063	4	Keratinocytes
abhhjodc-1	4.27418	4.32925	5	Adnexal cells
abhhllnm-1	9.92367	7.15283	6	Adnexal cells
abhhmaaj-1	8.86885	7.85821	6	Adnexal cells
abhhnmpo-1	4.97366	5.15428	5	Adnexal cells
abhhpego-1	9.6407	4.09902	17	Keratinocytes
abhicgac-1	8.8631	7.77258	6	Adnexal cells
abhilaif-1	7.028	8.39639	11	Keratinocytes
abhimdic-1	3.9125	1.29037	35	Immune cells
abhjfjlh-1	8.54718	7.06711	6	Adnexal cells
abhjjiba-1	8.53468	8.589	6	Adnexal cells
abhjkgdk-1	-7.20588	7.64139	22	Melanocytes
abhkacgn-1	5.86775	0.322993	4	Keratinocytes
abhkdcmf-1	5.43851	1.72097	4	Keratinocytes
abhkjaci-1	5.96103	-0.106617	4	Keratinocytes
abhkjfmo-1	3.49241	0.477765	35	Immune cells
abhkokbj-1	7.40554	8.08218	11	Keratinocytes
abhkpoii-1	4.31486	4.28075	5	Adnexal cells
abhlchng-1	5.94948	7.14217	5	Adnexal cells
abhlejef-1	8.62774	8.45183	6	Adnexal cells
abhlkjol-1	4.23391	3.55554	5	Adnexal cells
abhloffi-1	8.54532	9.3395	11	Keratinocytes
abhlpkcb-1	4.6436	3.68263	5	Adnexal cells
abhndnpl-1	6.81047	-0.0383739	4	Keratinocytes
abhnfcbb-1	7.11614	5.52996	17	Keratinocytes
abhoafgk-1	7.296	6.6233	5	Adnexal cells
abhoapjj-1	8.87145	7.16261	6	Adnexal cells
abhocabb-1	8.0401	8.59679	6	Adnexal cells
abhodlei-1	4.38377	4.12654	5	Adnexal cells
abhoofjl-1	8.45753	7.86501	6	Adnexal cells
abhopegj-1	6.09748	-0.239441	4	Keratinocytes
abhpapok-1	6.83554	5.95475	17	Keratinocytes
abhplmpp-1	5.4985	1.07062	4	Keratinocytes
abhpmbmn-1	6.57646	-1.80703	4	Keratinocytes
abhpnhke-1	4.29964	-4.88863	14	Keratinocytes
abhpoejp-1	4.45673	4.69517	5	Adnexal cells
abiackmp-1	5.15028	3.54821	5	Adnexal cells
abiaehai-1	7.91613	7.02697	6	Adnexal cells
abiafeba-1	5.36275	2.7837	4	Keratinocytes
abiahakm-1	8.72094	7.32995	6	Adnexal cells
abiapahp-1	-7.43487	7.79438	22	Melanocytes
abibanaf-1	7.31402	5.53856	5	Adnexal cells
abibddbb-1	-11.7946	6.83822	3	Melanocytes
abibflob-1	0.247003	6.06321	7	Immune cells
abibhgpj-1	8.5953	7.02589	6	Adnexal cells
abibicob-1	2.13403	-5.19595	14	Keratinocytes
abibilkk-1	5.03633	-3.69003	4	Keratinocytes
abibmfjj-1	4.64015	-3.71787	33	Adnexal cells
abibmmah-1	5.90952	-4.12789	14	Keratinocytes
abibnmkk-1	6.65844	-1.35226	4	Keratinocytes
abiccnic-1	4.63534	5.04337	5	Adnexal cells
abicjhed-1	4.40636	4.49495	5	Adnexal cells
abiclgdm-1	7.56531	-1.52944	4	Keratinocytes
abicmbpm-1	5.25841	1.64847	4	Keratinocytes
abicnpdh-1	5.30152	0.953285	4	Keratinocytes
abidamee-1	4.29724	-4.62336	33	Adnexal cells
abidegng-1	5.49816	1.69848	4	Keratinocytes
abidemdc-1	7.113	-0.20974	4	Keratinocytes
abidijbj-1	6.44789	-0.613049	4	Keratinocytes
abidjjbd-1	5.74545	-4.99919	4	Keratinocytes
abidlnld-1	3.89855	-4.89096	14	Keratinocytes
abidpnka-1	6.08215	-2.41195	4	Keratinocytes
abieefmf-1	4.79741	-5.26738	14	Keratinocytes
abiehnjo-1	3.424	0.137055	35	Immune cells
abiemial-1	5.53591	0.886486	4	Keratinocytes
abienchp-1	4.47558	4.69856	5	Adnexal cells
abifagim-1	6.1106	-1.55036	4	Keratinocytes
abifckea-1	3.11356	-4.98017	14	Keratinocytes
abifcmfi-1	5.4523	-4.1551	4	Keratinocytes
abiffnpj-1	5.22956	5.06952	5	Adnexal cells
abifgebk-1	6.00617	0.451955	4	Keratinocytes
abifjbgc-1	4.53872	4.27184	5	Adnexal cells
abiflaih-1	8.48482	8.31752	6	Adnexal cells
abifnfee-1	9.03585	9.65247	11	Keratinocytes
abifpmnb-1	7.64263	7.17183	6	Adnexal cells
abigeglj-1	7.4942	7.06403	6	Adnexal cells
abiggnpo-1	10.0056	4.88441	17	Keratinocytes
abigobpl-1	8.51707	6.37437	6	Adnexal cells
abihalkp-1	4.30461	3.72552	5	Adnexal cells
abiheaek-1	4.95133	2.27288	5	Adnexal cells
abihengj-1	6.68632	-1.0951	4	Keratinocytes
abihfgcp-1	5.61918	0.724142	4	Keratinocytes
abihhbfk-1	4.81238	3.26811	5	Adnexal cells
abihidfe-1	6.37508	0.661418	4	Keratinocytes
abihlccm-1	5.22868	1.76023	5	Adnexal cells
abihmbaj-1	5.35042	5.87846	5	Adnexal cells
abihpgjk-1	4.36576	3.62024	5	Adnexal cells
abiiiall-1	4.37368	3.28214	5	Adnexal cells
abiikbke-1	4.87444	5.0987	5	Adnexal cells
abiimpdk-1	7.58328	6.87406	6	Adnexal cells
abijaknp-1	8.08822	8.49197	11	Keratinocytes
abijcpej-1	8.66475	6.88196	6	Adnexal cells
abijdpik-1	4.78157	5.11845	5	Adnexal cells
abijgdbn-1	6.02031	5.96313	5	Adnexal cells
abijhlgc-1	4.62787	4.04414	5	Adnexal cells
abijjpda-1	8.90769	9.26513	11	Keratinocytes
abijkack-1	4.17394	1.43053	35	Immune cells
abikbhhe-1	5.90766	5.48211	5	Adnexal cells
abikdmhe-1	4.30622	3.21354	5	Adnexal cells
abikihgo-1	9.35205	4.13272	17	Keratinocytes
abiklbee-1	8.19917	6.75489	6	Adnexal cells
abikmjgo-1	4.50362	4.09128	5	Adnexal cells
abilbkak-1	8.56961	4.75431	17	Keratinocytes
abilgomf-1	9.11672	7.22971	6	Adnexal cells
abilmdep-1	9.01259	7.47447	6	Adnexal cells
abilmjhi-1	7.72116	7.42675	6	Adnexal cells
abilojna-1	7.70174	6.60737	6	Adnexal cells
abimanbi-1	9.32222	7.75328	6	Adnexal cells
abimcjpb-1	7.47485	7.34074	6	Adnexal cells
abimdhfj-1	9.73095	8.94482	6	Adnexal cells
abimiigc-1	5.5583	-1.7103	4	Keratinocytes
abimpkod-1	5.60001	-2.92111	4	Keratinocytes
abindocd-1	6.13033	-1.88786	4	Keratinocytes
abinenhn-1	6.69775	-2.43642	4	Keratinocytes
abinijje-1	5.93246	-2.04193	4	Keratinocytes
abinligk-1	3.77346	5.03564	5	Adnexal cells
abinpfme-1	3.57681	0.406123	35	Immune cells
abioliag-1	5.29467	-0.0176094	4	Keratinocytes
abiomiep-1	0.464633	6.24298	7	Immune cells
abipbego-1	0.531189	5.86082	7	Immune cells
abipfbdm-1	3.84202	5.23384	5	Adnexal cells
abipfhdi-1	5.00147	3.22002	5	Adnexal cells
abjaihba-1	5.95188	0.741361	4	Keratinocytes
abjajpic-1	4.70927	2.74925	5	Adnexal cells
abjalkjb-1	5.25029	4.63696	5	Adnexal cells
abjbbfbl-1	5.44335	4.92272	5	Adnexal cells
abjbdpbc-1	0.635441	5.63599	7	Immune cells
abjbgblb-1	4.88274	2.23841	5	Adnexal cells
abjcgjdf-1	4.90691	3.47498	5	Adnexal cells
abjclaie-1	5.34236	-0.474788	5	Adnexal cells
abjcpdog-1	5.1013	1.13031	4	Keratinocytes
abjdccch-1	5.92941	1.30958	5	Adnexal cells
abjddapg-1	5.90356	5.93366	5	Adnexal cells
abjdepfo-1	9.31557	6.37106	6	Adnexal cells
abjdnjoo-1	7.16413	6.47101	5	Adnexal cells
abjdoekc-1	7.87579	7.21252	6	Adnexal cells
abjeelof-1	6.33663	5.05273	5	Adnexal cells
abjegddj-1	0.151089	-5.46364	32	Immune cells
abjejhia-1	10.3913	7.44179	6	Adnexal cells
abjelldb-1	9.80523	4.04015	17	Keratinocytes
abjelnia-1	7.07926	4.67772	5	Adnexal cells
abjemoco-1	4.91968	4.58784	5	Adnexal cells
[truncated: 294,829+ more rows]

## Sheet: DE_Analysis
p_val	avg_log2FC	pct.1	pct.2	p_val_adj	cluster	gene
0	4.0893	0.831	0.132	0	Melanocytes	MITF
0	5.99478	0.725	0.037	0	Melanocytes	TRPM1
0	5.51474	0.725	0.04	0	Melanocytes	TYR
0	5.51904	0.691	0.035	0	Melanocytes	MLANA
0	5.10503	0.666	0.033	0	Melanocytes	SOX10
0	3.54728	0.679	0.096	0	Melanocytes	SNCA
0	3.33525	0.716	0.147	0	Melanocytes	QPCT
0	4.80847	0.621	0.058	0	Melanocytes	PMEL
0	3.98382	0.62	0.088	0	Melanocytes	EDNRB
0	2.50614	0.6	0.178	0	Melanocytes	NSG1
0	2.83647	0.461	0.064	0	Melanocytes	GYPC
0	1.67703	0.95	0.569	0	Melanocytes	VIM
0	3.43691	0.438	0.068	0	Melanocytes	S100B
0	3.73548	0.435	0.071	0	Melanocytes	TFAP2B
0	1.37798	0.597	0.239	0	Melanocytes	STMN1
0	4.26521	0.42	0.066	0	Melanocytes	TYRP1
0	2.01143	0.394	0.044	0	Melanocytes	KIT
0	1.91715	0.495	0.153	0	Melanocytes	MARCKSL1
0	3.52223	0.374	0.033	0	Melanocytes	IRF4
0	1.58497	0.635	0.304	0	Melanocytes	RAB38
0	-4.77354	0.043	0.373	0	Melanocytes	CLDN1
0	1.14405	0.51	0.191	0	Melanocytes	CTSZ
0	-4.09753	0.062	0.378	0	Melanocytes	S100A14
0	-5.46255	0.034	0.349	0	Melanocytes	TACSTD2
0	2.4041	0.633	0.321	0	Melanocytes	CCND1
0	4.82725	0.354	0.044	0	Melanocytes	DCT
0	-3.99197	0.045	0.355	0	Melanocytes	NOTCH3
0	3.2386	0.351	0.044	0	Melanocytes	MC1R
0	1.59383	0.655	0.359	0	Melanocytes	FBXO7
0	1.76118	0.447	0.161	0	Melanocytes	MFSD12
0	-4.47403	0.046	0.326	0	Melanocytes	AQP3
0	-3.18134	0.057	0.333	0	Melanocytes	TP63
0	1.6689	0.409	0.135	0	Melanocytes	TYMS
0	2.43149	0.404	0.133	0	Melanocytes	PCDH7
0	-3.8599	0.042	0.312	0	Melanocytes	MIR205HG
0	2.07503	0.342	0.073	0	Melanocytes	RASSF8
0	2.38017	0.317	0.048	0	Melanocytes	RGS1
0	-4.22017	0.041	0.31	0	Melanocytes	SERPINB5
0	-3.60384	0.043	0.308	0	Melanocytes	CXADR
0	1.3312	0.671	0.407	0	Melanocytes	APCDD1
0	-4.91385	0.05	0.314	0	Melanocytes	LYPD3
0	-3.55713	0.047	0.309	0	Melanocytes	CAPNS2
0	1.70723	0.388	0.126	0	Melanocytes	SLC43A3
0	0.819746	0.503	0.244	0	Melanocytes	ITGA6
0	0.9678	0.442	0.185	0	Melanocytes	SCD
0	1.56261	0.387	0.141	0	Melanocytes	S100A13
0	1.10439	0.412	0.166	0	Melanocytes	IGFBP7
0	0.86421	0.81	0.566	0	Melanocytes	EMP1
0	5.70073	0.253	0.012	0	Melanocytes	BCAN
0	0.556586	0.41	0.17	0	Melanocytes	COTL1
0	-2.88588	0.117	0.355	0	Melanocytes	ARHGDIB
0	-2.87185	0.12	0.358	0	Melanocytes	KRT5
0	0.973221	0.432	0.195	0	Melanocytes	SEMA3C
0	-2.74948	0.099	0.334	0	Melanocytes	KRT15
0	-4.93377	0.034	0.269	0	Melanocytes	TMEM45A
0	1.476	0.394	0.163	0	Melanocytes	CYB561A3
0	-3.55688	0.112	0.338	0	Melanocytes	CXCL12
0	-1.69392	0.162	0.384	0	Melanocytes	PALLD
0	2.43065	0.306	0.084	0	Melanocytes	RRM2
0	3.66843	0.233	0.018	0	Melanocytes	CRMP1
0	3.46785	0.227	0.023	0	Melanocytes	PLP1
0	-4.63929	0.014	0.215	0	Melanocytes	RHOV
0	0.60246	0.412	0.212	0	Melanocytes	EPS8
0	-3.15911	0.084	0.284	0	Melanocytes	CRABP2
0	3.1738	0.218	0.021	0	Melanocytes	AK5
0	2.08702	0.277	0.08	0	Melanocytes	ANKRD37
0	2.45017	0.572	0.376	0	Melanocytes	CAPG
0	-3.32679	0.07	0.265	0	Melanocytes	MGP
0	1.23879	0.371	0.18	0	Melanocytes	BHLHE41
0	-2.9069	0.099	0.29	0	Melanocytes	MAL2
0	1.92175	0.273	0.086	0	Melanocytes	MKI67
0	1.22884	0.307	0.122	0	Melanocytes	SPECC1
0	2.16211	0.22	0.038	0	Melanocytes	SGCE
0	-6.49989	0.009	0.19	0	Melanocytes	DSC1
0	-2.48125	0.093	0.273	0	Melanocytes	IGFBP5
0	0.744659	0.461	0.281	0	Melanocytes	TSC22D1
0	1.95336	0.23	0.051	0	Melanocytes	LSAMP
0	1.81692	0.271	0.093	0	Melanocytes	PTTG1
0	-7.40405	0.006	0.183	0	Melanocytes	KRTDAP
0	1.48221	0.267	0.092	0	Melanocytes	TOP2A
0	2.51941	0.225	0.052	0	Melanocytes	FRZB
0	1.3295	0.295	0.123	0	Melanocytes	MAD1L1
0	1.56225	0.226	0.057	0	Melanocytes	MEF2C
0	0.396111	0.543	0.378	0	Melanocytes	LGALS3
0	-2.49352	0.089	0.254	0	Melanocytes	COL17A1
0	-2.37162	0.046	0.211	0	Melanocytes	GPR157
0	-2.75501	0.094	0.258	0	Melanocytes	FBLN1
0	-2.96032	0.042	0.205	0	Melanocytes	AKR1C1
0	-4.25373	0.019	0.181	0	Melanocytes	LY6D
0	-3.39472	0.028	0.189	0	Melanocytes	FGFBP1
0	1.58942	0.23	0.069	0	Melanocytes	STRADB
0	1.09429	0.362	0.203	0	Melanocytes	RGMB
0	-2.64546	0.041	0.197	0	Melanocytes	NTRK2
0	0.558753	0.321	0.168	0	Melanocytes	LIPA
0	-1.4145	0.517	0.669	0	Melanocytes	HLA-B
0	0.75126	0.468	0.321	0	Melanocytes	TFAP2A
0	-1.74137	0.154	0.299	0	Melanocytes	THBS2
0	-2.10092	0.064	0.205	0	Melanocytes	CLU
0	0.169443	0.732	0.592	0	Melanocytes	ITGB1
0	-1.57727	0.075	0.213	0	Melanocytes	BMP7
0	1.18376	0.462	0.325	0	Melanocytes	CD109
0	-2.96989	0.064	0.197	0	Melanocytes	PTGDS
0	2.74282	0.155	0.024	0	Melanocytes	HACD1
0	0.483485	0.216	0.085	0	Melanocytes	IGFBP3
0	1.74174	0.189	0.059	0	Melanocytes	CENPF
0	3.41017	0.14	0.012	0	Melanocytes	DPP6
0	1.4809	0.166	0.039	0	Melanocytes	NR2F1
0	1.37537	0.209	0.082	0	Melanocytes	NUSAP1
0	0.958946	0.229	0.104	0	Melanocytes	AC016831.1
0	0.888935	0.196	0.071	0	Melanocytes	DAAM2
0	-4.22233	0.014	0.138	0	Melanocytes	CD34
0	-1.66407	0.109	0.232	0	Melanocytes	CCND2
0	-4.4824	0.008	0.131	0	Melanocytes	DEFB1
0	0.0159575	0.435	0.313	0	Melanocytes	CALD1
0	1.11733	0.18	0.06	0	Melanocytes	SLCO4A1
0	-3.24006	0.063	0.182	0	Melanocytes	HLA-DPA1
0	1.24638	0.219	0.102	0	Melanocytes	NES
0	1.20238	0.296	0.179	0	Melanocytes	SNAI2
0	-0.18976	0.234	0.12	0	Melanocytes	CD68
0	-2.93261	0.05	0.164	0	Melanocytes	MFAP4
0	-1.89375	0.073	0.183	0	Melanocytes	ID2
0	0.339344	0.356	0.247	0	Melanocytes	HMGB2
0	-2.10862	0.07	0.179	0	Melanocytes	SFRP1
0	0.95552	0.196	0.089	0	Melanocytes	LMCD1
0	0.757854	0.265	0.159	0	Melanocytes	FAM210B
0	-0.117576	0.405	0.302	0	Melanocytes	MAP1LC3B
0	-3.45974	0.014	0.115	0	Melanocytes	SOSTDC1
0	0.656305	0.172	0.071	0	Melanocytes	SLC2A3
0	-0.441977	0.302	0.201	0	Melanocytes	APOD
0	0.576278	0.304	0.203	0	Melanocytes	ATOX1
0	-1.11008	0.244	0.345	0	Melanocytes	HTRA1
0	2.40699	0.117	0.017	0	Melanocytes	MT1F
0	-5.11312	0.005	0.105	0	Melanocytes	ACER1
0	1.47658	0.155	0.056	0	Melanocytes	CDK1
0	-1.7648	0.082	0.181	0	Melanocytes	AXL
0	1.94242	0.139	0.041	0	Melanocytes	UBE2C
0	-4.6639	0.007	0.105	0	Melanocytes	SLPI
0	0.0483225	0.184	0.087	0	Melanocytes	BIRC3
0	-1.08088	0.217	0.313	0	Melanocytes	COL6A2
0	-1.05736	0.165	0.261	0	Melanocytes	HES1
0	-1.54633	0.085	0.181	0	Melanocytes	TCF4
0	1.73319	0.133	0.041	0	Melanocytes	BIRC5
0	-4.42887	0.015	0.106	0	Melanocytes	FCER1A
0	-2.01726	0.086	0.176	0	Melanocytes	MYLK
0	3.21655	0.1	0.011	0	Melanocytes	FGFBP2
0	-3.36473	0.014	0.103	0	Melanocytes	CALCRL
0	-4.40261	0.012	0.098	0	Melanocytes	GIMAP7
0	-6.95595	0.013	0.099	0	Melanocytes	KRT2
0	3.0023	0.096	0.012	0	Melanocytes	ABCC2
0	-1.58707	0.046	0.13	0	Melanocytes	ITM2A
0	-1.96027	0.078	0.162	0	Melanocytes	PDGFRA
0	0.410318	0.357	0.273	0	Melanocytes	BECN1
0	-1.31719	0.082	0.165	0	Melanocytes	MEG3
0	-4.18983	0.01	0.093	0	Melanocytes	SERPINB2
0	-1.75553	0.16	0.243	0	Melanocytes	FBN1
0	0.512216	0.304	0.221	0	Melanocytes	GPX3
0	-1.50976	0.057	0.139	0	Melanocytes	RGCC
0	-1.23229	0.292	0.373	0	Melanocytes	AHNAK2
0	-4.08437	0.018	0.098	0	Melanocytes	CDH5
0	-1.83208	0.098	0.178	0	Melanocytes	THY1
0	0.272169	0.372	0.293	0	Melanocytes	MYC
0	-2.3249	0.027	0.104	0	Melanocytes	IL33
0	-4.53483	0.011	0.088	0	Melanocytes	VWF
0	-2.26535	0.02	0.096	0	Melanocytes	SOX15
0	-0.458246	0.138	0.214	0	Melanocytes	FXYD3
0	-2.76431	0.026	0.101	0	Melanocytes	SLC8A1
0	-2.88578	0.021	0.095	0	Melanocytes	TFPI
0	-2.36547	0.046	0.119	0	Melanocytes	CD248
0	2.77343	0.08	0.009	0	Melanocytes	LYPD1
0	-0.822084	0.15	0.22	0	Melanocytes	COL5A2
0	-1.25041	0.092	0.161	0	Melanocytes	SPRY1
0	1.34001	0.1	0.032	0	Melanocytes	NR4A2
0	-0.8498	0.401	0.469	0	Melanocytes	SH3BGRL3
0	-3.72167	0.015	0.081	0	Melanocytes	CD93
0	-3.70871	0.007	0.072	0	Melanocytes	CLDN4
0	0.694456	0.117	0.056	0	Melanocytes	CDC20
0	2.56164	0.075	0.014	0	Melanocytes	NTNG1
0	-2.11307	0.13	0.191	0	Melanocytes	SFRP2
0	-1.60267	0.086	0.147	0	Melanocytes	VCAN
0	-1.42816	0.097	0.157	0	Melanocytes	BASP1
0	-1.87142	0.043	0.102	0	Melanocytes	TAGLN
0	-3.58448	0.017	0.075	0	Melanocytes	CD52
0	-2.53246	0.086	0.144	0	Melanocytes	INSIG1
0	-0.873642	0.059	0.116	0	Melanocytes	WNT5A
0	-1.30522	0.069	0.126	0	Melanocytes	SOD3
0	-1.76334	0.013	0.069	0	Melanocytes	COL21A1
0	-4.37159	0.008	0.064	0	Melanocytes	ECSCR
0	0.601233	0.147	0.092	0	Melanocytes	ZNF330
0	-1.97378	0.036	0.09	0	Melanocytes	TMEM176A
0	-1.15179	0.114	0.167	0	Melanocytes	MYL9
0	-3.35609	0.008	0.061	0	Melanocytes	AREG
0	-4.50932	0.011	0.063	0	Melanocytes	PLVAP
0	-2.63044	0.008	0.06	0	Melanocytes	NDUFA4L2
0	-3.25327	0.019	0.071	0	Melanocytes	CXCR4
0	0.638955	0.098	0.047	0	Melanocytes	ADAM12
0	-4.27248	0.012	0.063	0	Melanocytes	C15orf48
0	0.791607	0.125	0.074	0	Melanocytes	GFAP
0	-2.4754	0.041	0.092	0	Melanocytes	AIF1
0	2.53952	0.056	0.006	0	Melanocytes	FOXD3
0	-3.27159	0.025	0.072	0	Melanocytes	IRF8
0	-2.6696	0.011	0.057	0	Melanocytes	RGS5
0	-1.52284	0.042	0.088	0	Melanocytes	C1orf54
0	-2.53312	0.012	0.057	0	Melanocytes	DUSP2
0	-3.36603	0.016	0.061	0	Melanocytes	GPR183
0	-4.48878	0.009	0.053	0	Melanocytes	CD3E
0	-3.00794	0.04	0.083	0	Melanocytes	LYZ
0	-2.1249	0.017	0.059	0	Melanocytes	BMP2
0	-1.3339	0.293	0.333	0	Melanocytes	MMP2
0	2.74409	0.045	0.006	0	Melanocytes	KIF1A
0	-1.26311	0.022	0.061	0	Melanocytes	MT1X
0	-2.8416	0.019	0.056	0	Melanocytes	MNDA
0	-4.43191	0.007	0.044	0	Melanocytes	CD3D
0	-3.79739	0.006	0.042	0	Melanocytes	CD1A
0	-2.91026	0.011	0.047	0	Melanocytes	IL32
0	-3.76803	0.01	0.046	0	Melanocytes	FABP4
0	-2.3529	0.024	0.06	0	Melanocytes	MFAP5
0	0.541632	0.069	0.034	0	Melanocytes	HPSE2
0	-3.94481	0.009	0.044	0	Melanocytes	CD3G
0	2.21133	0.044	0.009	0	Melanocytes	SOX8
0	-1.93147	0.016	0.05	0	Melanocytes	ID3
0	-3.0717	0.009	0.042	0	Melanocytes	LGR5
0	-3.97589	0.009	0.042	0	Melanocytes	WDFY4
0	-4.61214	0.004	0.036	0	Melanocytes	LTB
0	-2.84147	0.007	0.038	0	Melanocytes	IL3RA
0	-3.37176	0.008	0.038	0	Melanocytes	CCL19
0	-4.36283	0.01	0.04	0	Melanocytes	MMRN1
0	-3.60457	0.005	0.034	0	Melanocytes	MYCT1
0	-3.06793	0.006	0.034	0	Melanocytes	MYH11
0	-3.3906	0.009	0.037	0	Melanocytes	CLEC10A
0	-3.69467	0.007	0.032	0	Melanocytes	LCK
0	-4.30233	0.004	0.027	0	Melanocytes	LGALS2
2.54628e-306	-3.39784	0.007	0.032	1.37754e-303	Melanocytes	GATA2
1.21643e-304	-1.0412	0.08	0.13	6.58089e-302	Melanocytes	TM4SF1
7.78377e-300	-2.80934	0.069	0.112	4.21102e-297	Melanocytes	RNASE1
8.54756e-299	-0.272502	0.187	0.123	4.62423e-296	Melanocytes	TWIST1
4.63988e-295	0.208416	0.407	0.327	2.51017e-292	Melanocytes	GSTP1
4.87837e-293	0.939721	0.092	0.054	2.6392e-290	Melanocytes	TMEM47
3.91427e-289	-4.11157	0.009	0.035	2.11762e-286	Melanocytes	LYVE1
3.87988e-287	-1.17598	0.107	0.157	2.09902e-284	Melanocytes	IFITM1
9.08413e-271	-0.11776	0.172	0.236	4.91451e-268	Melanocytes	NDRG2
5.03551e-268	-0.68413	0.037	0.074	2.72421e-265	Melanocytes	TBX15
6.93645e-267	-0.865291	0.063	0.107	3.75262e-264	Melanocytes	KRT18
6.5687e-265	-0.53251	0.161	0.22	3.55367e-262	Melanocytes	COL5A1
2.58188e-259	-1.77637	0.031	0.064	1.3968e-256	Melanocytes	ASPN
1.1625e-258	-1.471	0.021	0.051	6.28915e-256	Melanocytes	EMX2
5.99125e-254	-0.666823	0.164	0.22	3.24127e-251	Melanocytes	FSCN1
3.89266e-243	-3.49119	0.004	0.022	2.10593e-240	Melanocytes	CLDN5
1.40946e-242	-2.4796	0.009	0.032	7.62517e-240	Melanocytes	LST1
1.6662e-242	-1.65234	0.029	0.06	9.01413e-240	Melanocytes	RAMP2
4.19878e-230	-2.29632	0.026	0.055	2.27154e-227	Melanocytes	TYROBP
1.34273e-229	-0.592034	0.646	0.635	7.26414e-227	Melanocytes	HMGN2
4.81949e-229	-2.49709	0.018	0.044	2.60735e-226	Melanocytes	ALOX5AP
7.33771e-226	1.09872	0.042	0.077	3.9697e-223	Melanocytes	SYNPO2
1.91981e-224	-1.59866	0.014	0.038	1.03862e-221	Melanocytes	NLGN4Y
3.79313e-217	-1.64834	0.037	0.068	2.05208e-214	Melanocytes	TWIST2
1.04686e-216	-3.74205	0.005	0.023	5.66353e-214	Melanocytes	CD69
4.82246e-215	-3.15047	0.035	0.065	2.60895e-212	Melanocytes	COCH
2.85229e-213	-0.210799	0.268	0.204	1.54309e-210	Melanocytes	APOE
2.82501e-204	-0.913331	0.113	0.154	1.52833e-201	Melanocytes	CPE
3.47433e-203	-0.570879	0.094	0.138	1.87961e-200	Melanocytes	IFI27
6.64159e-200	-0.543095	0.266	0.305	3.5931e-197	Melanocytes	COL6A3
7.97585e-196	-3.68502	0.005	0.022	4.31493e-193	Melanocytes	CCL22
5.2007e-191	-1.60996	0.077	0.113	2.81358e-188	Melanocytes	PTGER3
3.85846e-188	0.200341	0.064	0.038	2.08743e-185	Melanocytes	INHBA
7.89528e-184	0.442747	0.129	0.092	4.27135e-181	Melanocytes	FAM207A
1.61786e-178	-1.63379	0.033	0.059	8.7526e-176	Melanocytes	EDNRA
2.881e-178	-1.16634	0.105	0.141	1.55862e-175	Melanocytes	LAMB3
6.02211e-174	-1.36512	0.024	0.047	3.25796e-171	Melanocytes	TMEM150C
5.56553e-171	-0.552958	0.449	0.478	3.01095e-168	Melanocytes	ANXA1
1.9875e-170	-4.05483	0.004	0.019	1.07524e-167	Melanocytes	GZMK
3.55048e-168	-3.56094	0.01	0.028	1.92081e-165	Melanocytes	CD8A
2.58191e-161	-3.64069	0.006	0.021	1.39681e-158	Melanocytes	KLRB1
3.91839e-151	-1.99649	0.011	0.028	2.11985e-148	Melanocytes	GLI1
8.54754e-151	-1.58557	0.033	0.057	4.62422e-148	Melanocytes	PKIB
2.15276e-145	-3.05939	0.068	0.097	1.16464e-142	Melanocytes	HMOX1
1.8447e-143	-2.76902	0.012	0.028	9.97985e-141	Melanocytes	PTPRCAP
4.67794e-136	-3.79586	0.003	0.014	2.53077e-133	Melanocytes	CD40LG
4.54705e-134	-3.14451	0.006	0.019	2.45995e-131	Melanocytes	CTSW
3.24395e-132	-1.82176	0.077	0.103	1.75498e-129	Melanocytes	FCER1G
3.97578e-129	-1.0503	0.158	0.116	2.1509e-126	Melanocytes	CPVL
2.6256e-127	-0.690397	0.16	0.195	1.42045e-124	Melanocytes	SOX9
7.60721e-127	-2.75882	0.004	0.015	4.1155e-124	Melanocytes	IL1B
1.99893e-126	-0.579217	0.02	0.039	1.08142e-123	Melanocytes	NGFR
5.42535e-123	0.379995	0.078	0.054	2.93512e-120	Melanocytes	BMP4
6.01741e-123	-0.545192	0.194	0.231	3.25542e-120	Melanocytes	SLC25A39
2.32388e-120	-2.43161	0.014	0.029	1.25722e-117	Melanocytes	C1QA
1.40501e-115	-3.03455	0.006	0.017	7.6011e-113	Melanocytes	IL2RA
4.26798e-110	-0.406248	0.113	0.082	2.30898e-107	Melanocytes	GNG11
1.35601e-108	-0.423529	0.05	0.032	7.33604e-106	Melanocytes	CD83
5.70436e-103	-3.35441	0.004	0.014	3.08606e-100	Melanocytes	CCR7
4.22037e-100	1.2832	0.03	0.018	2.28322e-97	Melanocytes	SOX2
7.11279e-96	-0.0779455	0.235	0.194	3.84802e-93	Melanocytes	SPARCL1
5.71683e-91	-0.437732	0.562	0.538	3.0928e-88	Melanocytes	TMEM123
4.866e-88	-3.52556	0.006	0.016	2.63251e-85	Melanocytes	PKHD1L1
4.94251e-83	0.0728735	0.06	0.043	2.6739e-80	Melanocytes	IGFBP2
8.53792e-83	-0.380544	0.577	0.578	4.61901e-80	Melanocytes	LENG8
3.17013e-79	-2.59014	0.004	0.011	1.71504e-76	Melanocytes	SELE
6.34615e-78	-0.524169	0.535	0.51	3.43327e-75	Melanocytes	COL6A1
2.70987e-75	-0.798061	0.102	0.124	1.46604e-72	Melanocytes	LUM
7.3004e-74	-0.633691	0.033	0.049	3.94952e-71	Melanocytes	ZNF667-AS1
2.84263e-71	-1.93558	0.004	0.012	1.53786e-68	Melanocytes	SOX17
1.54527e-68	-0.24209	0.081	0.061	8.35993e-66	Melanocytes	ENPP1
6.20863e-67	0.222365	0.142	0.119	3.35887e-64	Melanocytes	YIPF1
1.56555e-58	-0.164141	0.22	0.189	8.46962e-56	Melanocytes	HIST1H4C
7.89581e-58	-1.47249	0.036	0.05	4.27163e-55	Melanocytes	LEPR
1.64687e-57	-2.87862	0.003	0.008	8.90959e-55	Melanocytes	CD1B
4.13558e-55	-1.58715	0.074	0.089	2.23735e-52	Melanocytes	ARHGAP4
2.25544e-52	-1.51026	0.024	0.035	1.2202e-49	Melanocytes	C5AR1
3.81445e-52	-1.93592	0.004	0.01	2.06362e-49	Melanocytes	LINC00636
5.04666e-44	-2.0727	0.004	0.009	2.73024e-41	Melanocytes	IDO1
1.36441e-41	-0.0810488	0.241	0.214	7.38144e-39	Melanocytes	FOS
1.81207e-39	0.43776	0.02	0.014	9.80332e-37	Melanocytes	NMB
6.67761e-36	-0.723118	0.123	0.139	3.61259e-33	Melanocytes	TSPAN33
3.86356e-34	-0.719917	0.506	0.463	2.09018e-31	Melanocytes	DST
4.38721e-33	-0.0895099	0.13	0.148	2.37348e-30	Melanocytes	PTN
5.0064e-33	-1.83488	0.005	0.009	2.70846e-30	Melanocytes	CLEC9A
5.39828e-33	-0.18544	0.038	0.029	2.92047e-30	Melanocytes	C11orf96
5.79453e-33	0.0755117	0.149	0.133	3.13484e-30	Melanocytes	FKBP8
6.28869e-33	-1.31325	0.01	0.016	3.40218e-30	Melanocytes	MMP27
1.24708e-32	-0.75907	0.004	0.009	6.74673e-30	Melanocytes	GPR4
4.95787e-29	-0.0958656	0.333	0.308	2.68221e-26	Melanocytes	PRR13
1.20517e-28	-0.344607	0.107	0.123	6.51999e-26	Melanocytes	ID4
1.6167e-28	0.214917	0.033	0.026	8.74634e-26	Melanocytes	AC026785.2
7.69513e-27	0.357428	0.022	0.016	4.16307e-24	Melanocytes	MT1M
7.97586e-27	-0.162588	0.03	0.022	4.31494e-24	Melanocytes	CRABP1
3.79488e-22	-1.51663	0.003	0.007	2.05303e-19	Melanocytes	TFF3
7.87404e-22	-0.309947	0.235	0.215	4.25985e-19	Melanocytes	PBXIP1
8.85e-22	-0.155307	0.041	0.033	4.78785e-19	Melanocytes	CES1
4.01005e-21	-0.0181596	0.01	0.006	2.16944e-18	Melanocytes	TNFRSF17
5.61212e-21	-0.26899	0.16	0.174	3.03616e-18	Melanocytes	SLC25A37
5.30662e-19	-0.174713	0.057	0.048	2.87088e-16	Melanocytes	LOXL2
5.74009e-19	-0.121878	0.336	0.311	3.10539e-16	Melanocytes	PTGR1
1.1069e-18	-0.112618	0.209	0.192	5.98834e-16	Melanocytes	TUBB2B
2.46067e-18	-0.654293	0.098	0.107	1.33122e-15	Melanocytes	SELENOM
7.41352e-17	-0.314236	0.095	0.105	4.01071e-14	Melanocytes	ATF3
1.96e-16	-1.5706	0.065	0.072	1.06036e-13	Melanocytes	ACTA2
1.35085e-14	-0.254396	0.048	0.041	7.30812e-12	Melanocytes	GEM
5.82076e-12	-1.33637	0.005	0.007	3.14903e-09	Melanocytes	MZB1
7.55145e-12	1.61311	0.223	0.219	4.08534e-09	Melanocytes	CRYAB
2.91205e-10	-0.526486	0.488	0.458	1.57542e-07	Melanocytes	TSC22D3
9.24866e-10	-0.613183	0.041	0.046	5.00353e-07	Melanocytes	IL4I1
3.14203e-08	-0.663869	0.006	0.008	1.69984e-05	Melanocytes	PLAC9
4.39015e-08	-0.985027	0.027	0.023	2.37507e-05	Melanocytes	PROX1
8.87805e-08	-0.586246	0.004	0.005	4.80302e-05	Melanocytes	DKK4
2.01468e-06	-0.424841	0.259	0.237	0.00108994	Melanocytes	POSTN
3.47766e-06	-0.971202	0.004	0.006	0.00188142	Melanocytes	HAPLN1
9.09677e-06	-1.03153	0.319	0.296	0.00492135	Melanocytes	AQP1
1.02405e-05	-1.67543	0.005	0.007	0.00554012	Melanocytes	CD79A
6.40797e-05	-0.329346	0.364	0.364	0.0346671	Melanocytes	MICAL2
7.59548e-05	-0.208506	0.523	0.515	0.0410915	Melanocytes	PSME1
0.000157579	0.260411	0.004	0.003	0.0852502	Melanocytes	IL24
0.000377532	-0.610641	0.043	0.04	0.204245	Melanocytes	CBFA2T3
0.00214559	-0.193672	0.285	0.286	1	Melanocytes	HERC2
0.0104726	-0.593915	0.006	0.005	1	Melanocytes	TFPI2
0.0140893	-0.656876	0.016	0.017	1	Melanocytes	SNAI1
0.0279839	-0.118194	0.013	0.014	1	Melanocytes	ARSI
0.0330407	-0.8886	0.118	0.116	1	Melanocytes	NR2F2
0.122891	-3.9443	0.003	0.003	1	Melanocytes	HBD
0.280162	-0.719383	0.006	0.006	1	Melanocytes	IFNG
0.291878	-0.222579	0.382	0.361	1	Melanocytes	ENAH
0	3.2238	0.768	0.221	0	Fibroblasts	MMP2
0	2.70253	0.722	0.197	0	Fibroblasts	COL6A3
0	3.14765	0.709	0.184	0	Fibroblasts	CXCL12
0	2.95213	0.712	0.192	0	Fibroblasts	COL6A2
0	3.88234	0.615	0.126	0	Fibroblasts	FBLN1
0	3.9085	0.537	0.054	0	Fibroblasts	MEG3
0	3.40319	0.608	0.134	0	Fibroblasts	FBN1
0	3.05727	0.582	0.133	0	Fibroblasts	MGP
0	-4.74178	0.023	0.469	0	Fibroblasts	RAB38
0	3.92108	0.5	0.059	0	Fibroblasts	PDGFRA
0	3.89055	0.525	0.096	0	Fibroblasts	SFRP2
0	3.86509	0.484	0.055	0	Fibroblasts	MFAP4
0	-2.02477	0.212	0.62	0	Fibroblasts	TMEM123
0	-3.74009	0.028	0.433	0	Fibroblasts	TFAP2A
0	2.47023	0.842	0.441	0	Fibroblasts	COL6A1
0	2.6023	0.517	0.134	0	Fibroblasts	COL5A1
0	3.09413	0.466	0.087	0	Fibroblasts	THY1
0	2.31678	0.624	0.25	0	Fibroblasts	HTRA1
0	2.66137	0.497	0.135	0	Fibroblasts	COL5A2
0	2.57166	0.518	0.162	0	Fibroblasts	IGFBP5
0	-2.93047	0.11	0.464	0	Fibroblasts	CCND1
0	1.38186	0.589	0.235	0	Fibroblasts	AQP1
0	-5.91463	0.013	0.367	0	Fibroblasts	S100A14
0	2.45773	0.549	0.197	0	Fibroblasts	THBS2
0	2.82163	0.511	0.16	0	Fibroblasts	APOD
0	-4.95519	0.012	0.344	0	Fibroblasts	NSG1
0	3.06842	0.399	0.07	0	Fibroblasts	VCAN
0	-2.67824	0.062	0.388	0	Fibroblasts	STMN1
0	-2.00561	0.044	0.368	0	Fibroblasts	ITGA6
0	3.3386	0.382	0.058	0	Fibroblasts	LUM
0	2.82522	0.425	0.104	0	Fibroblasts	PTGDS
0	-6.02396	0.01	0.331	0	Fibroblasts	TACSTD2
0	-5.30882	0.04	0.359	0	Fibroblasts	KRT5
0	-3.6031	0.035	0.351	0	Fibroblasts	CLDN1
0	-5.52641	0.009	0.324	0	Fibroblasts	TP63
0	-2.22086	0.114	0.421	0	Fibroblasts	MICAL2
0	3.64718	0.347	0.044	0	Fibroblasts	CD248
0	-1.9763	0.102	0.403	0	Fibroblasts	GSTP1
0	-5.51911	0.013	0.313	0	Fibroblasts	AQP3
0	2.95972	0.382	0.082	0	Fibroblasts	TWIST1
0	-2.38674	0.183	0.48	0	Fibroblasts	CAPG
0	-1.35114	0.394	0.687	0	Fibroblasts	HLA-B
0	-4.77138	0.038	0.331	0	Fibroblasts	KRT15
0	-5.63925	0.008	0.3	0	Fibroblasts	MIR205HG
0	-6.06174	0.006	0.298	0	Fibroblasts	SERPINB5
0	-5.6955	0.007	0.298	0	Fibroblasts	MAL2
0	-4.88712	0.011	0.298	0	Fibroblasts	CAPNS2
0	-4.26235	0.012	0.296	0	Fibroblasts	CXADR
0	-5.32196	0.021	0.301	0	Fibroblasts	LYPD3
0	2.42245	0.38	0.105	0	Fibroblasts	AXL
0	-1.27755	0.234	0.502	0	Fibroblasts	SH3BGRL3
0	-2.02393	0.096	0.362	0	Fibroblasts	MYC
0	2.70123	0.326	0.063	0	Fibroblasts	SOD3
0	-1.36967	0.219	0.481	0	Fibroblasts	FBXO7
0	-2.46807	0.036	0.298	0	Fibroblasts	SCD
0	-1.10138	0.427	0.686	0	Fibroblasts	HMGN2
0	-3.5336	0.029	0.288	0	Fibroblasts	SNCA
0	-3.24077	0.079	0.335	0	Fibroblasts	QPCT
0	-0.767357	0.316	0.563	0	Fibroblasts	PSME1
0	-2.98004	0.038	0.283	0	Fibroblasts	MARCKSL1
0	-5.05906	0.013	0.254	0	Fibroblasts	TYR
0	-5.33761	0.018	0.258	0	Fibroblasts	COL17A1
0	-5.31817	0.013	0.251	0	Fibroblasts	TRPM1
0	-4.8407	0.007	0.239	0	Fibroblasts	FXYD3
0	-1.39749	0.106	0.337	0	Fibroblasts	BECN1
0	-5.3679	0.01	0.24	0	Fibroblasts	PMEL
0	-5.18585	0.011	0.24	0	Fibroblasts	MLANA
0	-2.9056	0.05	0.274	0	Fibroblasts	MFSD12
0	-2.09755	0.062	0.284	0	Fibroblasts	RGMB
0	1.97582	0.35	0.129	0	Fibroblasts	CLU
0	2.361	0.341	0.124	0	Fibroblasts	AKR1C1
0	-2.27612	0.045	0.262	0	Fibroblasts	SLC25A39
0	-1.18979	0.141	0.358	0	Fibroblasts	PTGR1
0	-3.57396	0.026	0.243	0	Fibroblasts	TYMS
0	-1.85562	0.098	0.314	0	Fibroblasts	HMGB2
0	-1.68243	0.152	0.368	0	Fibroblasts	MAP1LC3B
0	-2.60785	0.129	0.345	0	Fibroblasts	MITF
0	-4.00414	0.04	0.251	0	Fibroblasts	TMEM45A
0	-1.58937	0.111	0.317	0	Fibroblasts	NOTCH3
0	-3.12579	0.023	0.227	0	Fibroblasts	SOX10
0	-2.23624	0.068	0.267	0	Fibroblasts	COTL1
0	-5.34899	0.004	0.203	0	Fibroblasts	RHOV
0	-1.56807	0.069	0.265	0	Fibroblasts	ATOX1
0	-2.73448	0.041	0.237	0	Fibroblasts	PCDH7
0	2.91399	0.221	0.029	0	Fibroblasts	TBX15
0	-0.883568	0.158	0.35	0	Fibroblasts	PRR13
0	-3.0288	0.032	0.222	0	Fibroblasts	SOX9
0	-1.76527	0.067	0.255	0	Fibroblasts	CYB561A3
0	-0.563255	0.426	0.613	0	Fibroblasts	LENG8
0	-4.86495	0.009	0.196	0	Fibroblasts	TFAP2B
0	3.52138	0.211	0.025	0	Fibroblasts	TWIST2
0	5.32462	0.207	0.023	0	Fibroblasts	COCH
0	4.46962	0.2	0.017	0	Fibroblasts	MFAP5
0	-1.2504	0.211	0.393	0	Fibroblasts	CD109
0	-2.96952	0.023	0.205	0	Fibroblasts	GPR157
0	1.92242	0.303	0.124	0	Fibroblasts	TCF4
0	-2.07582	0.041	0.219	0	Fibroblasts	FAM210B
0	-5.52383	0.004	0.182	0	Fibroblasts	FGFBP1
0	-7.14535	0.002	0.178	0	Fibroblasts	DSC1
0	-1.44134	0.078	0.253	0	Fibroblasts	NDRG2
0	-0.855131	0.28	0.451	0	Fibroblasts	LGALS3
0	-6.91327	0.002	0.173	0	Fibroblasts	LY6D
0	-1.77931	0.041	0.211	0	Fibroblasts	BMP7
0	-1.2284	0.216	0.385	0	Fibroblasts	AHNAK2
0	-8.59057	0.002	0.171	0	Fibroblasts	KRTDAP
0	-1.75475	0.061	0.228	0	Fibroblasts	HIST1H4C
0	-4.46634	0.018	0.184	0	Fibroblasts	TYRP1
0	0.726448	0.6	0.434	0	Fibroblasts	TSC22D3
0	-1.76483	0.063	0.227	0	Fibroblasts	TUBB2B
0	-0.732892	0.156	0.316	0	Fibroblasts	HERC2
0	-1.05663	0.108	0.267	0	Fibroblasts	HES1
0	1.09476	0.236	0.078	0	Fibroblasts	CD34
0	-0.486175	0.239	0.396	0	Fibroblasts	ENAH
0	1.95667	0.37	0.213	0	Fibroblasts	POSTN
0	-2.7883	0.031	0.188	0	Fibroblasts	S100B
0	-0.374325	0.345	0.501	0	Fibroblasts	APCDD1
0	-3.65618	0.013	0.166	0	Fibroblasts	PTTG1
0	-3.91411	0.016	0.167	0	Fibroblasts	RRM2
0	-4.46018	0.01	0.161	0	Fibroblasts	MKI67
0	-1.52475	0.08	0.23	0	Fibroblasts	CCND2
0	-3.89653	0.013	0.163	0	Fibroblasts	TOP2A
0	-3.7882	0.011	0.16	0	Fibroblasts	LAMB3
0	1.98439	0.197	0.049	0	Fibroblasts	TMEM176A
0	-1.38393	0.151	0.297	0	Fibroblasts	CTSZ
0	-1.16173	0.105	0.247	0	Fibroblasts	APOE
0	1.74554	0.267	0.126	0	Fibroblasts	SFRP1
0	-1.53468	0.053	0.194	0	Fibroblasts	SPECC1
0	1.34084	0.271	0.133	0	Fibroblasts	NTRK2
0	1.83567	0.216	0.079	0	Fibroblasts	SELENOM
0	-0.427737	0.516	0.652	0	Fibroblasts	ITGB1
0	-2.94899	0.02	0.154	0	Fibroblasts	ANKRD37
0	-2.89994	0.018	0.152	0	Fibroblasts	IFI27
0	-4.71444	0.011	0.145	0	Fibroblasts	DCT
0	-1.18177	0.099	0.231	0	Fibroblasts	LIPA
0	-1.44971	0.058	0.19	0	Fibroblasts	MAD1L1
0	-2.32832	0.029	0.159	0	Fibroblasts	TSPAN33
0	-3.80207	0.012	0.141	0	Fibroblasts	IRF4
0	-1.21308	0.192	0.32	0	Fibroblasts	ARHGDIB
0	2.67694	0.17	0.042	0	Fibroblasts	ENPP1
0	-0.748229	0.027	0.154	0	Fibroblasts	KIT
0	-3.74983	0.013	0.138	0	Fibroblasts	RGS1
0	-2.49921	0.016	0.141	0	Fibroblasts	TM4SF1
0	-3.49875	0.013	0.137	0	Fibroblasts	NUSAP1
0	-1.77202	0.062	0.185	0	Fibroblasts	GYPC
0	-4.68155	0.003	0.123	0	Fibroblasts	DEFB1
0	2.98238	0.141	0.021	0	Fibroblasts	EMX2
0	-1.73928	0.146	0.263	0	Fibroblasts	GPX3
0	-2.10092	0.06	0.175	0	Fibroblasts	MYLK
0	-2.24197	0.03	0.14	0	Fibroblasts	MC1R
0	-0.433726	0.24	0.35	0	Fibroblasts	PALLD
0	-4.3472	0.004	0.11	0	Fibroblasts	SOSTDC1
0	-4.55187	0.004	0.109	0	Fibroblasts	SLCO4A1
0	-0.788701	0.137	0.239	0	Fibroblasts	PBXIP1
0	-3.39058	0.009	0.11	0	Fibroblasts	CENPF
0	-0.526667	0.138	0.239	0	Fibroblasts	FOS
0	1.14323	0.156	0.058	0	Fibroblasts	TFPI
0	1.59412	0.223	0.126	0	Fibroblasts	SPRY1
0	-5.26286	0.003	0.098	0	Fibroblasts	ACER1
0	-1.81279	0.024	0.119	0	Fibroblasts	FAM207A
0	-0.765902	0.095	0.188	0	Fibroblasts	SLC25A37
0	-1.21234	0.036	0.127	0	Fibroblasts	ITM2A
0	-3.65379	0.007	0.097	0	Fibroblasts	CDK1
0	-2.66584	0.056	0.146	0	Fibroblasts	INSIG1
0	-0.971909	0.051	0.141	0	Fibroblasts	YIPF1
0	-3.63801	0.01	0.098	0	Fibroblasts	SLPI
0	-7.04137	0.006	0.094	0	Fibroblasts	KRT2
0	1.42696	0.173	0.086	0	Fibroblasts	DAAM2
0	-0.619752	0.136	0.223	0	Fibroblasts	FSCN1
0	-0.615747	0.067	0.153	0	Fibroblasts	FKBP8
0	-0.866558	0.048	0.133	0	Fibroblasts	IGFBP3
0	-1.79744	0.058	0.142	0	Fibroblasts	CPVL
0	-5.12885	0.004	0.088	0	Fibroblasts	SERPINB2
0	-1.62814	0.085	0.168	0	Fibroblasts	HLA-DPA1
0	-0.698246	0.123	0.206	0	Fibroblasts	SLC43A3
0	-4.33248	0.006	0.087	0	Fibroblasts	BCAN
0	2.36403	0.107	0.028	0	Fibroblasts	HPSE2
0	-2.0006	0.031	0.109	0	Fibroblasts	FRZB
0	0.164145	0.217	0.14	0	Fibroblasts	MYL9
0	-1.34567	0.041	0.117	0	Fibroblasts	ATF3
0	-2.77567	0.01	0.085	0	Fibroblasts	CRMP1
0	2.77582	0.107	0.032	0	Fibroblasts	LEPR
0	-1.19067	0.055	0.129	0	Fibroblasts	LMCD1
0	-2.1372	0.026	0.099	0	Fibroblasts	ARHGAP4
0	-1.55851	0.052	0.125	0	Fibroblasts	BIRC3
0	-2.73003	0.012	0.085	0	Fibroblasts	CDC20
0	0.873435	0.203	0.13	0	Fibroblasts	CPE
0	-3.60231	0.005	0.077	0	Fibroblasts	BIRC5
0	-0.918738	0.047	0.119	0	Fibroblasts	ZNF330
0	-2.95931	0.008	0.079	0	Fibroblasts	UBE2C
0	0.320258	0.527	0.457	0	Fibroblasts	ANXA1
0	-2.54141	0.02	0.09	0	Fibroblasts	GIMAP7
0	-1.38243	0.021	0.091	0	Fibroblasts	SOX15
0	-1.07459	0.043	0.111	0	Fibroblasts	MEF2C
0	-0.707437	0.041	0.108	0	Fibroblasts	KRT18
0	-2.18701	0.015	0.082	0	Fibroblasts	VWF
0	-3.33576	0.037	0.102	0	Fibroblasts	HMOX1
0	-1.34546	0.168	0.231	0	Fibroblasts	EDNRB
0	-0.867466	0.058	0.121	0	Fibroblasts	STRADB
0	-3.64026	0.005	0.067	0	Fibroblasts	CLDN4
0	-0.936756	0.039	0.097	0	Fibroblasts	GFAP
0	-1.64523	0.035	0.093	0	Fibroblasts	SLC8A1
0	-2.04305	0.018	0.075	0	Fibroblasts	CD93
0	-5.05304	0.005	0.061	0	Fibroblasts	C15orf48
0	-2.21261	0.012	0.067	0	Fibroblasts	HACD1
0	-4.11253	0.003	0.058	0	Fibroblasts	AREG
0	1.91249	0.097	0.042	0	Fibroblasts	EDNRA
0	2.18165	0.099	0.045	0	Fibroblasts	ASPN
0	1.75849	0.099	0.045	0	Fibroblasts	COL21A1
0	-1.22759	0.03	0.084	0	Fibroblasts	PLP1
0	-2.88612	0.004	0.057	0	Fibroblasts	NDUFA4L2
0	-2.81661	0.018	0.07	0	Fibroblasts	CD52
0	-3.56308	0.004	0.056	0	Fibroblasts	DUSP2
0	-0.5223	0.044	0.094	0	Fibroblasts	IL33
0	-0.787266	0.036	0.086	0	Fibroblasts	C1orf54
0	-3.27149	0.003	0.053	0	Fibroblasts	DPP6
0	-2.08	0.01	0.06	0	Fibroblasts	ECSCR
0	-2.70846	0.01	0.06	0	Fibroblasts	PKIB
0	1.13549	0.073	0.025	0	Fibroblasts	LGR5
0	1.84988	0.082	0.036	0	Fibroblasts	INHBA
0	2.49693	0.061	0.015	0	Fibroblasts	GLI1
0	-2.27509	0.022	0.067	0	Fibroblasts	CXCR4
0	-2.35174	0.013	0.058	0	Fibroblasts	PLVAP
0	1.47799	0.069	0.027	0	Fibroblasts	CES1
0	-2.03363	0.009	0.05	0	Fibroblasts	MT1F
0	1.64507	0.076	0.035	0	Fibroblasts	GEM
0	-3.44682	0.011	0.049	0	Fibroblasts	CD3E
0	-1.82889	0.015	0.053	0	Fibroblasts	RGS5
0	-3.17042	0.005	0.039	0	Fibroblasts	CD1A
0	-2.34634	0.009	0.042	0	Fibroblasts	CD83
0	2.23188	0.051	0.018	0	Fibroblasts	CRABP1
0	-3.42095	0.009	0.041	0	Fibroblasts	CD3D
0	2.53969	0.036	0.009	0	Fibroblasts	MMP27
0	2.05862	0.038	0.012	0	Fibroblasts	SNAI1
6.84773e-303	-2.16682	0.019	0.057	3.70462e-300	Fibroblasts	GPR183
6.5334e-299	-2.40873	0.004	0.032	3.53457e-296	Fibroblasts	MYCT1
3.22364e-292	-3.28557	0.009	0.041	1.74399e-289	Fibroblasts	CD3G
1.93568e-291	-1.60792	0.045	0.092	1.0472e-288	Fibroblasts	FCER1A
2.16408e-288	-0.141749	0.808	0.629	1.17077e-285	Fibroblasts	VIM
1.19021e-279	-1.80998	0.007	0.036	6.43901e-277	Fibroblasts	IL3RA
4.3413e-278	2.16836	0.019	0.005	2.34864e-275	Fibroblasts	PLAC9
3.97088e-276	-1.91449	0.005	0.032	2.14825e-273	Fibroblasts	LYPD1
1.14727e-262	-1.0314	0.022	0.058	6.20673e-260	Fibroblasts	MT1X
2.16071e-262	-1.72684	0.009	0.038	1.16894e-259	Fibroblasts	ABCC2
3.25789e-252	-0.78403	0.077	0.129	1.76252e-249	Fibroblasts	ID4
5.96374e-250	-1.9719	0.02	0.053	3.22638e-247	Fibroblasts	MNDA
1.16127e-232	-1.04238	0.052	0.095	6.28245e-230	Fibroblasts	TAGLN
1.57264e-231	-2.93898	0.008	0.033	8.50796e-229	Fibroblasts	LTB
1.12323e-228	-1.02965	0.06	0.104	6.0767e-226	Fibroblasts	SLC2A3
5.85617e-221	-3.12464	0.007	0.031	3.16819e-218	Fibroblasts	LCK
1.26464e-220	-1.1412	0.02	0.051	6.8417e-218	Fibroblasts	IL4I1
1.23524e-218	0.277699	0.645	0.622	6.68265e-216	Fibroblasts	EMP1
6.47425e-214	-1.86841	0.032	0.066	3.50257e-211	Fibroblasts	IRF8
4.23676e-210	-0.844019	0.104	0.153	2.29209e-207	Fibroblasts	PTN
5.3684e-209	-2.40044	0.016	0.043	2.9043e-206	Fibroblasts	IL32
5.17299e-207	-3.06322	0.006	0.028	2.79859e-204	Fibroblasts	PTPRCAP
1.05603e-197	-3.57038	0.008	0.031	5.7131e-195	Fibroblasts	MYH11
2.93317e-197	0.708565	0.091	0.057	1.58685e-194	Fibroblasts	TMEM47
2.06307e-191	-1.68316	0.016	0.043	1.11612e-188	Fibroblasts	ALOX5AP
5.15891e-188	-0.201196	0.154	0.213	2.79097e-185	Fibroblasts	S100A13
8.49582e-187	-1.27197	0.065	0.104	4.59624e-184	Fibroblasts	FCER1G
1.00942e-186	-2.38728	0.014	0.038	5.46099e-184	Fibroblasts	WDFY4
6.42242e-178	-0.229888	0.16	0.218	3.47453e-175	Fibroblasts	SNAI2
7.84508e-178	-2.27038	0.003	0.021	4.24419e-175	Fibroblasts	CLDN5
1.17141e-173	-1.8228	0.046	0.079	6.33734e-171	Fibroblasts	LYZ
2.56366e-173	-3.33496	0.004	0.021	1.38694e-170	Fibroblasts	CCL22
1.54692e-172	-0.780032	0.042	0.076	8.36884e-170	Fibroblasts	AK5
3.13498e-172	0.972564	0.074	0.045	1.69603e-169	Fibroblasts	LOXL2
1.0972e-171	-1.69174	0.013	0.037	5.93583e-169	Fibroblasts	MMRN1
8.57902e-169	-0.155053	0.267	0.339	4.64125e-166	Fibroblasts	TSC22D1
2.09002e-168	-0.832654	0.026	0.054	1.1307e-165	Fibroblasts	BMP2
6.41951e-168	-1.77904	0.009	0.03	3.47295e-165	Fibroblasts	LST1
3.21545e-167	0.84494	0.05	0.027	1.73956e-164	Fibroblasts	C11orf96
1.02683e-165	-3.28017	0.007	0.027	5.55513e-163	Fibroblasts	CD8A
1.2817e-165	-0.0862933	0.017	0.041	6.93399e-163	Fibroblasts	FABP4
7.09313e-165	-0.443222	0.095	0.139	3.83738e-162	Fibroblasts	NES
1.02853e-164	-2.01878	0.003	0.018	5.56434e-162	Fibroblasts	KIF1A
1.54171e-159	-1.81209	0.045	0.077	8.34066e-157	Fibroblasts	ACTA2
7.2937e-147	-0.687362	0.028	0.054	3.94589e-144	Fibroblasts	NR4A2
3.66453e-143	0.544342	0.371	0.337	1.98251e-140	Fibroblasts	CALD1
2.28105e-142	-3.2466	0.002	0.015	1.23405e-139	Fibroblasts	IL1B
1.05471e-140	-0.755791	0.021	0.045	5.706e-138	Fibroblasts	CBFA2T3
1.17759e-138	1.28125	0.082	0.055	6.37079e-136	Fibroblasts	BMP4
1.35079e-133	-1.39796	0.006	0.021	7.30777e-131	Fibroblasts	FOXD3
1.31449e-129	-2.04888	0.006	0.021	7.11136e-127	Fibroblasts	CD69
2.67835e-128	-1.29635	0.028	0.052	1.44899e-125	Fibroblasts	TYROBP
1.05234e-125	-2.7606	0.004	0.018	5.69316e-123	Fibroblasts	CTSW
1.99011e-124	-0.609379	0.013	0.031	1.07665e-121	Fibroblasts	AC026785.2
1.93719e-123	0.766959	0.121	0.089	1.04802e-120	Fibroblasts	LSAMP
1.34918e-114	-2.70163	0.006	0.02	7.29904e-112	Fibroblasts	KLRB1
1.08105e-113	-3.29107	0.005	0.018	5.8485e-111	Fibroblasts	GZMK
6.02352e-106	-1.07347	0.057	0.084	3.25872e-103	Fibroblasts	AIF1
4.89508e-102	0.315928	0.174	0.138	2.64824e-99	Fibroblasts	IFITM1
1.81839e-100	-2.09185	0.01	0.024	9.8375e-98	Fibroblasts	LGALS2
2.70858e-99	-2.96898	0.002	0.013	1.46534e-96	Fibroblasts	CD40LG
2.94127e-99	-1.89996	0.016	0.033	1.59123e-96	Fibroblasts	CLEC10A
3.80252e-93	-0.535682	0.06	0.086	2.05717e-90	Fibroblasts	CALCRL
1.67168e-92	2.15447	0.011	0.004	9.04379e-90	Fibroblasts	HAPLN1
3.25989e-89	-2.90327	0.003	0.013	1.7636e-86	Fibroblasts	CCR7
7.04537e-87	0.395347	0.077	0.108	3.81154e-84	Fibroblasts	WNT5A
4.35187e-86	-0.138353	0.026	0.045	2.35436e-83	Fibroblasts	TMEM150C
1.32149e-85	-1.16196	0.003	0.012	7.14928e-83	Fibroblasts	SOX17
1.35313e-82	-0.673898	0.123	0.154	7.32046e-80	Fibroblasts	CD68
2.34524e-82	-1.71734	0.005	0.016	1.26877e-79	Fibroblasts	PKHD1L1
3.39994e-81	-0.841999	0.214	0.239	1.83937e-78	Fibroblasts	CRABP2
4.1283e-79	-0.880931	0.003	0.011	2.23341e-76	Fibroblasts	SELE
5.10915e-78	-0.456884	0.07	0.094	2.76405e-75	Fibroblasts	GNG11
1.82083e-75	-1.20528	0.02	0.035	9.85071e-73	Fibroblasts	C5AR1
2.00868e-74	-0.467082	0.02	0.036	1.0867e-71	Fibroblasts	FGFBP2
3.63199e-74	-2.17181	0.006	0.016	1.96491e-71	Fibroblasts	IL2RA
2.38745e-73	-0.0856516	0.043	0.063	1.29161e-70	Fibroblasts	ADAM12
1.31522e-64	0.0788873	0.217	0.262	7.11534e-62	Fibroblasts	SEMA3C
3.16332e-59	-0.111865	0.117	0.144	1.71136e-56	Fibroblasts	RASSF8
4.73632e-59	-1.16557	0.064	0.082	2.56235e-56	Fibroblasts	CDH5
6.75243e-56	-0.824558	0.003	0.01	3.65306e-53	Fibroblasts	LINC00636
1.25726e-55	-0.213944	0.114	0.14	6.80179e-53	Fibroblasts	AC016831.1
1.12979e-48	-0.197405	0.007	0.015	6.11214e-46	Fibroblasts	ARSI
1.60675e-47	-2.39716	0.002	0.007	8.69251e-45	Fibroblasts	TFF3
6.07579e-40	0.186786	0.013	0.022	3.287e-37	Fibroblasts	SOX2
4.8101e-39	-1.9378	0.003	0.008	2.60226e-36	Fibroblasts	CD1B
5.13756e-39	1.00599	0.041	0.03	2.77942e-36	Fibroblasts	NLGN4Y
6.56866e-38	-0.952676	0.003	0.009	3.55365e-35	Fibroblasts	GPR4
5.86217e-37	-0.191981	0.009	0.017	3.17143e-34	Fibroblasts	NMB
1.9292e-34	-0.555911	0.471	0.474	1.0437e-31	Fibroblasts	DST
1.81855e-33	-0.602715	0.017	0.025	9.83838e-31	Fibroblasts	PROX1
1.65097e-31	-0.62294	0.057	0.071	8.93175e-29	Fibroblasts	SYNPO2
7.66569e-30	-1.51591	0.004	0.009	4.14714e-27	Fibroblasts	CLEC9A
2.87521e-29	-1.70777	0.003	0.007	1.55549e-26	Fibroblasts	CD79A
6.99896e-28	-0.126586	0.116	0.102	3.78644e-25	Fibroblasts	PTGER3
3.01179e-24	-1.36805	0.004	0.008	1.62938e-21	Fibroblasts	IDO1
2.58294e-23	0.348977	0.035	0.027	1.39737e-20	Fibroblasts	NTNG1
7.11777e-23	0.385935	0.166	0.153	3.85071e-20	Fibroblasts	ID2
4.30639e-22	-0.0531724	0.106	0.122	2.32976e-19	Fibroblasts	RGCC
3.52393e-21	0.142504	0.039	0.049	1.90644e-18	Fibroblasts	IGFBP2
1.03328e-19	-0.804858	0.003	0.007	5.59004e-17	Fibroblasts	IFNG
1.74134e-15	-0.0462279	0.003	0.005	9.42067e-13	Fibroblasts	DKK4
3.3321e-15	-0.920832	0.004	0.007	1.80267e-12	Fibroblasts	MZB1
3.48224e-15	-0.668921	0.005	0.008	1.88389e-12	Fibroblasts	TNFRSF17
1.25107e-14	0.441996	0.09	0.081	6.7683e-12	Fibroblasts	SGCE
5.67058e-14	0.146502	0.209	0.231	3.06778e-11	Fibroblasts	BHLHE41
9.00414e-14	0.0827428	0.151	0.14	4.87124e-11	Fibroblasts	BASP1
1.2455e-10	0.63825	0.075	0.069	6.73815e-08	Fibroblasts	NR2F1
1.72476e-09	0.955495	0.029	0.035	9.33094e-07	Fibroblasts	NGFR
7.56087e-09	0.405335	0.015	0.018	4.09043e-06	Fibroblasts	SOX8
3.164e-08	0.700659	0.046	0.041	1.71173e-05	Fibroblasts	ID3
4.34786e-08	-0.602282	0.025	0.029	2.35219e-05	Fibroblasts	LYVE1
4.5506e-07	0.159091	0.034	0.03	0.000246187	Fibroblasts	CCL19
9.74327e-07	-0.0228589	0.004	0.006	0.000527111	Fibroblasts	TFPI2
2.96825e-06	-0.836401	0.023	0.026	0.00160583	Fibroblasts	C1QA
7.18054e-06	0.687215	0.019	0.017	0.00388467	Fibroblasts	MT1M
0.00106884	0.413063	0.047	0.044	0.57824	Fibroblasts	ZNF667-AS1
0.00142312	0.945878	0.024	0.026	0.769911	Fibroblasts	GATA2
0.00239136	-1.82151	0.002	0.003	1	Fibroblasts	HBD
0.00249432	-0.00139959	0.05	0.053	1	Fibroblasts	RAMP2
0.00375012	-0.663894	0.099	0.102	1	Fibroblasts	RNASE1
0.00477114	0.199545	0.002	0.003	1	Fibroblasts	IL24
0.0570614	-0.0558674	0.228	0.227	1	Fibroblasts	IGFBP7
0.130704	0.0955594	0.257	0.263	1	Fibroblasts	EPS8
0.304012	-0.482375	0.221	0.22	1	Fibroblasts	CRYAB
0.425614	-0.187864	0.207	0.204	1	Fibroblasts	SPARCL1
0.551662	0.328554	0.116	0.116	1	Fibroblasts	NR2F2
0	2.4696	0.796	0.179	0	Keratinocytes	S100A14
0	3.39439	0.732	0.124	0	Keratinocytes	SERPINB5
0	3.1835	0.744	0.138	0	Keratinocytes	AQP3
0	3.14465	0.692	0.134	0	Keratinocytes	MAL2
0	3.25227	0.695	0.14	0	Keratinocytes	LYPD3
0	2.13236	0.712	0.163	0	Keratinocytes	TACSTD2
0	5.38257	0.584	0.038	0	Keratinocytes	DSC1
0	2.14431	0.678	0.138	0	Keratinocytes	CAPNS2
0	1.74219	0.72	0.187	0	Keratinocytes	CLDN1
0	4.73986	0.562	0.036	0	Keratinocytes	KRTDAP
0	1.91681	0.672	0.166	0	Keratinocytes	TP63
0	4.20053	0.546	0.043	0	Keratinocytes	LY6D
0	2.23134	0.748	0.257	0	Keratinocytes	AHNAK2
0	-2.72769	0.288	0.754	0	Keratinocytes	VIM
0	1.57472	0.616	0.152	0	Keratinocytes	CXADR
0	2.68329	0.579	0.122	0	Keratinocytes	TMEM45A
0	1.2598	0.597	0.159	0	Keratinocytes	MIR205HG
0	3.04929	0.493	0.065	0	Keratinocytes	FGFBP1
0	2.59959	0.567	0.153	0	Keratinocytes	CRABP2
0	2.21524	0.503	0.1	0	Keratinocytes	BMP7
0	1.90748	0.608	0.224	0	Keratinocytes	KRT5
0	2.14463	0.474	0.09	0	Keratinocytes	RHOV
0	1.05678	0.57	0.208	0	Keratinocytes	NOTCH3
0	-3.48924	0.23	0.586	0	Keratinocytes	COL6A1
0	0.728027	0.639	0.288	0	Keratinocytes	TFAP2A
0	1.80374	0.45	0.102	0	Keratinocytes	GPR157
0	1.1977	0.541	0.211	0	Keratinocytes	KRT15
0	7.69808	0.343	0.013	0	Keratinocytes	KRT2
0	-4.37929	0.058	0.388	0	Keratinocytes	MMP2
0	1.1289	0.607	0.283	0	Keratinocytes	GSTP1
0	4.41528	0.338	0.018	0	Keratinocytes	SLPI
0	1.38654	0.45	0.133	0	Keratinocytes	FXYD3
0	-4.73174	0.028	0.345	0	Keratinocytes	CXCL12
0	2.3782	0.46	0.153	0	Keratinocytes	COL17A1
0	-3.22529	0.058	0.361	0	Keratinocytes	AQP1
0	1.98658	0.438	0.137	0	Keratinocytes	TUBB2B
0	-4.50378	0.054	0.354	0	Keratinocytes	COL6A3
0	5.30555	0.31	0.014	0	Keratinocytes	SERPINB2
0	0.649863	0.591	0.308	0	Keratinocytes	MICAL2
0	-4.14237	0.064	0.345	0	Keratinocytes	COL6A2
0	0.84877	0.768	0.489	0	Keratinocytes	TMEM123
0	0.525098	0.504	0.227	0	Keratinocytes	NSG1
0	0.665041	0.548	0.276	0	Keratinocytes	PALLD
0	1.94285	0.332	0.077	0	Keratinocytes	IFI27
0	-0.00886297	0.588	0.336	0	Keratinocytes	RAB38
0	-4.53594	0.017	0.266	0	Keratinocytes	MGP
0	-5.00542	0.024	0.271	0	Keratinocytes	FBN1
0	0.664362	0.651	0.404	0	Keratinocytes	SH3BGRL3
0	0.790507	0.564	0.318	0	Keratinocytes	ENAH
0	-0.737576	0.619	0.377	0	Keratinocytes	CAPG
0	0.844247	0.415	0.175	0	Keratinocytes	SLC25A39
0	-2.93465	0.036	0.274	0	Keratinocytes	IGFBP7
0	2.05494	0.291	0.055	0	Keratinocytes	DEFB1
0	2.59126	0.265	0.036	0	Keratinocytes	ACER1
0	2.61344	0.261	0.033	0	Keratinocytes	SOX15
0	-2.92807	0.09	0.314	0	Keratinocytes	CTSZ
0	0.83381	0.399	0.177	0	Keratinocytes	FOS
0	-1.8199	0.289	0.508	0	Keratinocytes	TSC22D3
0	0.489314	0.488	0.269	0	Keratinocytes	MYC
0	0.34678	0.491	0.275	0	Keratinocytes	PTGR1
0	-1.933	0.056	0.267	0	Keratinocytes	APOD
0	0.661635	0.407	0.196	0	Keratinocytes	HES1
0	-4.1995	0.038	0.245	0	Keratinocytes	SPARCL1
0	-3.65453	0.056	0.259	0	Keratinocytes	EDNRB
0	0.235521	0.793	0.592	0	Keratinocytes	HLA-B
0	0.763421	0.381	0.181	0	Keratinocytes	NDRG2
0	-2.2117	0.11	0.299	0	Keratinocytes	EPS8
0	-4.8086	0.027	0.212	0	Keratinocytes	SFRP2
0	-2.37767	0.161	0.339	0	Keratinocytes	MITF
0	-4.68664	0.015	0.193	0	Keratinocytes	THY1
0	-3.23495	0.049	0.223	0	Keratinocytes	SOX10
0	-3.67352	0.069	0.241	0	Keratinocytes	TRPM1
0	3.20118	0.183	0.014	0	Keratinocytes	NDUFA4L2
0	0.330297	0.553	0.386	0	Keratinocytes	LGALS3
0	-3.80502	0.03	0.197	0	Keratinocytes	PTGDS
0	1.48871	0.252	0.087	0	Keratinocytes	ID4
0	0.125792	0.425	0.261	0	Keratinocytes	BECN1
0	-2.2238	0.189	0.352	0	Keratinocytes	HTRA1
0	-2.76189	0.032	0.193	0	Keratinocytes	GYPC
0	-5.06614	0.009	0.17	0	Keratinocytes	TWIST1
0	-3.00927	0.081	0.24	0	Keratinocytes	TYR
0	-3.09024	0.072	0.227	0	Keratinocytes	MLANA
0	-5.09703	0.012	0.166	0	Keratinocytes	MFAP4
0	-4.45301	0.021	0.171	0	Keratinocytes	PDGFRA
0	-4.61253	0.013	0.161	0	Keratinocytes	VCAN
0	-3.03524	0.026	0.173	0	Keratinocytes	MEG3
0	-2.26255	0.113	0.258	0	Keratinocytes	COTL1
0	-1.90783	0.125	0.268	0	Keratinocytes	SNCA
0	1.32587	0.204	0.062	0	Keratinocytes	SOSTDC1
0	0.292669	0.341	0.201	0	Keratinocytes	ATOX1
0	0.876703	0.243	0.104	0	Keratinocytes	LAMB3
0	-5.59895	0.008	0.146	0	Keratinocytes	LUM
0	-2.87073	0.096	0.233	0	Keratinocytes	COL5A1
0	-1.81909	0.127	0.264	0	Keratinocytes	MARCKSL1
0	-1.16754	0.12	0.255	0	Keratinocytes	IGFBP5
0	0.227244	0.357	0.222	0	Keratinocytes	SCD
0	2.32857	0.211	0.078	0	Keratinocytes	PTGER3
0	0.651067	0.208	0.076	0	Keratinocytes	WNT5A
0	0.345842	0.307	0.176	0	Keratinocytes	CCND2
0	-0.476153	0.521	0.652	0	Keratinocytes	ITGB1
0	0.237804	0.311	0.181	0	Keratinocytes	FSCN1
0	0.316403	0.259	0.13	0	Keratinocytes	ID2
0	-2.55272	0.104	0.227	0	Keratinocytes	COL5A2
0	-5.34344	0.009	0.131	0	Keratinocytes	CD34
0	2.24242	0.147	0.025	0	Keratinocytes	BMP2
0	0.987228	0.295	0.173	0	Keratinocytes	HIST1H4C
0	-1.98511	0.041	0.163	0	Keratinocytes	RASSF8
0	0.338822	0.217	0.095	0	Keratinocytes	RGCC
0	-3.59715	0.019	0.138	0	Keratinocytes	RGS1
0	-3.83964	0.017	0.136	0	Keratinocytes	SOD3
0	-0.0132257	0.337	0.219	0	Keratinocytes	RGMB
0	-2.77793	0.062	0.18	0	Keratinocytes	AXL
0	1.21205	0.422	0.304	0	Keratinocytes	MAP1LC3B
0	-1.71431	0.076	0.193	0	Keratinocytes	CLU
0	-3.00489	0.06	0.177	0	Keratinocytes	MYL9
0	-3.12291	0.055	0.171	0	Keratinocytes	CD68
0	-2.63972	0.022	0.138	0	Keratinocytes	LMCD1
0	1.76086	0.145	0.034	0	Keratinocytes	CLDN4
0	-2.66956	0.042	0.153	0	Keratinocytes	NES
0	-2.88155	0.129	0.239	0	Keratinocytes	FBLN1
0	-4.44233	0.014	0.123	0	Keratinocytes	RNASE1
0	-1.4824	0.256	0.365	0	Keratinocytes	CALD1
0	-3.01894	0.03	0.138	0	Keratinocytes	IRF4
0	-2.57033	0.012	0.12	0	Keratinocytes	MEF2C
0	-1.36215	0.157	0.263	0	Keratinocytes	POSTN
0	-3.51777	0.032	0.137	0	Keratinocytes	NR2F2
0	-3.12549	0.018	0.123	0	Keratinocytes	DAAM2
0	-2.73782	0.015	0.116	0	Keratinocytes	SLC2A3
0	2.3991	0.131	0.031	0	Keratinocytes	C15orf48
0	0.220741	0.214	0.118	0	Keratinocytes	FKBP8
0	-4.12627	0.012	0.108	0	Keratinocytes	GNG11
0	1.61474	0.124	0.029	0	Keratinocytes	AREG
0	-3.65186	0.024	0.119	0	Keratinocytes	CD248
0	-1.4909	0.115	0.209	0	Keratinocytes	SLC43A3
0	-2.97443	0.03	0.123	0	Keratinocytes	SELENOM
0	-2.98352	0.008	0.101	0	Keratinocytes	SGCE
0	0.386667	0.168	0.078	0	Keratinocytes	KRT18
0	-2.10435	0.048	0.137	0	Keratinocytes	MC1R
0	0.114026	0.195	0.107	0	Keratinocytes	YIPF1
0	-2.22908	0.127	0.214	0	Keratinocytes	PMEL
0	-3.88593	0.007	0.094	0	Keratinocytes	TMEM176A
0	-2.4835	0.09	0.176	0	Keratinocytes	S100B
0	-4.98852	0.01	0.095	0	Keratinocytes	CDH5
0	-0.478587	0.403	0.487	0	Keratinocytes	ANXA1
0	-3.76233	0.03	0.113	0	Keratinocytes	FCER1G
0	-4.63364	0.01	0.093	0	Keratinocytes	TFPI
0	-1.30123	0.16	0.243	0	Keratinocytes	BHLHE41
0	-2.05424	0.092	0.174	0	Keratinocytes	TCF4
0	-2.28401	0.046	0.127	0	Keratinocytes	BIRC3
0	0.945559	0.11	0.03	0	Keratinocytes	DUSP2
0	-2.64441	0.012	0.092	0	Keratinocytes	GIMAP7
0	-5.32081	0.008	0.088	0	Keratinocytes	LYZ
0	-2.92934	0.022	0.101	0	Keratinocytes	ARHGAP4
0	0.114943	0.173	0.094	0	Keratinocytes	ITM2A
0	-1.00006	0.066	0.145	0	Keratinocytes	KIT
0	-1.24838	0.106	0.183	0	Keratinocytes	SPECC1
0	-2.12793	0.011	0.085	0	Keratinocytes	NR2F1
0	-1.20193	0.142	0.216	0	Keratinocytes	S100A13
0	-3.10956	0.005	0.079	0	Keratinocytes	TBX15
0	-2.50968	0.011	0.084	0	Keratinocytes	AK5
0	-2.58282	0.068	0.14	0	Keratinocytes	CPVL
0	-3.78245	0.008	0.08	0	Keratinocytes	ENPP1
0	-2.72837	0.095	0.167	0	Keratinocytes	HLA-DPA1
0	-1.68827	0.077	0.149	0	Keratinocytes	AC016831.1
0	-4.98417	0.008	0.079	0	Keratinocytes	CD93
0	-2.09102	0.038	0.109	0	Keratinocytes	LSAMP
0	-1.4902	0.088	0.158	0	Keratinocytes	IFITM1
0	0.977523	0.169	0.1	0	Keratinocytes	NUSAP1
0	0.334424	0.192	0.124	0	Keratinocytes	PTTG1
0	-2.29977	0.018	0.084	0	Keratinocytes	CRMP1
0	-4.11883	0.008	0.073	0	Keratinocytes	TWIST2
0	-2.93035	0.012	0.076	0	Keratinocytes	TMEM47
0	-1.9491	0.109	0.173	0	Keratinocytes	TFAP2B
0	-1.54739	0.181	0.244	0	Keratinocytes	MFSD12
0	-1.53816	0.213	0.275	0	Keratinocytes	THBS2
0	-4.81405	0.008	0.07	0	Keratinocytes	COCH
0	0.778975	0.101	0.039	0	Keratinocytes	MT1X
0	-1.73193	0.046	0.107	0	Keratinocytes	FRZB
0	-3.70745	0.023	0.083	0	Keratinocytes	BCAN
0	-3.18659	0.032	0.091	0	Keratinocytes	AIF1
0	-5.85802	0.004	0.062	0	Keratinocytes	ECSCR
0	-1.12543	0.062	0.12	0	Keratinocytes	STRADB
0	0.814281	0.163	0.106	0	Keratinocytes	IGFBP3
0	-4.04513	0.025	0.082	0	Keratinocytes	ACTA2
0	-4.55665	0.006	0.063	0	Keratinocytes	RAMP2
0	-5.06904	0.006	0.061	0	Keratinocytes	PLVAP
0	0.864129	0.125	0.07	0	Keratinocytes	CDK1
0	-4.11346	0.016	0.071	0	Keratinocytes	IRF8
0	-4.33407	0.008	0.061	0	Keratinocytes	MFAP5
0	-1.13046	0.076	0.128	0	Keratinocytes	TM4SF1
0	0.805783	0.111	0.061	0	Keratinocytes	CDC20
0	-3.40642	0.018	0.068	0	Keratinocytes	CXCR4
0	-3.77948	0.01	0.06	0	Keratinocytes	LOXL2
0	-3.39472	0.011	0.06	0	Keratinocytes	GPR183
0	-1.83316	0.034	0.083	0	Keratinocytes	PLP1
0	-5.19556	0.006	0.055	0	Keratinocytes	RGS5
0	-3.41488	0.005	0.052	0	Keratinocytes	HPSE2
0	-2.24841	0.022	0.068	0	Keratinocytes	ADAM12
0	-3.19383	0.024	0.069	0	Keratinocytes	CD52
0	0.696993	0.098	0.055	0	Keratinocytes	BIRC5
0	-3.3492	0.015	0.056	0	Keratinocytes	TYROBP
0	-4.46676	0.01	0.05	0	Keratinocytes	CD3E
0	-5.35736	0.005	0.045	0	Keratinocytes	FABP4
0	0.755407	0.078	0.039	0	Keratinocytes	IGFBP2
0	-3.83194	0.007	0.046	0	Keratinocytes	IL32
0	-2.72362	0.014	0.052	0	Keratinocytes	INHBA
0	-2.60116	0.014	0.051	0	Keratinocytes	EMX2
0	-0.59824	0.598	0.634	0	Keratinocytes	EMP1
0	-4.94068	0.006	0.042	0	Keratinocytes	CD3D
0	-2.91552	0.017	0.053	0	Keratinocytes	LEPR
0	-6.38098	0.003	0.039	0	Keratinocytes	MMRN1
0	-4.36103	0.008	0.042	0	Keratinocytes	CD3G
0	-4.74555	0.007	0.04	0	Keratinocytes	WDFY4
0	-0.192408	0.059	0.027	0	Keratinocytes	CD1A
0	-4.70905	0.003	0.033	0	Keratinocytes	MYCT1
0	-6.61292	0.003	0.033	0	Keratinocytes	MYH11
0	-3.74818	0.005	0.035	0	Keratinocytes	NTNG1
0	-4.79408	0.005	0.034	0	Keratinocytes	LYVE1
0	-5.28656	0.002	0.031	0	Keratinocytes	C1QA
0	1.5563	0.041	0.013	0	Keratinocytes	CCL22
0	-0.883896	0.429	0.432	0	Keratinocytes	FBXO7
2.52026e-304	-3.23669	0.008	0.039	1.36346e-301	Keratinocytes	FGFBP2
1.88372e-294	-2.611	0.012	0.044	1.01909e-291	Keratinocytes	ALOX5AP
2.78584e-289	-0.756847	0.249	0.297	1.50714e-286	Keratinocytes	QPCT
3.77949e-287	0.61247	0.178	0.121	2.0447e-284	Keratinocytes	MKI67
9.66633e-285	0.949749	0.18	0.124	5.22949e-282	Keratinocytes	TOP2A
1.07623e-282	-2.14912	0.114	0.164	5.82241e-280	Keratinocytes	MYLK
7.95999e-282	1.34839	0.128	0.08	4.30635e-279	Keratinocytes	SLCO4A1
1.48466e-280	0.0416202	0.146	0.09	8.032e-278	Keratinocytes	FAM207A
5.35688e-276	-0.00154599	0.146	0.092	2.89807e-273	Keratinocytes	ATF3
2.01963e-272	2.83271	0.124	0.081	1.09262e-269	Keratinocytes	HMOX1
1.19237e-266	-0.56819	0.597	0.573	6.45071e-264	Keratinocytes	LENG8
2.72105e-263	-2.81697	0.054	0.095	1.47209e-260	Keratinocytes	TAGLN
1.84661e-258	-4.40142	0.005	0.029	9.99014e-256	Keratinocytes	PTPRCAP
4.87825e-258	-0.0173691	0.092	0.052	2.63914e-255	Keratinocytes	BMP4
8.58581e-254	0.330948	0.124	0.077	4.64492e-251	Keratinocytes	GFAP
3.61056e-251	-2.94746	0.01	0.037	1.95331e-248	Keratinocytes	C11orf96
8.78064e-244	-1.34584	0.171	0.214	4.75033e-241	Keratinocytes	LIPA
6.2015e-240	-4.56866	0.005	0.028	3.35501e-237	Keratinocytes	PROX1
7.15193e-214	-0.890578	0.007	0.03	3.8692e-211	Keratinocytes	GATA2
1.88958e-212	-1.41308	0.02	0.05	1.02226e-209	Keratinocytes	DPP6
2.93346e-212	-0.407114	0.083	0.049	1.587e-209	Keratinocytes	ASPN
1.07231e-211	-2.23702	0.011	0.035	5.80119e-209	Keratinocytes	CCL19
1.55056e-207	-4.13139	0.005	0.026	8.38854e-205	Keratinocytes	LGALS2
1.11746e-206	-0.221963	0.407	0.291	6.04545e-204	Keratinocytes	PRR13
8.60468e-206	-2.43494	0.028	0.058	4.65513e-203	Keratinocytes	EDNRA
8.47233e-204	-4.40271	0.003	0.021	4.58353e-201	Keratinocytes	CLDN5
1.51738e-202	-2.17237	0.009	0.031	8.20904e-200	Keratinocytes	LYPD1
6.62475e-200	-1.5479	0.014	0.039	3.58399e-197	Keratinocytes	LGR5
5.92733e-195	-4.34732	0.007	0.027	3.20669e-192	Keratinocytes	CD8A
6.27046e-193	0.515144	0.124	0.083	3.39232e-190	Keratinocytes	CENPF
3.38198e-190	-0.178478	0.366	0.266	1.82965e-187	Keratinocytes	HERC2
2.89901e-183	-2.36332	0.054	0.087	1.56837e-180	Keratinocytes	CALCRL
3.06083e-181	0.285347	0.169	0.119	1.65591e-178	Keratinocytes	ANKRD37
2.54674e-179	-1.82671	0.016	0.04	1.37778e-176	Keratinocytes	CES1
2.01793e-176	-1.52172	0.033	0.062	1.0917e-173	Keratinocytes	HACD1
7.04251e-174	-2.44637	0.017	0.041	3.81e-171	Keratinocytes	CD83
7.87638e-169	-3.8978	0.01	0.03	4.26112e-166	Keratinocytes	LCK
2.77453e-168	-3.50175	0.004	0.021	1.50102e-165	Keratinocytes	CD69
6.32808e-165	-4.99068	0.003	0.018	3.42349e-162	Keratinocytes	GZMK
1.20339e-162	-2.00656	0.021	0.045	6.51033e-160	Keratinocytes	CBFA2T3
4.59711e-155	-1.01456	0.193	0.227	2.48704e-152	Keratinocytes	APOE
8.72703e-152	-3.33548	0.012	0.032	4.72132e-149	Keratinocytes	LTB
6.47699e-150	-3.56224	0.014	0.034	3.50405e-147	Keratinocytes	CLEC10A
7.59394e-149	-2.85661	0.005	0.021	4.10832e-146	Keratinocytes	SOX8
1.39142e-144	-2.69421	0.014	0.034	7.52758e-142	Keratinocytes	IL3RA
4.16118e-143	0.32889	0.09	0.059	2.2512e-140	Keratinocytes	UBE2C
2.12623e-139	-1.11717	0.024	0.046	1.15029e-136	Keratinocytes	MT1F
7.09494e-137	0.680627	0.482	0.471	3.83836e-134	Keratinocytes	DST
1.41332e-136	-1.48607	0.03	0.054	7.64608e-134	Keratinocytes	NR4A2
5.70119e-136	-3.98179	0.004	0.019	3.08434e-133	Keratinocytes	CTSW
8.6891e-135	0.216524	0.719	0.617	4.7008e-132	Keratinocytes	HMGN2
3.13091e-134	-4.09633	0.006	0.02	1.69382e-131	Keratinocytes	KLRB1
2.43433e-129	-0.0620387	0.034	0.017	1.31697e-126	Keratinocytes	SOX2
7.49352e-127	-0.657824	0.116	0.151	4.05399e-124	Keratinocytes	CPE
1.57019e-124	-0.0398022	0.293	0.336	8.49475e-122	Keratinocytes	STMN1
6.08793e-124	-1.68027	0.017	0.036	3.29357e-121	Keratinocytes	ABCC2
1.1003e-119	-0.37261	0.007	0.021	5.9526e-117	Keratinocytes	FOXD3
6.81343e-119	-2.33492	0.006	0.02	3.68607e-116	Keratinocytes	SNAI1
2.33005e-115	-0.108002	0.232	0.174	1.26056e-112	Keratinocytes	FAM210B
3.79334e-111	-4.74312	0.004	0.016	2.0522e-108	Keratinocytes	PKHD1L1
5.16119e-110	-2.47617	0.03	0.051	2.7922e-107	Keratinocytes	MNDA
1.16445e-109	-4.23583	0.002	0.013	6.29966e-107	Keratinocytes	CD40LG
2.28545e-109	0.344131	0.023	0.011	1.23643e-106	Keratinocytes	ARSI
1.77163e-103	-3.00244	0.005	0.017	9.58449e-101	Keratinocytes	IL2RA
8.94586e-102	0.3756	0.296	0.243	4.83971e-99	Keratinocytes	SEMA3C
3.01677e-101	-0.560615	0.182	0.135	1.63207e-98	Keratinocytes	SPRY1
4.96343e-97	-1.70435	0.012	0.026	2.68521e-94	Keratinocytes	GLI1
1.78006e-96	-2.06989	0.103	0.125	9.63015e-94	Keratinocytes	DCT
1.83688e-96	0.134993	0.173	0.136	9.93753e-94	Keratinocytes	PTN
2.2097e-93	-0.476611	0.109	0.079	1.19545e-90	Keratinocytes	IL33
7.82692e-92	-4.2202	0.003	0.013	4.23436e-89	Keratinocytes	CCR7
1.70965e-91	0.420374	0.314	0.264	9.24923e-89	Keratinocytes	HMGB2
6.32182e-88	-0.190339	0.267	0.209	3.42011e-85	Keratinocytes	CRYAB
4.51173e-86	-3.33807	0.002	0.011	2.44084e-83	Keratinocytes	SELE
6.94572e-82	-0.666833	0.167	0.127	3.75763e-79	Keratinocytes	TSPAN33
8.64854e-82	-0.810261	0.099	0.071	4.67886e-79	Keratinocytes	C1orf54
2.49642e-79	-2.35637	0.02	0.035	1.35056e-76	Keratinocytes	C5AR1
7.82338e-79	0.0554228	0.166	0.132	4.23245e-76	Keratinocytes	RRM2
2.6077e-76	-3.03183	0.003	0.012	1.41077e-73	Keratinocytes	SOX17
9.92079e-75	-1.28164	0.028	0.045	5.36715e-72	Keratinocytes	TMEM150C
7.28372e-71	-1.82248	0.014	0.027	3.94049e-68	Keratinocytes	CRABP1
2.37079e-69	-1.65347	0.037	0.054	1.2826e-66	Keratinocytes	PKIB
8.26953e-67	-3.35806	0.002	0.009	4.47381e-64	Keratinocytes	GPR4
1.83202e-59	-1.93332	0.055	0.072	9.91122e-57	Keratinocytes	SYNPO2
2.24532e-58	-0.203363	0.043	0.03	1.21472e-55	Keratinocytes	NLGN4Y
4.10952e-58	-0.1592	0.621	0.491	2.22325e-55	Keratinocytes	PSME1
1.35893e-52	-0.761033	0.129	0.145	7.35183e-50	Keratinocytes	BASP1
2.08163e-47	0.302287	0.226	0.197	1.12616e-44	Keratinocytes	TYMS
4.05064e-47	-1.57814	0.102	0.079	2.1914e-44	Keratinocytes	FCER1A
1.24377e-45	-0.751633	0.181	0.145	6.72879e-43	Keratinocytes	SFRP1
3.2987e-45	-3.61142	0.002	0.007	1.7846e-42	Keratinocytes	TFF3
1.22613e-44	-1.21304	0.317	0.291	6.63336e-42	Keratinocytes	ARHGDIB
2.72865e-43	-3.45314	0.003	0.008	1.4762e-40	Keratinocytes	CD1B
1.84362e-40	-2.63012	0.003	0.009	9.974e-38	Keratinocytes	PLAC9
7.69882e-40	-1.55618	0.008	0.015	4.16506e-37	Keratinocytes	MMP27
8.07876e-40	-0.316627	0.024	0.016	4.37061e-37	Keratinocytes	MT1M
9.21941e-40	-2.93048	0.004	0.009	4.9877e-37	Keratinocytes	CLEC9A
1.41927e-34	-0.316831	0.199	0.163	7.67823e-32	Keratinocytes	SLC25A37
5.52422e-33	-2.0507	0.004	0.008	2.98861e-30	Keratinocytes	IDO1
1.01849e-32	-0.249721	0.008	0.004	5.51003e-30	Keratinocytes	DKK4
2.10835e-31	-1.22598	0.035	0.045	1.14062e-28	Keratinocytes	GEM
2.14675e-30	-1.47525	0.152	0.124	1.16139e-27	Keratinocytes	INSIG1
3.20077e-30	-0.406846	0.43	0.341	1.73161e-27	Keratinocytes	CD109
1.82915e-28	-0.993673	0.193	0.157	9.89568e-26	Keratinocytes	AKR1C1
5.29119e-28	-0.549587	0.054	0.043	2.86253e-25	Keratinocytes	IL4I1
3.49164e-26	-0.210294	0.034	0.026	1.88898e-23	Keratinocytes	AC026785.2
5.09405e-25	0.155252	0.33	0.302	2.75588e-22	Keratinocytes	ITGA6
3.20809e-23	-2.43661	0.003	0.007	1.73558e-20	Keratinocytes	CD79A
4.62875e-23	-0.728486	0.038	0.047	2.50415e-20	Keratinocytes	ZNF667-AS1
1.68473e-18	-0.975914	0.003	0.006	9.11441e-16	Keratinocytes	TFPI2
2.04684e-18	-0.769244	0.23	0.193	1.10734e-15	Keratinocytes	PCDH7
6.62683e-17	-0.318351	0.534	0.457	3.58511e-14	Keratinocytes	APCDD1
8.70741e-16	-1.0065	0.04	0.033	4.71071e-13	Keratinocytes	NGFR
1.23795e-14	-0.985261	0.228	0.218	6.69733e-12	Keratinocytes	PBXIP1
2.98062e-14	-0.31383	0.009	0.013	1.61252e-11	Keratinocytes	IL1B
3.76834e-12	-1.55402	0.004	0.006	2.03867e-09	Keratinocytes	HAPLN1
5.40168e-12	-0.942487	0.063	0.053	2.92231e-09	Keratinocytes	COL21A1
5.35053e-11	-0.743689	0.189	0.186	2.89464e-08	Keratinocytes	SOX9
1.24569e-09	-0.481166	0.349	0.32	6.73919e-07	Keratinocytes	TSC22D1
1.77209e-09	-1.85172	0.004	0.006	9.58701e-07	Keratinocytes	IFNG
2.35667e-09	-0.469321	0.013	0.016	1.27496e-06	Keratinocytes	KIF1A
2.17504e-08	-0.64418	0.005	0.007	1.1767e-05	Keratinocytes	TNFRSF17
7.18882e-08	-0.400775	0.183	0.161	3.88915e-05	Keratinocytes	MAD1L1
8.94044e-08	-1.452	0.023	0.027	4.83678e-05	Keratinocytes	LST1
3.16878e-07	-1.1218	0.076	0.067	0.000171431	Keratinocytes	VWF
5.14253e-06	-1.08929	0.09	0.081	0.00278211	Keratinocytes	SLC8A1
0.000156673	-0.264783	0.262	0.236	0.0847601	Keratinocytes	GPX3
0.000200033	-1.75296	0.005	0.007	0.108218	Keratinocytes	MZB1
0.000639531	-0.666043	0.114	0.103	0.345986	Keratinocytes	ZNF330
0.000735202	4.52564	0.004	0.003	0.397744	Keratinocytes	HBD
0.00549617	-0.79875	0.45	0.385	1	Keratinocytes	CCND1
0.00981512	-0.830953	0.045	0.041	1	Keratinocytes	ID3
0.0115503	-0.711816	0.164	0.158	1	Keratinocytes	NTRK2
0.0624324	-0.607868	0.225	0.203	1	Keratinocytes	SNAI2
0.129393	-1.21912	0.008	0.009	1	Keratinocytes	LINC00636
0.133465	-0.585466	0.003	0.003	1	Keratinocytes	IL24
0.259499	-1.31896	0.165	0.15	1	Keratinocytes	TYRP1
0.518919	-0.615738	0.242	0.214	1	Keratinocytes	CYB561A3
0.630354	-1.11674	0.015	0.015	1	Keratinocytes	NMB
0	2.78217	0.793	0.177	0	Adnexal cells	KRT15
0	2.11842	0.802	0.204	0	Adnexal cells	KRT5
0	2.31101	0.758	0.203	0	Adnexal cells	CLDN1
0	2.91916	0.697	0.159	0	Adnexal cells	MIR205HG
0	1.71831	0.741	0.216	0	Adnexal cells	S100A14
0	3.34817	0.627	0.102	0	Adnexal cells	SOX9
0	-4.04914	0.231	0.745	0	Adnexal cells	VIM
0	2.16523	0.695	0.183	0	Adnexal cells	TP63
0	2.47328	0.642	0.166	0	Adnexal cells	CXADR
0	2.01066	0.665	0.196	0	Adnexal cells	TACSTD2
0	1.55913	0.545	0.15	0	Adnexal cells	COL17A1
0	1.94205	0.57	0.182	0	Adnexal cells	CAPNS2
0	0.9436	0.552	0.191	0	Adnexal cells	LYPD3
0	1.31884	0.652	0.3	0	Adnexal cells	TFAP2A
0	1.16735	0.571	0.223	0	Adnexal cells	NOTCH3
0	0.777924	0.525	0.19	0	Adnexal cells	SERPINB5
0	0.919825	0.532	0.204	0	Adnexal cells	AQP3
0	1.54025	0.599	0.278	0	Adnexal cells	PALLD
0	1.48794	0.477	0.161	0	Adnexal cells	TMEM45A
0	-4.33856	0.066	0.372	0	Adnexal cells	MMP2
0	1.8067	0.487	0.19	0	Adnexal cells	HES1
0	2.06794	0.41	0.119	0	Adnexal cells	RHOV
0	0.948353	0.782	0.498	0	Adnexal cells	TMEM123
0	-4.46393	0.058	0.341	0	Adnexal cells	COL6A3
0	0.843636	0.481	0.198	0	Adnexal cells	MAL2
0	1.75013	0.428	0.151	0	Adnexal cells	FXYD3
0	-4.66033	0.07	0.346	0	Adnexal cells	AQP1
0	1.25266	0.866	0.594	0	Adnexal cells	HMGN2
0	2.07511	0.444	0.177	0	Adnexal cells	APOE
0	1.45729	0.588	0.321	0	Adnexal cells	MICAL2
0	-2.17365	0.244	0.508	0	Adnexal cells	TSC22D3
0	1.43676	0.53	0.277	0	Adnexal cells	PTGR1
0	-4.72022	0.072	0.323	0	Adnexal cells	CXCL12
0	0.921447	0.585	0.347	0	Adnexal cells	RAB38
0	4.08388	0.324	0.092	0	Adnexal cells	INSIG1
0	2.4649	0.325	0.095	0	Adnexal cells	LAMB3
0	-4.5146	0.032	0.259	0	Adnexal cells	FBN1
0	2.64896	0.339	0.118	0	Adnexal cells	MYLK
0	2.73033	0.275	0.055	0	Adnexal cells	SOSTDC1
0	1.50859	0.403	0.187	0	Adnexal cells	SLC25A39
0	-4.26567	0.038	0.254	0	Adnexal cells	EDNRB
0	1.59524	0.349	0.137	0	Adnexal cells	GPR157
0	1.70583	0.295	0.084	0	Adnexal cells	TM4SF1
0	1.55765	0.346	0.137	0	Adnexal cells	SLC25A37
0	-4.30381	0.034	0.242	0	Adnexal cells	TYR
0	-4.8109	0.034	0.24	0	Adnexal cells	TRPM1
0	0.903527	0.751	0.545	0	Adnexal cells	LENG8
0	-2.91028	0.055	0.26	0	Adnexal cells	IGFBP7
0	1.20781	0.483	0.28	0	Adnexal cells	MYC
0	-3.83273	0.057	0.258	0	Adnexal cells	APOD
0	-4.21646	0.03	0.229	0	Adnexal cells	MLANA
0	-2.60119	0.141	0.335	0	Adnexal cells	MITF
0	1.38825	0.364	0.171	0	Adnexal cells	CCND2
0	-3.97794	0.035	0.218	0	Adnexal cells	SOX10
0	1.29825	0.338	0.156	0	Adnexal cells	FAM210B
0	0.813897	0.373	0.191	0	Adnexal cells	NDRG2
0	-5.07037	0.023	0.205	0	Adnexal cells	SFRP2
0	1.05972	0.394	0.213	0	Adnexal cells	RGMB
0	1.3188	0.626	0.445	0	Adnexal cells	DST
0	1.65316	0.295	0.114	0	Adnexal cells	PTN
0	0.544923	0.667	0.488	0	Adnexal cells	PSME1
0	-2.94172	0.14	0.318	0	Adnexal cells	COL6A2
0	2.1183	0.248	0.073	0	Adnexal cells	DEFB1
0	1.1096	0.325	0.151	0	Adnexal cells	BMP7
0	-2.46979	0.095	0.267	0	Adnexal cells	SNCA
0	-2.53482	0.086	0.257	0	Adnexal cells	COTL1
0	-3.45016	0.055	0.224	0	Adnexal cells	PMEL
0	0.557036	0.5	0.332	0	Adnexal cells	CD109
0	-2.44659	0.076	0.244	0	Adnexal cells	MGP
0	-3.5795	0.025	0.188	0	Adnexal cells	GYPC
0	-3.96496	0.025	0.184	0	Adnexal cells	THY1
0	0.719883	0.419	0.26	0	Adnexal cells	HERC2
0	-1.13474	0.494	0.652	0	Adnexal cells	EMP1
0	-2.18066	0.139	0.295	0	Adnexal cells	CTSZ
0	0.597431	0.583	0.427	0	Adnexal cells	SH3BGRL3
0	-0.355058	0.526	0.373	0	Adnexal cells	CCND1
0	-4.6749	0.01	0.163	0	Adnexal cells	TWIST1
0	-1.68903	0.155	0.306	0	Adnexal cells	NSG1
0	-2.32292	0.083	0.229	0	Adnexal cells	COL5A1
0	0.541013	0.469	0.323	0	Adnexal cells	GSTP1
0	0.521119	0.474	0.33	0	Adnexal cells	AHNAK2
0	0.570483	0.487	0.343	0	Adnexal cells	ENAH
0	-0.369705	0.336	0.198	0	Adnexal cells	CRYAB
0	-3.63306	0.049	0.186	0	Adnexal cells	PTGDS
0	-3.56442	0.027	0.163	0	Adnexal cells	PDGFRA
0	-4.49257	0.032	0.166	0	Adnexal cells	MEG3
0	0.909193	0.269	0.138	0	Adnexal cells	NTRK2
0	0.270036	0.437	0.306	0	Adnexal cells	STMN1
0	-3.5818	0.027	0.156	0	Adnexal cells	MFAP4
0	-4.59163	0.011	0.139	0	Adnexal cells	LUM
0	-2.17727	0.18	0.308	0	Adnexal cells	QPCT
0	0.591772	0.399	0.273	0	Adnexal cells	BECN1
0	0.953946	0.255	0.129	0	Adnexal cells	FGFBP1
0	-1.94194	0.137	0.263	0	Adnexal cells	POSTN
0	0.552114	0.302	0.177	0	Adnexal cells	HIST1H4C
0	1.31715	0.257	0.132	0	Adnexal cells	SFRP1
0	-3.05674	0.047	0.168	0	Adnexal cells	CD68
0	-4.45236	0.014	0.134	0	Adnexal cells	RGS1
0	-3.56563	0.017	0.136	0	Adnexal cells	IGFBP3
0	-2.37228	0.039	0.158	0	Adnexal cells	RASSF8
0	-1.22653	0.222	0.339	0	Adnexal cells	HTRA1
0	0.487498	0.358	0.245	0	Adnexal cells	THBS2
0	-3.56098	0.023	0.135	0	Adnexal cells	IRF4
0	0.460851	0.33	0.219	0	Adnexal cells	MARCKSL1
0	-2.92008	0.037	0.148	0	Adnexal cells	KIT
0	-2.63886	0.066	0.177	0	Adnexal cells	S100B
0	-2.73315	0.112	0.222	0	Adnexal cells	SPARCL1
0	0.432004	0.405	0.296	0	Adnexal cells	PRR13
0	-1.21757	0.172	0.279	0	Adnexal cells	EPS8
0	-4.33137	0.009	0.116	0	Adnexal cells	MEF2C
0	-3.9597	0.012	0.119	0	Adnexal cells	DAAM2
0	-1.6862	0.114	0.22	0	Adnexal cells	COL5A2
0	-2.90273	0.065	0.17	0	Adnexal cells	TYRP1
0	2.47871	0.136	0.035	0	Adnexal cells	PKIB
0	-4.91747	0.017	0.118	0	Adnexal cells	RNASE1
0	2.10005	0.14	0.04	0	Adnexal cells	CLDN4
0	1.67439	0.325	0.225	0	Adnexal cells	GPX3
0	0.837086	0.314	0.216	0	Adnexal cells	MFSD12
0	1.31009	0.182	0.086	0	Adnexal cells	FAM207A
0	-2.11213	0.052	0.147	0	Adnexal cells	VCAN
0	1.65145	0.159	0.065	0	Adnexal cells	ACER1
0	-0.828159	0.248	0.341	0	Adnexal cells	TSC22D1
0	-2.8341	0.034	0.127	0	Adnexal cells	SOD3
0	-2.87422	0.018	0.11	0	Adnexal cells	LSAMP
0	-0.985251	0.144	0.235	0	Adnexal cells	FOS
0	-1.16979	0.114	0.205	0	Adnexal cells	SLC43A3
0	0.445216	0.283	0.192	0	Adnexal cells	FSCN1
0	0.310768	0.403	0.313	0	Adnexal cells	MAP1LC3B
0	-1.73022	0.069	0.159	0	Adnexal cells	IFITM1
0	-3.27468	0.02	0.11	0	Adnexal cells	SLC2A3
0	-1.86421	0.053	0.141	0	Adnexal cells	IFI27
0	-2.75365	0.028	0.115	0	Adnexal cells	CD248
0	-3.28519	0.016	0.103	0	Adnexal cells	GNG11
0	-3.54607	0.011	0.097	0	Adnexal cells	SGCE
0	-2.76114	0.035	0.121	0	Adnexal cells	CD34
0	0.475685	0.306	0.221	0	Adnexal cells	CRABP2
0	1.06125	0.173	0.089	0	Adnexal cells	ATF3
0	0.577198	0.18	0.096	0	Adnexal cells	ITM2A
0	1.88226	0.122	0.038	0	Adnexal cells	MT1X
0	0.253151	0.27	0.187	0	Adnexal cells	PCDH7
0	-1.48556	0.102	0.183	0	Adnexal cells	CLU
0	-1.87017	0.161	0.241	0	Adnexal cells	IGFBP5
0	-2.08315	0.45	0.529	0	Adnexal cells	COL6A1
0	-4.68717	0.012	0.091	0	Adnexal cells	CDH5
0	-3.87763	0.011	0.09	0	Adnexal cells	TMEM176A
0	-2.07303	0.039	0.117	0	Adnexal cells	SELENOM
0	1.19322	0.313	0.236	0	Adnexal cells	SCD
0	-4.6041	0.005	0.082	0	Adnexal cells	AK5
0	-4.28814	0.012	0.089	0	Adnexal cells	GIMAP7
0	-1.57349	0.232	0.309	0	Adnexal cells	ARHGDIB
0	-2.84157	0.057	0.132	0	Adnexal cells	DCT
0	-3.07809	0.034	0.109	0	Adnexal cells	FCER1G
0	1.96138	0.11	0.036	0	Adnexal cells	AREG
0	0.148179	0.197	0.123	0	Adnexal cells	TSPAN33
0	-1.90356	0.157	0.229	0	Adnexal cells	FBLN1
0	-3.67074	0.01	0.082	0	Adnexal cells	NR2F1
0	-2.27493	0.056	0.128	0	Adnexal cells	NR2F2
0	-1.61133	0.06	0.131	0	Adnexal cells	MC1R
0	-4.24354	0.014	0.084	0	Adnexal cells	LYZ
0	-3.86774	0.014	0.083	0	Adnexal cells	BCAN
0	-2.0953	0.073	0.142	0	Adnexal cells	NES
0	0.824218	0.153	0.085	0	Adnexal cells	KRT18
0	-2.02127	0.07	0.137	0	Adnexal cells	CPVL
0	-5.48682	0.022	0.088	0	Adnexal cells	KRT2
0	-3.70535	0.01	0.075	0	Adnexal cells	TBX15
0	-3.90893	0.011	0.075	0	Adnexal cells	CD93
0	-2.68694	0.033	0.096	0	Adnexal cells	ARHGAP4
0	-2.88471	0.018	0.081	0	Adnexal cells	CRMP1
0	-2.57136	0.021	0.084	0	Adnexal cells	PLP1
0	0.778158	0.153	0.092	0	Adnexal cells	WNT5A
0	2.42098	0.083	0.025	0	Adnexal cells	LGR5
0	-2.29777	0.029	0.086	0	Adnexal cells	TFPI
0	-4.79298	0.005	0.059	0	Adnexal cells	ECSCR
0	1.5065	0.095	0.042	0	Adnexal cells	C15orf48
0	0.767434	0.085	0.033	0	Adnexal cells	TMEM150C
0	-3.61469	0.017	0.068	0	Adnexal cells	IRF8
0	-3.92443	0.008	0.059	0	Adnexal cells	MFAP5
0	-4.29042	0.016	0.066	0	Adnexal cells	COCH
0	-4.77682	0.008	0.058	0	Adnexal cells	PLVAP
0	-3.09921	0.012	0.06	0	Adnexal cells	RAMP2
0	-3.65235	0.012	0.058	0	Adnexal cells	GPR183
0	0.836529	0.082	0.039	0	Adnexal cells	DUSP2
0	0.793726	0.081	0.038	0	Adnexal cells	ZNF667-AS1
0	-2.20659	0.019	0.062	0	Adnexal cells	ASPN
0	-3.13737	0.009	0.049	0	Adnexal cells	HPSE2
0	2.80801	0.046	0.006	0	Adnexal cells	IL1B
0	-3.66333	0.012	0.052	0	Adnexal cells	RGS5
1.68174e-303	-1.73875	0.057	0.113	9.0982e-301	Adnexal cells	PTGER3
4.12022e-303	0.13021	0.349	0.432	2.22904e-300	Adnexal cells	LGALS3
2.68092e-295	-0.972221	0.143	0.213	1.45038e-292	Adnexal cells	S100A13
3.04867e-295	-1.43553	0.023	0.067	1.64933e-292	Adnexal cells	BMP4
2.20848e-289	-2.34232	0.039	0.087	1.19479e-286	Adnexal cells	AIF1
3.12413e-288	-5.1503	0.005	0.037	1.69016e-285	Adnexal cells	MMRN1
7.61206e-280	-1.80296	0.065	0.12	4.11813e-277	Adnexal cells	BIRC3
3.73241e-278	-3.77725	0.009	0.042	2.01923e-275	Adnexal cells	FABP4
7.14986e-276	-2.76958	0.016	0.054	3.86808e-273	Adnexal cells	TYROBP
1.49689e-270	-2.7023	0.015	0.052	8.09818e-268	Adnexal cells	LEPR
1.76754e-268	-1.52455	0.025	0.067	9.5624e-266	Adnexal cells	TWIST2
1.38468e-265	-1.83614	0.016	0.053	7.49109e-263	Adnexal cells	IGFBP2
4.35878e-263	-1.948	0.106	0.162	2.3581e-260	Adnexal cells	HLA-DPA1
1.4301e-260	-1.71077	0.043	0.09	7.73686e-258	Adnexal cells	SLC8A1
3.47224e-260	-3.89036	0.004	0.031	1.87848e-257	Adnexal cells	MYCT1
6.63485e-259	0.076098	0.345	0.26	3.58945e-256	Adnexal cells	HMGB2
1.39676e-256	-1.5482	0.049	0.097	7.55647e-254	Adnexal cells	SLCO4A1
1.72804e-254	-3.44814	0.006	0.035	9.34868e-252	Adnexal cells	IL3RA
4.88029e-253	-3.99139	0.008	0.039	2.64024e-250	Adnexal cells	WDFY4
6.18786e-246	0.152413	0.268	0.196	3.34763e-243	Adnexal cells	SNAI2
2.42392e-245	-5.74967	0.004	0.031	1.31134e-242	Adnexal cells	MYH11
1.65252e-243	-3.08807	0.035	0.076	8.94012e-241	Adnexal cells	VWF
4.00509e-241	-2.36023	0.015	0.049	2.16675e-238	Adnexal cells	EMX2
7.17993e-240	0.395721	0.059	0.029	3.88434e-237	Adnexal cells	NGFR
7.13078e-237	-1.8301	0.02	0.056	3.85775e-234	Adnexal cells	LOXL2
1.27978e-236	0.519775	0.147	0.097	6.92358e-234	Adnexal cells	ZNF330
5.83809e-236	-0.0746861	0.519	0.415	3.15841e-233	Adnexal cells	FBXO7
8.34861e-234	-3.85214	0.004	0.03	4.5166e-231	Adnexal cells	C1QA
1.78551e-233	-3.15757	0.006	0.033	9.65962e-231	Adnexal cells	NTNG1
3.4678e-232	-5.09707	0.006	0.033	1.87608e-229	Adnexal cells	LYVE1
2.93142e-228	-2.82421	0.009	0.038	1.5859e-225	Adnexal cells	FGFBP2
2.05883e-225	0.378612	0.057	0.028	1.11383e-222	Adnexal cells	CD1A
1.78174e-223	0.534631	0.167	0.116	9.63922e-221	Adnexal cells	YIPF1
2.35029e-221	-1.34421	0.113	0.165	1.27151e-218	Adnexal cells	AXL
2.32055e-216	-1.53215	0.097	0.147	1.25542e-213	Adnexal cells	RRM2
2.59334e-213	-3.30364	0.016	0.047	1.403e-210	Adnexal cells	CD3E
5.97331e-213	-3.22078	0.013	0.043	3.23156e-210	Adnexal cells	IL32
1.89122e-208	-4.39133	0.005	0.03	1.02315e-205	Adnexal cells	GATA2
1.27436e-205	-1.25845	0.088	0.137	6.89429e-203	Adnexal cells	ANKRD37
1.45789e-201	-1.60033	0.422	0.425	7.88718e-199	Adnexal cells	CAPG
6.55436e-200	0.300571	0.28	0.218	3.54591e-197	Adnexal cells	ATOX1
6.49316e-198	-2.21406	0.016	0.045	3.5128e-195	Adnexal cells	CBFA2T3
6.93475e-198	-1.59678	0.028	0.062	3.7517e-195	Adnexal cells	HACD1
5.95559e-192	-0.858076	0.111	0.164	3.22197e-189	Adnexal cells	ID2
3.02434e-189	-1.59167	0.017	0.047	1.63617e-186	Adnexal cells	MT1F
1.09101e-188	-1.05874	0.08	0.126	5.90237e-186	Adnexal cells	RGCC
1.36954e-187	-2.7376	0.04	0.077	7.40923e-185	Adnexal cells	ACTA2
2.20455e-183	0.37513	0.177	0.129	1.19266e-180	Adnexal cells	FKBP8
1.85136e-181	-1.54757	0.019	0.049	1.00159e-178	Adnexal cells	DPP6
4.05529e-176	-3.12422	0.013	0.039	2.19391e-173	Adnexal cells	CD3D
6.08388e-174	-1.86234	0.05	0.087	3.29138e-171	Adnexal cells	CALCRL
1.21724e-171	0.0688238	0.373	0.295	6.58525e-169	Adnexal cells	ITGA6
3.08557e-170	-1.61639	0.019	0.048	1.66929e-167	Adnexal cells	GEM
2.12244e-168	-1.77594	0.012	0.036	1.14824e-165	Adnexal cells	ABCC2
1.43075e-164	-2.2588	0.011	0.035	7.74034e-162	Adnexal cells	C11orf96
9.77216e-162	-0.727466	0.024	0.053	5.28674e-159	Adnexal cells	BMP2
1.08899e-158	-0.0409979	0.554	0.456	5.89142e-156	Adnexal cells	APCDD1
1.88964e-158	-1.70219	0.044	0.078	1.0223e-155	Adnexal cells	SERPINB2
8.73665e-157	-1.88277	0.009	0.03	4.72653e-154	Adnexal cells	LYPD1
1.6583e-156	-1.2011	0.038	0.071	8.9714e-154	Adnexal cells	ENPP1
4.85228e-154	-1.10594	0.037	0.069	2.62508e-151	Adnexal cells	BIRC5
1.22372e-150	-1.82119	0.015	0.039	6.6203e-148	Adnexal cells	CES1
1.35263e-149	-0.0153558	0.278	0.217	7.31771e-147	Adnexal cells	BHLHE41
3.442e-148	-3.29192	0.003	0.02	1.86212e-145	Adnexal cells	CLDN5
1.02874e-147	-2.43246	0.017	0.042	5.56546e-145	Adnexal cells	ALOX5AP
7.5574e-146	-2.9178	0.016	0.039	4.08855e-143	Adnexal cells	CD3G
2.32784e-143	-0.55119	0.431	0.478	1.25936e-140	Adnexal cells	ANXA1
6.28651e-143	-1.3007	0.1	0.139	3.401e-140	Adnexal cells	MKI67
5.06684e-141	0.577436	0.051	0.029	2.74116e-138	Adnexal cells	NLGN4Y
2.4857e-131	-1.28929	0.027	0.053	1.34476e-128	Adnexal cells	NR4A2
1.86191e-129	-1.16881	0.024	0.049	1.00729e-126	Adnexal cells	INHBA
1.45537e-128	-0.0117704	0.114	0.079	7.87357e-126	Adnexal cells	IL33
6.21594e-128	0.345633	0.176	0.135	3.36282e-125	Adnexal cells	BASP1
1.33431e-127	-1.11175	0.125	0.164	7.21862e-125	Adnexal cells	TCF4
1.70465e-126	0.311981	0.118	0.084	9.22216e-124	Adnexal cells	HMOX1
1.5688e-122	-3.55211	0.008	0.026	8.48721e-120	Adnexal cells	CD8A
4.01966e-122	-3.09341	0.009	0.027	2.17464e-119	Adnexal cells	PROX1
1.85235e-121	-1.11042	0.041	0.07	1.00212e-118	Adnexal cells	UBE2C
2.95398e-118	-0.91311	0.063	0.096	1.5981e-115	Adnexal cells	CENPF
3.0197e-117	-2.2566	0.039	0.065	1.63366e-114	Adnexal cells	CD52
1.10606e-116	-2.93771	0.011	0.029	5.98376e-114	Adnexal cells	LCK
6.00608e-112	-2.77456	0.008	0.024	3.24929e-109	Adnexal cells	LGALS2
2.72644e-109	-1.8911	0.01	0.027	1.47501e-106	Adnexal cells	CRABP1
1.51733e-104	-2.09122	0.004	0.018	8.20875e-102	Adnexal cells	KIF1A
9.70805e-104	-1.07148	0.028	0.051	5.25206e-101	Adnexal cells	NDUFA4L2
6.69192e-98	-3.7797	0.004	0.017	3.62033e-95	Adnexal cells	GZMK
5.64496e-95	0.0224114	0.705	0.611	3.05392e-92	Adnexal cells	ITGB1
3.01366e-93	-0.863665	0.11	0.142	1.63039e-90	Adnexal cells	PTTG1
5.01432e-93	1.09929	0.026	0.013	2.71275e-90	Adnexal cells	NMB
5.28696e-93	-2.17781	0.007	0.021	2.86024e-90	Adnexal cells	FOXD3
2.292e-92	-2.53159	0.015	0.033	1.23997e-89	Adnexal cells	CLEC10A
1.517e-87	-2.9102	0.007	0.02	8.20697e-85	Adnexal cells	CD69
2.08318e-83	0.53151	0.041	0.025	1.127e-80	Adnexal cells	AC026785.2
7.28087e-83	-0.846838	0.059	0.085	3.93895e-80	Adnexal cells	CDK1
2.27496e-81	0.485758	0.098	0.074	1.23075e-78	Adnexal cells	SOX15
3.74375e-76	0.69661	0.023	0.012	2.02537e-73	Adnexal cells	ARSI
5.82569e-76	-0.548369	0.061	0.085	3.1517e-73	Adnexal cells	SLPI
8.1615e-76	-1.79361	0.031	0.05	4.41537e-73	Adnexal cells	MNDA
5.2755e-75	-2.4631	0.013	0.027	2.85404e-72	Adnexal cells	PTPRCAP
5.30545e-68	-0.682704	0.178	0.211	2.87025e-65	Adnexal cells	LIPA
4.22878e-67	-1.72325	0.008	0.019	2.28777e-64	Adnexal cells	SNAI1
4.76436e-67	-2.22344	0.008	0.019	2.57752e-64	Adnexal cells	SOX8
8.47965e-63	-1.44186	0.023	0.039	4.58749e-60	Adnexal cells	CD83
1.31162e-59	-1.12403	0.037	0.055	7.09588e-57	Adnexal cells	EDNRA
1.71305e-58	-0.113953	0.169	0.136	9.26761e-56	Adnexal cells	LY6D
6.67127e-58	-0.832941	0.132	0.159	3.60915e-55	Adnexal cells	MYL9
1.07959e-55	-2.23279	0.017	0.03	5.84059e-53	Adnexal cells	LTB
9.96961e-52	-0.328309	0.106	0.084	5.39356e-49	Adnexal cells	TAGLN
1.11376e-51	-2.61874	0.007	0.016	6.02542e-49	Adnexal cells	IL2RA
4.11987e-49	-3.16119	0.006	0.015	2.22885e-46	Adnexal cells	PKHD1L1
7.79603e-48	-2.87405	0.005	0.013	4.21765e-45	Adnexal cells	CCR7
1.54348e-47	-2.88814	0.005	0.012	8.35024e-45	Adnexal cells	CD40LG
1.53275e-45	-1.64358	0.045	0.061	8.29215e-43	Adnexal cells	CXCR4
4.46227e-45	-3.37094	0.001	0.007	2.41409e-42	Adnexal cells	TFF3
1.07071e-40	-0.409621	0.116	0.139	5.79254e-38	Adnexal cells	AC016831.1
5.27282e-39	-2.4242	0.009	0.017	2.8526e-36	Adnexal cells	CTSW
7.3558e-39	-0.86009	0.12	0.138	3.97949e-36	Adnexal cells	TOP2A
9.60322e-39	-1.82322	0.003	0.008	5.19534e-36	Adnexal cells	PLAC9
3.27163e-38	-0.130997	0.222	0.191	1.76995e-35	Adnexal cells	TUBB2B
7.49148e-37	-0.203938	0.097	0.119	4.05289e-34	Adnexal cells	LMCD1
3.03148e-35	-0.125328	0.035	0.025	1.64003e-32	Adnexal cells	LST1
3.10483e-34	0.223057	0.031	0.022	1.67971e-31	Adnexal cells	GLI1
2.87197e-31	-0.832679	0.1	0.116	1.55374e-28	Adnexal cells	NUSAP1
3.46379e-30	-1.76633	0.004	0.009	1.87391e-27	Adnexal cells	GPR4
1.20562e-29	-0.716407	0.011	0.018	6.52242e-27	Adnexal cells	MT1M
7.44521e-28	0.0335115	0.054	0.043	4.02786e-25	Adnexal cells	IL4I1
2.90584e-26	-0.674631	0.083	0.097	1.57206e-23	Adnexal cells	FRZB
2.69978e-25	-2.19461	0.012	0.019	1.46058e-22	Adnexal cells	KLRB1
3.39076e-25	-0.226058	0.188	0.164	1.8344e-22	Adnexal cells	SPECC1
7.80248e-25	-1.64722	0.006	0.011	4.22114e-22	Adnexal cells	SOX17
8.95471e-23	-2.35519	0.006	0.01	4.8445e-20	Adnexal cells	SELE
3.67844e-22	-2.05568	0.004	0.009	1.99004e-19	Adnexal cells	CLEC9A
1.43069e-20	-0.816222	0.067	0.079	7.74006e-18	Adnexal cells	C1orf54
1.22488e-17	-0.815267	0.136	0.146	6.62659e-15	Adnexal cells	CPE
9.58872e-17	-0.319399	0.241	0.256	5.1875e-14	Adnexal cells	SEMA3C
1.10925e-15	0.674607	0.079	0.07	6.00106e-13	Adnexal cells	CDC20
1.95288e-15	-0.00470346	0.176	0.162	1.05651e-12	Adnexal cells	AKR1C1
2.61388e-15	-1.87153	0.005	0.008	1.41411e-12	Adnexal cells	IDO1
2.24013e-14	-0.532732	0.068	0.058	1.21191e-11	Adnexal cells	ADAM12
3.71152e-14	-0.668662	0.036	0.043	2.00793e-11	Adnexal cells	ID3
4.72081e-14	-1.16624	0.094	0.081	2.55396e-11	Adnexal cells	FCER1A
9.75717e-14	-0.143894	0.328	0.346	5.27863e-11	Adnexal cells	CALD1
2.71768e-13	-0.537683	0.078	0.088	1.47027e-10	Adnexal cells	GFAP
3.64964e-13	-1.30573	0.062	0.07	1.97446e-10	Adnexal cells	SYNPO2
5.45968e-12	-0.469079	0.156	0.136	2.95369e-09	Adnexal cells	KRTDAP
7.73803e-12	-0.338611	0.1	0.111	4.18627e-09	Adnexal cells	STRADB
1.07348e-11	-0.348794	0.655	0.627	5.80753e-09	Adnexal cells	HLA-B
5.80499e-10	-0.0474991	0.232	0.217	3.1405e-07	Adnexal cells	CYB561A3
7.9693e-08	-0.935272	0.051	0.056	4.31139e-05	Adnexal cells	COL21A1
8.25007e-08	0.246233	0.006	0.005	4.46329e-05	Adnexal cells	DKK4
1.29053e-07	-1.15386	0.028	0.033	6.98176e-05	Adnexal cells	C5AR1
3.51391e-07	-2.04818	0.005	0.007	0.000190103	Adnexal cells	CD79A
1.8617e-06	-0.141774	0.034	0.03	0.00100718	Adnexal cells	CCL19
1.52359e-05	-0.673523	0.174	0.158	0.0082426	Adnexal cells	TFAP2B
7.4196e-05	-1.4831	0.005	0.007	0.04014	Adnexal cells	CD1B
0.000125724	-1.09421	0.004	0.006	0.0680168	Adnexal cells	TFPI2
0.000530897	0.0140876	0.113	0.12	0.287215	Adnexal cells	ID4
0.000744604	-1.20478	0.16	0.142	0.402831	Adnexal cells	DSC1
0.000846017	-0.505823	0.06	0.064	0.457695	Adnexal cells	TMEM47
0.0130921	-1.49835	0.005	0.006	1	Adnexal cells	MZB1
0.0572219	-0.942628	0.006	0.007	1	Adnexal cells	TNFRSF17
0.0577442	-0.840323	0.02	0.021	1	Adnexal cells	SOX2
0.0742231	0.118547	0.01	0.009	1	Adnexal cells	LINC00636
0.075829	-0.282156	0.203	0.203	1	Adnexal cells	TYMS
0.0984277	-0.146631	0.146	0.144	1	Adnexal cells	SPRY1
0.113035	-1.18579	0.019	0.018	1	Adnexal cells	CCL22
0.148011	-0.632106	0.222	0.219	1	Adnexal cells	PBXIP1
0.177631	-0.133256	0.003	0.003	1	Adnexal cells	IL24
0.294335	-0.811079	0.005	0.006	1	Adnexal cells	HAPLN1
0.307091	-0.245631	0.015	0.014	1	Adnexal cells	MMP27
0.558716	-0.189816	0.165	0.165	1	Adnexal cells	MAD1L1
0.614782	-0.79024	0.006	0.006	1	Adnexal cells	IFNG
0.935993	-4.36733	0.003	0.003	1	Adnexal cells	HBD
0	3.38591	0.734	0.235	0	Immune cells	ARHGDIB
0	4.51328	0.552	0.097	0	Immune cells	HLA-DPA1
0	-3.2905	0.039	0.402	0	Immune cells	TFAP2A
0	4.54844	0.41	0.053	0	Immune cells	FCER1G
0	5.50225	0.38	0.029	0	Immune cells	LYZ
0	-2.19388	0.097	0.426	0	Immune cells	RAB38
0	-2.54215	0.076	0.392	0	Immune cells	AHNAK2
0	4.48481	0.346	0.042	0	Immune cells	AIF1
0	4.09371	0.349	0.049	0	Immune cells	ARHGAP4
0	2.75412	0.491	0.193	0	Immune cells	COTL1
0	5.4025	0.32	0.024	0	Immune cells	CD52
0	4.03005	0.381	0.09	0	Immune cells	CPVL
0	5.5335	0.3	0.015	0	Immune cells	GPR183
0	-3.18568	0.052	0.335	0	Immune cells	S100A14
0	-1.67797	0.231	0.508	0	Immune cells	DST
0	-1.23244	0.128	0.4	0	Immune cells	ENAH
0	5.04087	0.297	0.025	0	Immune cells	CXCR4
0	-2.63387	0.05	0.314	0	Immune cells	NSG1
0	1.83045	0.697	0.433	0	Immune cells	TSC22D3
0	-1.3538	0.245	0.504	0	Immune cells	APCDD1
0	4.97361	0.285	0.028	0	Immune cells	IRF8
0	-3.04094	0.042	0.297	0	Immune cells	TP63
0	-1.74949	0.088	0.339	0	Immune cells	ITGA6
0	-3.60237	0.029	0.276	0	Immune cells	MIR205HG
0	-1.17045	0.143	0.389	0	Immune cells	CD109
0	-1.28993	0.102	0.348	0	Immune cells	PTGR1
0	-1.5488	0.184	0.428	0	Immune cells	CCND1
0	-3.60701	0.031	0.274	0	Immune cells	SERPINB5
0	6.35452	0.255	0.012	0	Immune cells	CD3E
0	4.30101	0.315	0.072	0	Immune cells	RNASE1
0	-3.37533	0.031	0.273	0	Immune cells	MAL2
0	-1.35627	0.1	0.342	0	Immune cells	MYC
0	-2.92304	0.091	0.329	0	Immune cells	KRT5
0	-1.14057	0.135	0.373	0	Immune cells	CALD1
0	-2.14036	0.083	0.321	0	Immune cells	CLDN1
0	-2.87632	0.037	0.273	0	Immune cells	CAPNS2
0	-2.72119	0.036	0.272	0	Immune cells	CXADR
0	3.27884	0.353	0.119	0	Immune cells	CD68
0	-3.03503	0.071	0.305	0	Immune cells	KRT15
0	-2.36634	0.075	0.307	0	Immune cells	NOTCH3
0	-3.33388	0.052	0.277	0	Immune cells	LYPD3
0	1.82709	0.827	0.604	0	Immune cells	HLA-B
0	-2.00961	0.049	0.27	0	Immune cells	RGMB
0	2.12889	0.461	0.243	0	Immune cells	CTSZ
0	4.6944	0.238	0.021	0	Immune cells	TYROBP
0	-2.18712	0.048	0.264	0	Immune cells	HES1
0	-1.97951	0.066	0.28	0	Immune cells	SEMA3C
0	4.37616	0.27	0.057	0	Immune cells	FCER1A
0	-2.6464	0.071	0.283	0	Immune cells	AQP3
0	-0.933332	0.14	0.352	0	Immune cells	TSC22D1
0	-2.07699	0.119	0.33	0	Immune cells	MITF
0	6.3751	0.22	0.009	0	Immune cells	CD3D
0	-2.03048	0.086	0.297	0	Immune cells	TACSTD2
0	-0.240814	0.443	0.652	0	Immune cells	EMP1
0	-1.07515	0.148	0.355	0	Immune cells	PALLD
0	-3.1963	0.017	0.22	0	Immune cells	FXYD3
0	-3.61958	0.022	0.225	0	Immune cells	PCDH7
0	-3.3546	0.035	0.236	0	Immune cells	TMEM45A
0	0.234371	0.837	0.638	0	Immune cells	VIM
0	6.07631	0.208	0.011	0	Immune cells	CD3G
0	6.07556	0.206	0.009	0	Immune cells	WDFY4
0	-0.745885	0.175	0.371	0	Immune cells	GSTP1
0	-3.00185	0.048	0.243	0	Immune cells	EDNRB
0	-1.86561	0.079	0.273	0	Immune cells	SCD
0	-2.89898	0.051	0.244	0	Immune cells	CRYAB
0	-1.87799	0.119	0.311	0	Immune cells	QPCT
0	-3.24672	0.041	0.233	0	Immune cells	TYR
0	-3.46983	0.019	0.21	0	Immune cells	SOX9
0	-3.52149	0.014	0.203	0	Immune cells	BMP7
0	-3.53463	0.041	0.23	0	Immune cells	TRPM1
0	1.39222	0.328	0.141	0	Immune cells	PTGDS
0	4.64343	0.211	0.024	0	Immune cells	MNDA
0	5.11796	0.201	0.015	0	Immune cells	IL32
0	-3.11886	0.036	0.22	0	Immune cells	MLANA
0	-3.09075	0.053	0.236	0	Immune cells	COL17A1
0	-0.815304	0.167	0.35	0	Immune cells	STMN1
0	-3.24023	0.03	0.211	0	Immune cells	SOX10
0	4.72431	0.194	0.016	0	Immune cells	ALOX5AP
0	3.11311	0.235	0.061	0	Immune cells	SLC8A1
0	-1.69458	0.056	0.229	0	Immune cells	SNAI2
0	2.63063	0.227	0.055	0	Immune cells	GIMAP7
0	-1.83084	0.084	0.256	0	Immune cells	CRABP2
0	-3.2541	0.017	0.187	0	Immune cells	RHOV
0	-1.7862	0.049	0.217	0	Immune cells	TUBB2B
0	-3.78149	0.015	0.181	0	Immune cells	TFAP2B
0	-0.323593	0.288	0.452	0	Immune cells	FBXO7
0	-2.60042	0.053	0.217	0	Immune cells	PMEL
0	3.09239	0.254	0.091	0	Immune cells	BIRC3
0	-0.494854	0.225	0.383	0	Immune cells	MICAL2
0	-2.29226	0.106	0.26	0	Immune cells	GPX3
0	-0.157057	0.286	0.438	0	Immune cells	LGALS3
0	-3.66821	0.02	0.172	0	Immune cells	TYRP1
0	2.6696	0.267	0.116	0	Immune cells	TSPAN33
0	-1.30478	0.053	0.204	0	Immune cells	FAM210B
0	0.171217	0.415	0.264	0	Immune cells	CXCL12
0	-0.300447	0.155	0.304	0	Immune cells	HERC2
0	-4.28055	0.015	0.163	0	Immune cells	DSC1
0	1.37787	0.599	0.452	0	Immune cells	ANXA1
0	5.57497	0.156	0.01	0	Immune cells	LTB
0	-2.6729	0.023	0.167	0	Immune cells	FGFBP1
0	-3.48722	0.015	0.159	0	Immune cells	LY6D
0	-1.38364	0.138	0.281	0	Immune cells	THBS2
0	-0.0647398	0.168	0.311	0	Immune cells	BECN1
0	-0.664608	0.097	0.239	0	Immune cells	SLC25A39
0	5.8905	0.15	0.009	0	Immune cells	LCK
0	-3.98215	0.019	0.156	0	Immune cells	KRTDAP
0	-0.4921	0.117	0.254	0	Immune cells	MARCKSL1
0	-0.584651	0.207	0.344	0	Immune cells	MAP1LC3B
0	5.20343	0.147	0.013	0	Immune cells	CLEC10A
0	-0.706275	0.086	0.218	0	Immune cells	S100A13
0	-0.547115	0.147	0.278	0	Immune cells	EPS8
0	-1.08559	0.125	0.256	0	Immune cells	SNCA
0	1.91443	0.255	0.126	0	Immune cells	BASP1
0	-2.17464	0.039	0.168	0	Immune cells	SFRP1
0	-4.4333	0.01	0.136	0	Immune cells	DCT
0	5.43298	0.13	0.009	0	Immune cells	PTPRCAP
0	-2.24591	0.026	0.147	0	Immune cells	LAMB3
0	5.61891	0.128	0.007	0	Immune cells	LGALS2
0	-3.05457	0.013	0.133	0	Immune cells	TM4SF1
0	-1.47175	0.059	0.179	0	Immune cells	AKR1C1
0	-1.3604	0.04	0.159	0	Immune cells	SPRY1
0	-0.920435	0.098	0.217	0	Immune cells	TYMS
0	6.1127	0.127	0.009	0	Immune cells	CD8A
0	-0.835231	0.067	0.185	0	Immune cells	GPR157
0	4.71393	0.128	0.011	0	Immune cells	C1QA
0	-0.414631	0.126	0.241	0	Immune cells	BHLHE41
0	-0.591964	0.071	0.184	0	Immune cells	SLC25A37
0	-2.3592	0.021	0.133	0	Immune cells	ID4
0	1.72272	0.211	0.101	0	Immune cells	RGS1
0	-1.7935	0.048	0.157	0	Immune cells	PTN
0	1.91049	0.171	0.064	0	Immune cells	TMEM176A
0	-1.75135	0.11	0.217	0	Immune cells	SPARCL1
0	-3.0358	0.01	0.114	0	Immune cells	DEFB1
0	-0.54693	0.129	0.233	0	Immune cells	NDRG2
0	2.13422	0.311	0.207	0	Immune cells	PBXIP1
0	-1.41111	0.038	0.14	0	Immune cells	IFI27
0	5.41214	0.107	0.006	0	Immune cells	CD69
0	-1.15744	0.139	0.238	0	Immune cells	APOD
0	2.1561	0.182	0.084	0	Immune cells	SLC2A3
0	-0.651664	0.142	0.239	0	Immune cells	IGFBP7
0	-2.80522	0.013	0.106	0	Immune cells	FRZB
0	-1.56439	0.073	0.165	0	Immune cells	MYLK
0	-3.03452	0.009	0.101	0	Immune cells	SOSTDC1
0	-1.59221	0.05	0.142	0	Immune cells	NES
0	-1.60108	0.037	0.128	0	Immune cells	NR2F2
0	-1.0393	0.05	0.14	0	Immune cells	ANKRD37
0	-1.21751	0.041	0.131	0	Immune cells	MC1R
0	3.59933	0.114	0.025	0	Immune cells	CD83
0	-1.11043	0.066	0.155	0	Immune cells	CPE
0	-0.640841	0.082	0.17	0	Immune cells	NTRK2
0	6.39401	0.092	0.004	0	Immune cells	GZMK
0	0.483263	0.054	0.141	0	Immune cells	KIT
0	-1.69313	0.039	0.126	0	Immune cells	LMCD1
0	-4.00387	0.006	0.092	0	Immune cells	SLPI
0	-1.61396	0.027	0.112	0	Immune cells	WNT5A
0	-3.63974	0.007	0.091	0	Immune cells	ACER1
0	3.74895	0.106	0.022	0	Immune cells	C5AR1
0	-2.01675	0.034	0.117	0	Immune cells	CD34
0	-1.32003	0.072	0.155	0	Immune cells	MEG3
0	-0.726646	0.066	0.149	0	Immune cells	RASSF8
0	5.49499	0.086	0.006	0	Immune cells	CTSW
0	5.47901	0.088	0.008	0	Immune cells	KLRB1
0	-2.22297	0.009	0.087	0	Immune cells	SOX15
0	-2.06908	0.022	0.099	0	Immune cells	SLCO4A1
0	-0.779265	0.035	0.111	0	Immune cells	FAM207A
0	-1.00475	0.072	0.148	0	Immune cells	RRM2
0	-3.79726	0.006	0.081	0	Immune cells	BCAN
0	-0.2646	0.155	0.08	0	Immune cells	HMOX1
0	-3.81198	0.007	0.082	0	Immune cells	SERPINB2
0	-0.930102	0.069	0.144	0	Immune cells	TOP2A
0	-1.01401	0.037	0.111	0	Immune cells	DAAM2
0	3.54413	0.091	0.017	0	Immune cells	LST1
0	-1.72051	0.021	0.092	0	Immune cells	SGCE
0	-2.45155	0.012	0.082	0	Immune cells	PLP1
0	-3.78278	0.016	0.086	0	Immune cells	KRT2
0	5.12538	0.074	0.006	0	Immune cells	IL2RA
0	2.49788	0.087	0.023	0	Immune cells	CCL19
0	-1.27722	0.033	0.097	0	Immune cells	GNG11
0	1.47977	0.212	0.148	0	Immune cells	ID2
0	-0.87796	0.039	0.103	0	Immune cells	LSAMP
0	1.57332	0.175	0.111	0	Immune cells	RGCC
0	5.90058	0.066	0.003	0	Immune cells	CD40LG
0	5.73572	0.064	0.004	0	Immune cells	CCR7
0	-1.5228	0.019	0.078	0	Immune cells	CRMP1
0	-1.04463	0.033	0.092	0	Immune cells	IL33
0	-2.01283	0.013	0.07	0	Immune cells	TMEM47
0	2.25564	0.091	0.034	0	Immune cells	CBFA2T3
0	-1.71651	0.013	0.067	0	Immune cells	BMP4
0	-2.16956	0.022	0.076	0	Immune cells	VWF
0	1.97477	0.122	0.07	0	Immune cells	C1orf54
0	3.23649	0.078	0.027	0	Immune cells	CD1A
0	-1.55303	0.013	0.062	0	Immune cells	CLDN4
0	-2.14931	0.008	0.054	0	Immune cells	BMP2
0	-2.12397	0.007	0.053	0	Immune cells	NDUFA4L2
0	2.14779	0.059	0.024	0	Immune cells	LYVE1
0	0.877891	0.482	0.448	0	Immune cells	SH3BGRL3
0	4.26114	0.034	0.004	0	Immune cells	CLEC9A
0	4.73433	0.032	0.003	0	Immune cells	CD1B
0	4.07809	0.032	0.004	0	Immune cells	IDO1
0	4.18524	0.022	0.004	0	Immune cells	CD79A
2.41315e-301	-0.179747	0.115	0.208	1.30551e-298	Immune cells	HIST1H4C
6.09538e-296	-0.904106	0.07	0.141	3.2976e-293	Immune cells	MKI67
5.12706e-294	-1.52789	0.233	0.311	2.77374e-291	Immune cells	AQP1
1.52757e-290	-1.05316	0.088	0.164	8.26416e-288	Immune cells	MYL9
1.86068e-288	-1.80727	0.012	0.058	1.00663e-285	Immune cells	RAMP2
1.80942e-285	1.38873	0.088	0.046	9.78898e-283	Immune cells	PKIB
2.49642e-272	2.11501	0.079	0.04	1.35056e-269	Immune cells	IL4I1
3.35733e-270	-1.19415	0.017	0.062	1.81632e-267	Immune cells	HACD1
1.62572e-267	-0.814411	0.058	0.121	8.79514e-265	Immune cells	NUSAP1
1.08988e-266	-1.52805	0.016	0.061	5.89625e-264	Immune cells	COL21A1
1.21207e-262	-1.27465	0.014	0.056	6.55727e-260	Immune cells	MT1X
5.64731e-261	0.0970444	0.142	0.24	3.05519e-258	Immune cells	ATOX1
1.55034e-259	-1.66168	0.009	0.049	8.38735e-257	Immune cells	DPP6
4.2146e-249	-0.327566	0.142	0.231	2.2801e-246	Immune cells	APOE
1.91412e-247	-2.0626	0.035	0.085	1.03554e-244	Immune cells	CDH5
5.33543e-245	-0.848969	0.035	0.087	2.88647e-242	Immune cells	CDK1
1.36453e-243	-2.09158	0.015	0.055	7.38209e-241	Immune cells	ECSCR
5.57798e-239	-1.01822	0.028	0.076	3.01769e-236	Immune cells	AK5
2.11386e-235	-0.694301	0.044	0.097	1.1436e-232	Immune cells	CENPF
5.52087e-235	-1.02102	0.029	0.077	2.98679e-232	Immune cells	CDC20
1.10905e-230	-0.372083	0.079	0.145	5.99996e-228	Immune cells	PTTG1
8.9101e-230	-1.6011	0.028	0.074	4.82036e-227	Immune cells	SYNPO2
6.03511e-229	0.123805	0.141	0.231	3.265e-226	Immune cells	CYB561A3
3.30188e-227	-3.30573	0.006	0.038	1.78631e-224	Immune cells	LGR5
1.2668e-217	-0.901963	0.026	0.069	6.85341e-215	Immune cells	BIRC5
1.85574e-212	-0.63922	0.139	0.212	1.00395e-209	Immune cells	COL5A2
1.33257e-211	-1.08243	0.015	0.051	7.20918e-209	Immune cells	IGFBP2
2.0839e-211	-1.56587	0.018	0.057	1.12739e-208	Immune cells	EDNRA
6.57159e-211	-0.862631	0.031	0.076	3.55523e-208	Immune cells	NR2F1
1.25578e-210	-0.778942	0.066	0.124	6.79376e-208	Immune cells	IGFBP3
1.16388e-208	-1.1513	0.04	0.087	6.29658e-206	Immune cells	CALCRL
2.58524e-207	0.580611	0.559	0.581	1.39862e-204	Immune cells	LENG8
4.28466e-206	-1.90922	0.032	0.076	2.318e-203	Immune cells	ACTA2
4.43392e-204	0.032949	0.368	0.285	2.39875e-201	Immune cells	COL6A3
6.42297e-200	-0.196407	0.043	0.092	3.47482e-197	Immune cells	GFAP
3.37343e-197	0.0842628	0.103	0.174	1.82503e-194	Immune cells	MAD1L1
5.26309e-196	-0.844222	0.029	0.07	2.84733e-193	Immune cells	UBE2C
6.03486e-195	-0.429973	0.163	0.242	3.26486e-192	Immune cells	MFSD12
6.6887e-194	0.121366	0.081	0.144	3.61859e-191	Immune cells	FKBP8
5.49656e-190	-0.541959	0.087	0.146	2.97364e-187	Immune cells	TWIST1
2.56651e-184	-1.7897	0.008	0.037	1.38848e-181	Immune cells	FGFBP2
7.12368e-183	2.52067	0.037	0.015	3.85391e-180	Immune cells	CCL22
4.57536e-179	-0.188614	0.063	0.116	2.47527e-176	Immune cells	STRADB
3.40462e-172	-2.26101	0.005	0.03	1.8419e-169	Immune cells	MYCT1
7.68544e-169	1.72785	0.235	0.202	4.15782e-166	Immune cells	LIPA
6.31021e-164	3.40439	0.017	0.005	3.41382e-161	Immune cells	MZB1
1.85021e-163	-0.00509746	0.228	0.169	1.00097e-160	Immune cells	SFRP2
3.12888e-163	-1.12821	0.016	0.047	1.69273e-160	Immune cells	HPSE2
1.25143e-159	-2.37172	0.012	0.04	6.77024e-157	Immune cells	FABP4
1.52815e-159	-1.71787	0.01	0.037	8.26729e-157	Immune cells	NGFR
1.95344e-159	-1.15335	0.009	0.036	1.05681e-156	Immune cells	ABCC2
8.8166e-156	-0.579225	0.02	0.052	4.76978e-153	Immune cells	AREG
3.44905e-151	-0.0495492	0.114	0.175	1.86594e-148	Immune cells	SPECC1
1.1466e-141	-0.721817	0.017	0.046	6.20311e-139	Immune cells	ID3
1.04676e-140	-0.373469	0.019	0.049	5.66295e-138	Immune cells	ZNF667-AS1
3.32441e-139	0.120395	0.057	0.101	1.79851e-136	Immune cells	KRT18
4.4513e-139	-1.43655	0.087	0.136	2.40815e-136	Immune cells	INSIG1
7.88006e-139	0.260895	0.079	0.131	4.26311e-136	Immune cells	YIPF1
1.71875e-137	1.70144	0.051	0.027	9.29843e-135	Immune cells	IL3RA
6.70599e-135	0.527384	0.095	0.06	3.62794e-132	Immune cells	CD93
7.19074e-135	-0.990999	0.028	0.059	3.89019e-132	Immune cells	ASPN
2.55413e-134	1.14283	0.177	0.14	1.38179e-131	Immune cells	IFITM1
7.44017e-131	0.966466	0.233	0.198	4.02513e-128	Immune cells	CCND2
3.20591e-130	-1.38425	0.009	0.032	1.7344e-127	Immune cells	NTNG1
6.99046e-129	-1.32514	0.025	0.055	3.78184e-126	Immune cells	MFAP5
1.05425e-128	-0.162463	0.11	0.164	5.70352e-126	Immune cells	TCF4
2.89191e-127	2.87423	0.015	0.005	1.56452e-124	Immune cells	IFNG
7.19431e-127	-1.90538	0.025	0.053	3.89212e-124	Immune cells	PLVAP
4.40427e-125	-1.71682	0.004	0.023	2.38271e-122	Immune cells	SOX2
4.82658e-125	-0.117346	0.385	0.314	2.61118e-122	Immune cells	MMP2
7.20133e-124	-1.11668	0.022	0.05	3.89592e-121	Immune cells	LEPR
1.1782e-123	-0.567772	0.065	0.106	6.37407e-121	Immune cells	CD248
3.56091e-123	-0.950623	0.175	0.223	1.92645e-120	Immune cells	MGP
7.33916e-121	-0.71204	0.177	0.229	3.97049e-118	Immune cells	FBN1
1.92243e-109	-0.945923	0.009	0.029	1.04003e-106	Immune cells	LYPD1
6.4063e-108	-0.735301	0.048	0.081	3.46581e-105	Immune cells	TFPI
5.50815e-107	-1.29884	0.023	0.049	2.97991e-104	Immune cells	RGS5
5.26993e-104	-0.724714	0.035	0.064	2.85103e-101	Immune cells	TWIST2
2.53058e-103	-2.8963	0.01	0.029	1.36904e-100	Immune cells	MYH11
1.66232e-97	-0.822853	0.013	0.034	8.99314e-95	Immune cells	C11orf96
3.31864e-97	-1.67058	0.005	0.02	1.79539e-94	Immune cells	FOXD3
1.98323e-96	-0.107184	0.021	0.045	1.07293e-93	Immune cells	MT1F
2.18448e-96	-2.01697	0.004	0.019	1.1818e-93	Immune cells	CLDN5
5.27829e-96	-0.803653	0.04	0.069	2.85556e-93	Immune cells	ENPP1
1.04261e-94	-1.45749	0.003	0.017	5.64053e-92	Immune cells	KIF1A
2.70153e-93	-1.89032	0.034	0.061	1.46153e-90	Immune cells	COCH
1.78651e-90	-0.448652	0.023	0.047	9.66501e-88	Immune cells	EMX2
3.83916e-90	-1.65354	0.005	0.019	2.07698e-87	Immune cells	SOX8
5.25867e-90	-2.01905	0.009	0.026	2.84494e-87	Immune cells	PROX1
6.79694e-90	0.127778	0.144	0.197	3.67714e-87	Immune cells	SLC43A3
1.33168e-88	0.985163	0.313	0.314	7.20439e-86	Immune cells	PRR13
4.78647e-88	0.661472	0.474	0.523	2.58948e-85	Immune cells	PSME1
1.09439e-84	-1.09947	0.009	0.026	5.92068e-82	Immune cells	GLI1
3.69618e-82	-0.625304	0.178	0.223	1.99963e-79	Immune cells	FBLN1
2.37689e-81	0.615688	0.154	0.214	1.2859e-78	Immune cells	FSCN1
3.61892e-76	-0.698458	0.042	0.068	1.95784e-73	Immune cells	TBX15
9.27151e-72	-0.158864	0.017	0.035	5.01589e-69	Immune cells	NLGN4Y
8.15572e-68	-2.16162	0.017	0.034	4.41224e-65	Immune cells	MMRN1
1.07551e-64	0.251648	0.186	0.154	5.81848e-62	Immune cells	THY1
5.95118e-64	-0.157003	0.125	0.164	3.21959e-61	Immune cells	S100B
9.74261e-64	-0.387778	0.077	0.108	5.27075e-61	Immune cells	PTGER3
4.44205e-62	-0.500629	0.113	0.145	2.40315e-59	Immune cells	PDGFRA
7.22755e-62	0.0751193	0.448	0.557	3.9101e-59	Immune cells	TMEM123
7.41701e-62	-2.7775	0.004	0.015	4.0126e-59	Immune cells	PKHD1L1
3.87705e-59	-0.294785	0.086	0.116	2.09748e-56	Immune cells	SOD3
4.40668e-56	-0.440962	0.007	0.019	2.38402e-53	Immune cells	MT1M
1.39723e-55	-0.290476	0.172	0.211	7.55903e-53	Immune cells	COL5A1
1.80278e-53	-0.507553	0.005	0.015	9.75306e-51	Immune cells	ARSI
4.18233e-49	-0.710842	0.066	0.09	2.26264e-46	Immune cells	TAGLN
1.43373e-48	-0.136551	0.028	0.045	7.75649e-46	Immune cells	GEM
3.09245e-48	-0.650041	0.142	0.174	1.67302e-45	Immune cells	CLU
3.6374e-47	-0.729368	0.006	0.015	1.96783e-44	Immune cells	MMP27
9.82295e-46	-0.443622	0.03	0.047	5.31421e-43	Immune cells	INHBA
2.43538e-45	-1.06171	0.003	0.011	1.31754e-42	Immune cells	SOX17
1.15591e-44	0.49107	0.08	0.109	6.25348e-42	Immune cells	ZNF330
5.12382e-44	-0.223782	0.035	0.053	2.77199e-41	Immune cells	LOXL2
2.26044e-39	-0.373976	0.007	0.016	1.2229e-36	Immune cells	NMB
1.81186e-38	-1.18722	0.003	0.01	9.80217e-36	Immune cells	LINC00636
3.4325e-38	0.595653	0.08	0.106	1.85698e-35	Immune cells	ATF3
5.12944e-33	0.218119	0.018	0.029	2.77503e-30	Immune cells	AC026785.2
2.46873e-32	1.3576	0.071	0.058	1.33558e-29	Immune cells	ADAM12
9.70021e-31	-0.0978234	0.01	0.018	5.24781e-28	Immune cells	SNAI1
1.30309e-28	-1.95431	0.002	0.006	7.04971e-26	Immune cells	TFF3
1.54334e-28	0.171497	0.136	0.165	8.34946e-26	Immune cells	GYPC
2.61318e-28	0.412447	0.148	0.129	1.41373e-25	Immune cells	VCAN
3.67101e-26	1.8337	0.055	0.045	1.98602e-23	Immune cells	DUSP2
8.44525e-25	-0.817133	0.005	0.01	4.56888e-22	Immune cells	SELE
2.02601e-22	0.264098	0.099	0.119	1.09607e-19	Immune cells	IRF4
9.36299e-22	-0.585995	0.004	0.008	5.06538e-19	Immune cells	GPR4
4.64406e-20	-0.610656	0.209	0.231	2.51243e-17	Immune cells	IGFBP5
7.89059e-18	-0.0561222	0.004	0.008	4.26881e-15	Immune cells	PLAC9
2.97526e-17	-1.22813	0.042	0.052	1.60962e-14	Immune cells	C15orf48
5.8923e-17	0.419844	0.166	0.156	3.18774e-14	Immune cells	AXL
6.4923e-16	0.225098	0.09	0.107	3.51233e-13	Immune cells	SELENOM
1.3728e-13	-0.108966	0.003	0.006	7.42686e-11	Immune cells	HAPLN1
2.37164e-12	-0.0524745	0.019	0.025	1.28305e-09	Immune cells	CRABP1
6.24495e-12	1.82422	0.01	0.007	3.37852e-09	Immune cells	TNFRSF17
3.2612e-10	-0.332	0.109	0.12	1.76431e-07	Immune cells	LUM
3.8635e-10	0.685095	0.19	0.225	2.09015e-07	Immune cells	FOS
5.74326e-09	-0.356749	0.227	0.245	3.1071e-06	Immune cells	POSTN
6.75339e-09	0.914669	0.095	0.112	3.65359e-06	Immune cells	ITM2A
1.28659e-08	1.72173	0.03	0.025	6.96046e-06	Immune cells	GATA2
1.47566e-08	0.980955	0.04	0.034	7.98334e-06	Immune cells	CES1
8.65089e-07	0.156872	0.569	0.647	0.000468013	Immune cells	HMGN2
0.00087901	0.264636	0.002	0.003	0.475544	Immune cells	IL24
0.00519698	0.954649	0.004	0.005	1	Immune cells	DKK4
0.015655	-0.192859	0.131	0.136	1	Immune cells	MFAP4
0.0302842	0.734845	0.124	0.136	1	Immune cells	AC016831.1
0.0511228	0.246086	0.551	0.637	1	Immune cells	ITGB1
0.0913041	-0.0508625	0.397	0.428	1	Immune cells	CAPG
0.0942048	0.512767	0.098	0.099	1	Immune cells	MEF2C
0.0949384	-0.258598	0.29	0.29	1	Immune cells	COL6A2
0.100224	-1.91935	0.003	0.003	1	Immune cells	HBD
0.20797	0.147292	0.306	0.322	1	Immune cells	HTRA1
0.427789	1.00263	0.04	0.042	1	Immune cells	TMEM150C
0.575378	0.991702	0.006	0.006	1	Immune cells	TFPI2
0.658812	0.573464	0.251	0.277	1	Immune cells	HMGB2
0.715506	0.849332	0.048	0.049	1	Immune cells	NR4A2
0.870121	-0.17067	0.487	0.52	1	Immune cells	COL6A1
0.925824	0.591255	0.012	0.012	1	Immune cells	IL1B
0	3.48938	0.797	0.148	0	Others	SPARCL1
0	5.80454	0.624	0.027	0	Others	CDH5
0	3.91034	0.559	0.065	0	Others	CD34
0	6.42079	0.499	0.008	0	Others	ECSCR
0	4.87064	0.494	0.024	0	Others	CD93
0	4.4774	0.495	0.042	0	Others	CALCRL
0	3.53723	0.529	0.078	0	Others	NR2F2
0	1.40008	0.626	0.179	0	Others	MGP
0	2.86875	0.71	0.263	0	Others	AQP1
0	6.45819	0.455	0.012	0	Others	PLVAP
0	5.27405	0.469	0.031	0	Others	VWF
0	3.81735	0.458	0.055	0	Others	GNG11
0	3.02055	0.437	0.043	0	Others	GIMAP7
0	5.54323	0.396	0.013	0	Others	RGS5
0	1.9565	0.573	0.194	0	Others	IGFBP7
0	-4.19033	0.042	0.418	0	Others	RAB38
0	0.89006	0.625	0.25	0	Others	CXCL12
0	-5.04146	0.017	0.389	0	Others	TFAP2A
0	3.27284	0.484	0.123	0	Others	MYL9
0	4.28851	0.359	0.023	0	Others	RAMP2
0	-3.26211	0.123	0.453	0	Others	CAPG
0	1.73249	0.468	0.142	0	Others	CLU
0	-6.45364	0.012	0.328	0	Others	S100A14
0	5.07631	0.357	0.044	0	Others	ACTA2
0	5.0101	0.318	0.01	0	Others	FABP4
0	-5.47496	0.016	0.318	0	Others	CLDN1
0	3.82906	0.36	0.062	0	Others	TAGLN
0	3.38128	0.348	0.051	0	Others	TFPI
0	0.626024	0.933	0.637	0	Others	VIM
0	2.03799	0.41	0.12	0	Others	IFITM1
0	-1.87641	0.21	0.497	0	Others	APCDD1
0	-4.43793	0.019	0.306	0	Others	NSG1
0	1.6753	0.415	0.129	0	Others	MYLK
0	-5.99646	0.039	0.324	0	Others	KRT5
0	1.87459	0.518	0.237	0	Others	EPS8
0	2.1748	0.371	0.091	0	Others	LMCD1
0	-2.60211	0.098	0.377	0	Others	AHNAK2
0	-5.56317	0.01	0.289	0	Others	TP63
0	2.14313	0.385	0.107	0	Others	NES
0	-6.24612	0.026	0.3	0	Others	KRT15
0	2.33741	0.363	0.095	0	Others	TM4SF1
0	6.30619	0.271	0.004	0	Others	MYCT1
0	-4.23582	0.043	0.31	0	Others	QPCT
0	6.26921	0.274	0.009	0	Others	MMRN1
0	-5.79578	0.008	0.268	0	Others	MIR205HG
0	-6.20809	0.007	0.266	0	Others	SERPINB5
0	-6.04926	0.008	0.265	0	Others	MAL2
0	-5.9965	0.015	0.271	0	Others	LYPD3
0	-4.09728	0.021	0.276	0	Others	SEMA3C
0	-3.52397	0.074	0.326	0	Others	MITF
0	-4.74215	0.043	0.293	0	Others	TACSTD2
0	-4.64459	0.017	0.265	0	Others	CAPNS2
0	-4.72923	0.032	0.278	0	Others	AQP3
0	-4.2455	0.018	0.264	0	Others	CXADR
0	6.90897	0.247	0.006	0	Others	MYH11
0	-3.92767	0.031	0.269	0	Others	SCD
0	-1.75496	0.129	0.367	0	Others	GSTP1
0	2.9892	0.302	0.064	0	Others	IL33
0	0.358203	0.437	0.202	0	Others	FBN1
0	1.51549	0.547	0.324	0	Others	CALD1
0	2.05805	0.272	0.049	0	Others	SYNPO2
0	-3.97102	0.034	0.253	0	Others	CRABP2
0	-5.6106	0.012	0.23	0	Others	TMEM45A
0	-5.43976	0.015	0.227	0	Others	TYR
0	-1.41418	0.171	0.382	0	Others	MICAL2
0	-2.91861	0.072	0.281	0	Others	THBS2
0	-5.2607	0.019	0.225	0	Others	TRPM1
0	-4.74611	0.009	0.213	0	Others	FXYD3
0	-5.41843	0.013	0.214	0	Others	MLANA
0	0.47568	0.48	0.279	0	Others	ARHGDIB
0	-3.94964	0.022	0.217	0	Others	PCDH7
0	-4.78153	0.021	0.214	0	Others	PMEL
0	-4.74769	0.01	0.203	0	Others	SOX9
0	-5.06295	0.006	0.196	0	Others	BMP7
0	-2.49548	0.054	0.243	0	Others	BHLHE41
0	-4.57765	0.018	0.205	0	Others	SOX10
0	1.2657	0.328	0.142	0	Others	TCF4
0	3.56258	0.2	0.014	0	Others	IL3RA
0	-4.78351	0.044	0.229	0	Others	COL17A1
0	-1.92973	0.074	0.258	0	Others	RGMB
0	-5.10856	0.005	0.181	0	Others	RHOV
0	0.724216	0.388	0.213	0	Others	IGFBP5
0	-2.36789	0.073	0.247	0	Others	MFSD12
0	0.542107	0.786	0.617	0	Others	HLA-B
0	1.00168	0.462	0.293	0	Others	ITGA6
0	-1.01006	0.165	0.332	0	Others	PTGR1
0	-0.200985	0.254	0.087	0	Others	RNASE1
0	-5.43995	0.008	0.175	0	Others	TFAP2B
0	1.91497	0.296	0.13	0	Others	CPE
0	6.05084	0.168	0.003	0	Others	CLDN5
0	-0.912943	0.399	0.558	0	Others	TMEM123
0	-2.90812	0.027	0.184	0	Others	GPR157
0	-8.00233	0.003	0.159	0	Others	DSC1
0	-5.67271	0.01	0.166	0	Others	TYRP1
0	-4.5463	0.016	0.172	0	Others	S100B
0	-4.58143	0.009	0.162	0	Others	FGFBP1
0	-2.45138	0.078	0.23	0	Others	FBLN1
0	0.662351	0.765	0.613	0	Others	ITGB1
0	-6.82486	0.002	0.154	0	Others	LY6D
0	-9.20281	0.001	0.152	0	Others	KRTDAP
0	-1.47835	0.086	0.235	0	Others	SLC25A39
0	-1.89986	0.062	0.209	0	Others	TUBB2B
0	1.58115	0.159	0.013	0	Others	GATA2
0	-1.54398	0.089	0.232	0	Others	APOE
0	1.45451	0.258	0.115	0	Others	IFI27
0	-1.44642	0.091	0.232	0	Others	CYB561A3
0	-0.851494	0.305	0.444	0	Others	FBXO7
0	0.235211	0.589	0.454	0	Others	TSC22D3
0	1.35116	0.221	0.087	0	Others	MEF2C
0	-4.40049	0.01	0.143	0	Others	LAMB3
0	1.78365	0.397	0.268	0	Others	NOTCH3
0	-0.825693	0.334	0.463	0	Others	SH3BGRL3
0	-3.26404	0.017	0.146	0	Others	TSPAN33
0	-0.856648	0.195	0.323	0	Others	MYC
0	-6.40246	0.004	0.131	0	Others	DCT
0	-2.69919	0.036	0.163	0	Others	SFRP1
0	3.12385	0.143	0.018	0	Others	LYVE1
0	-1.44049	0.072	0.196	0	Others	FAM210B
0	-1.39418	0.091	0.213	0	Others	TYMS
0	-4.57982	0.008	0.127	0	Others	IRF4
0	2.46389	0.149	0.032	0	Others	ID3
0	-2.87578	0.025	0.14	0	Others	KIT
0	-1.55565	0.135	0.25	0	Others	SNCA
0	-2.36696	0.033	0.147	0	Others	PTTG1
0	1.19883	0.185	0.073	0	Others	SLC8A1
0	-0.893847	0.126	0.238	0	Others	ATOX1
0	-0.841587	0.119	0.23	0	Others	FOS
0	2.10213	0.151	0.041	0	Others	LOXL2
0	4.37061	0.123	0.014	0	Others	PROX1
0	-2.46418	0.04	0.148	0	Others	RRM2
0	1.0139	0.424	0.316	0	Others	TSC22D1
0	-5.2092	0.003	0.11	0	Others	DEFB1
0	-1.26573	0.3	0.407	0	Others	CCND1
0	-3.71992	0.02	0.123	0	Others	RGS1
0	-2.06676	0.037	0.137	0	Others	ANKRD37
0	1.0356	0.196	0.096	0	Others	SELENOM
0	1.98149	0.144	0.044	0	Others	EDNRA
0	-2.0455	0.041	0.141	0	Others	MKI67
0	-2.02462	0.045	0.144	0	Others	TOP2A
0	-1.12428	0.076	0.174	0	Others	MAD1L1
0	1.43787	0.165	0.068	0	Others	C1orf54
0	-2.39462	0.056	0.153	0	Others	MEG3
0	-1.86806	0.055	0.152	0	Others	PTN
0	5.98974	0.102	0.005	0	Others	PKHD1L1
0	1.12418	0.196	0.101	0	Others	ITM2A
0	-1.75535	0.056	0.15	0	Others	BASP1
0	-4.52642	0.004	0.098	0	Others	SOSTDC1
0	-3.39197	0.01	0.103	0	Others	LSAMP
0	-0.696464	0.554	0.645	0	Others	HMGN2
0	-1.96871	0.066	0.156	0	Others	CD68
0	-1.86873	0.035	0.121	0	Others	NUSAP1
0	-1.68501	0.043	0.127	0	Others	MC1R
0	-5.0483	0.004	0.088	0	Others	ACER1
0	1.61649	0.129	0.048	0	Others	COL21A1
0	-4.012	0.008	0.088	0	Others	SLPI
0	-7.3368	0.007	0.084	0	Others	KRT2
0	-2.57164	0.01	0.084	0	Others	SOX15
0	-3.8259	0.006	0.08	0	Others	PLP1
0	-4.46088	0.005	0.079	0	Others	SERPINB2
0	-5.01308	0.005	0.078	0	Others	BCAN
0	4.48345	0.076	0.004	0	Others	SOX17
0	4.65594	0.072	0.004	0	Others	SELE
0	1.03514	0.103	0.041	0	Others	LEPR
0	2.45906	0.084	0.026	0	Others	C11orf96
0	1.44683	0.093	0.036	0	Others	CBFA2T3
0	3.81132	0.053	0.003	0	Others	GPR4
0	5.25706	0.045	0.002	0	Others	TFF3
0	3.29896	0.043	0.006	0	Others	LINC00636
1.32662e-303	-1.49442	0.033	0.108	7.17703e-301	Others	FAM207A
6.7912e-301	-2.20471	0.054	0.133	3.67404e-298	Others	CPVL
2.99323e-295	-3.48867	0.005	0.06	1.61934e-292	Others	CLDN4
2.19192e-287	0.990981	0.116	0.058	1.18583e-284	Others	TMEM47
2.63e-281	-2.29714	0.101	0.183	1.42283e-278	Others	SFRP2
1.11422e-274	-1.77404	0.039	0.111	6.02795e-272	Others	PTGER3
6.19936e-273	-0.771581	0.233	0.336	3.35385e-270	Others	STMN1
9.4502e-271	0.504541	0.158	0.09	5.11256e-268	Others	SLC2A3
2.45098e-265	-1.47643	0.14	0.227	1.32598e-262	Others	EDNRB
3.99975e-260	-1.87214	0.032	0.096	2.16387e-257	Others	CENPF
1.31383e-254	-0.79776	0.122	0.216	7.10782e-252	Others	SNAI2
2.70522e-254	0.220945	0.331	0.234	1.46353e-251	Others	POSTN
6.97337e-254	-0.795989	0.266	0.367	3.77259e-251	Others	CD109
4.97759e-246	-1.71936	0.075	0.148	2.69288e-243	Others	PDGFRA
6.51438e-246	-0.692668	0.148	0.246	3.52428e-243	Others	HES1
1.6201e-244	-1.38982	0.133	0.229	8.76472e-242	Others	CRYAB
2.19785e-244	-2.14295	0.019	0.075	1.18904e-241	Others	AK5
3.06398e-241	-0.60477	0.214	0.323	1.65761e-238	Others	PRR13
3.27459e-239	-2.62298	0.008	0.055	1.77155e-236	Others	MT1X
1.06168e-238	-2.45193	0.064	0.136	5.74368e-236	Others	INSIG1
3.25973e-237	-2.28347	0.017	0.07	1.76351e-234	Others	ENPP1
1.08044e-236	-3.21722	0.008	0.055	5.84516e-234	Others	PKIB
2.06118e-234	-2.03928	0.021	0.076	1.1151e-231	Others	CDC20
6.71115e-233	-4.30834	0.008	0.055	3.63073e-230	Others	C15orf48
1.87386e-232	0.761033	0.172	0.107	1.01376e-229	Others	SOD3
3.88861e-229	-0.891895	0.059	0.131	2.10374e-226	Others	YIPF1
8.73884e-228	-0.432633	0.263	0.376	4.72771e-225	Others	ENAH
1.07609e-213	-1.6814	0.06	0.124	5.82165e-211	Others	LUM
2.98913e-213	-2.63014	0.008	0.052	1.61712e-210	Others	AREG
3.56376e-213	-2.95147	0.006	0.047	1.928e-210	Others	DPP6
2.15998e-212	-2.60274	0.033	0.088	1.16855e-209	Others	FCER1A
[truncated: 161 more rows]
