# Supplementary material for: Somatic mutations distinguish melanocyte subpopulations in human skin
Source: Nat Cell Biol. 2026 Apr 27;28(6):1300–8. doi: 10.1038/s41556-026-01943-7 (PMC13264844; doi:10.1038/s41556-026-01943-7)
Supplement: Supplementary file 17 — Statistical source data. [file 41556_2026_1943_MOESM17_ESM.xlsx]

## Sheet: UMAP
Extended Data Fig 9
The outputs are from Xenium spatial transcriptomics datasets from skin tissue sections and available in GEO under accession code GSE286964 [https://www.ncbi.nlm.nih.gov/geo/query/acc.cgi?acc=GSE286964].
Barcode	UMAP1	UMAP2	Cluster	label
aaaabhdl-1	-0.469962	-0.737658	11	Immune cells
aaaahnfk-1	-2.25635	10.9923	22	Keratinocytes
aaaakgjd-1	-11.4163	-0.622461	7	Keratinocytes
aaaaokhd-1	1.73906	-2.77888	11	Immune cells
aaabajii-1	-11.389	-0.700573	7	Keratinocytes
aaabecoh-1	-5.12161	8.24836	22	Keratinocytes
aaabgjkj-1	-10.8223	-0.204195	7	Keratinocytes
aaacdhlk-1	-4.02522	9.63291	22	Keratinocytes
aaacfmlo-1	-9.85587	0.562025	7	Keratinocytes
aaacjehn-1	-11.3956	-0.290409	7	Keratinocytes
aaacpmic-1	-11.3387	-0.383018	7	Keratinocytes
aaadekkf-1	-8.12277	-7.30718	16	Melanocytes
aaadffjf-1	-10.2427	0.786982	7	Keratinocytes
aaadhnnl-1	-5.93901	-6.40574	31	Keratinocytes
aaadlced-1	-11.1337	-0.0616098	7	Keratinocytes
aaaebpho-1	-11.2239	-0.149545	7	Keratinocytes
aaaeejjo-1	-10.7372	-4.17287	7	Keratinocytes
aaaeiocm-1	-11.3564	-0.872355	7	Keratinocytes
aaaemmjk-1	-11.2412	-0.567612	7	Keratinocytes
aaaepmhc-1	-11.1624	-0.310774	7	Keratinocytes
aaafaopg-1	-8.76502	3.57746	18	Keratinocytes
aaafdlof-1	-11.0727	-0.184097	7	Keratinocytes
aaafghci-1	-1.94028	11.0724	22	Keratinocytes
aaafnoef-1	-10.3597	-1.54104	7	Keratinocytes
aaagahik-1	-11.3046	-0.829474	7	Keratinocytes
aaagoegl-1	-7.56545	-4.85384	31	Keratinocytes
aaagpbim-1	-10.5331	0.897562	7	Keratinocytes
aaahdnce-1	-9.828	2.05438	7	Keratinocytes
aaahdndo-1	-10.5368	-1.52895	7	Keratinocytes
aaahhlca-1	-9.52871	1.76626	18	Keratinocytes
aaaidpco-1	-11.2189	-0.229201	7	Keratinocytes
aaaiikaj-1	-11.1249	0.0915991	7	Keratinocytes
aaajeceo-1	-11.2318	-0.253214	7	Keratinocytes
aaajkpjd-1	-11.3963	-0.75021	7	Keratinocytes
aaakddce-1	-11.25	-0.0463548	7	Keratinocytes
aaaklplo-1	1.19925	11.81	25	Keratinocytes
aaaknnfm-1	-0.98662	11.524	25	Keratinocytes
aaalabia-1	1.77417	11.7472	25	Keratinocytes
aaaldmge-1	-3.8281	9.755	22	Keratinocytes
aaalggka-1	-11.2721	-0.40159	7	Keratinocytes
aaalhmnf-1	-6.29382	6.82622	18	Keratinocytes
aaaliohm-1	-3.15092	10.2884	22	Keratinocytes
aaaljpbc-1	-2.75111	10.2524	34	Keratinocytes
aaallkhp-1	-9.81241	2.06207	7	Keratinocytes
aaambnkd-1	-11.2094	-0.450692	7	Keratinocytes
aaamfbca-1	-5.33814	7.85633	18	Keratinocytes
aaamjanl-1	-10.6541	0.800518	7	Keratinocytes
aaammkjl-1	-11.2748	-0.299097	7	Keratinocytes
aaanicfk-1	-8.77411	3.63519	18	Keratinocytes
aaanjibc-1	-2.17149	10.6431	22	Keratinocytes
aaanmmhi-1	-10.9746	-0.0686893	7	Keratinocytes
aaaodafn-1	-3.63864	9.9716	22	Keratinocytes
aaaoohhm-1	11.2812	4.85696	24	Keratinocytes
aaapcdng-1	-0.364629	11.6541	25	Keratinocytes
aaapilog-1	1.88325	11.7304	25	Keratinocytes
aaaplinl-1	-6.03625	7.14718	22	Keratinocytes
aaapmhce-1	2.96733	11.4964	21	Keratinocytes
aaapnaii-1	-1.77788	11.238	22	Keratinocytes
aabafknb-1	-3.60786	9.96901	22	Keratinocytes
aabahjin-1	-0.22897	11.7139	25	Keratinocytes
aabaiemg-1	-10.8835	-0.636579	7	Keratinocytes
aabakagm-1	-11.3718	-0.315722	7	Keratinocytes
aabangph-1	-11.2996	-0.356825	7	Keratinocytes
aabbbnkh-1	-10.9581	-1.20685	7	Keratinocytes
aabbdbah-1	-11.303	-0.56469	7	Keratinocytes
aabckphp-1	-11.3192	-0.644283	7	Keratinocytes
aabdciob-1	-11.0186	-0.343525	7	Keratinocytes
aabdniib-1	-11.3781	-0.98926	7	Keratinocytes
aabdojkj-1	-11.1582	-0.715723	7	Keratinocytes
aabebica-1	-5.33582	7.92622	18	Keratinocytes
aabecbao-1	-11.2738	-1.0522	7	Keratinocytes
aabecemj-1	-11.245	-0.422845	7	Keratinocytes
aabeepdn-1	-11.4633	-0.587165	7	Keratinocytes
aabegjhg-1	-11.3258	-0.307038	7	Keratinocytes
aabehegh-1	-11.4094	-0.470326	7	Keratinocytes
aabejjil-1	-11.2075	-1.24425	7	Keratinocytes
aabfbhhb-1	-8.88897	3.54156	18	Keratinocytes
aabfchmm-1	-10.2726	1.25003	7	Keratinocytes
aabfjojf-1	2.17248	4.81541	15	Fibroblasts
aabfkkci-1	-11.37	-0.367538	7	Keratinocytes
aabflmhl-1	-11.372	-1.18964	7	Keratinocytes
aabfnjha-1	-11.4236	-1.25219	7	Keratinocytes
aabfojen-1	-11.3716	-0.576442	7	Keratinocytes
aabgbfdn-1	-11.1767	-0.459572	7	Keratinocytes
aabgbjnk-1	-9.62445	2.50625	18	Keratinocytes
aabgcjad-1	-11.2755	-0.888143	7	Keratinocytes
aabgjhgj-1	-3.06036	10.3194	22	Keratinocytes
aabgoppk-1	8.73636	7.68093	3	Fibroblasts
aabhdjel-1	-8.96559	3.14986	18	Keratinocytes
aabhnfdg-1	-4.38865	8.87133	18	Keratinocytes
aabiapln-1	-0.280498	11.5029	25	Keratinocytes
aabihofo-1	5.12841	10.5923	21	Keratinocytes
aabikjpp-1	-11.2415	0.0819069	7	Keratinocytes
aabjlehb-1	-1.40409	11.4818	25	Keratinocytes
aabjppac-1	13.6461	-2.32541	27	Keratinocytes
aabkaeka-1	12.3651	2.45704	24	Keratinocytes
aablhjbk-1	-4.53791	9.02462	22	Keratinocytes
aablkpkm-1	0.602389	11.8865	25	Keratinocytes
aabloack-1	-11.155	-0.247664	7	Keratinocytes
aablomnk-1	-11.0515	0.265123	7	Keratinocytes
aabmafho-1	-4.99266	7.84475	18	Keratinocytes
aabmekcn-1	-11.0551	0.245846	7	Keratinocytes
aabmhfmb-1	-11.2091	-0.542646	7	Keratinocytes
aabmomak-1	11.976	3.40112	24	Keratinocytes
aabnbmda-1	-3.42955	10.1382	22	Keratinocytes
aabncpbf-1	0.550149	10.2677	42	Others
aaboahgg-1	-5.90883	-6.38483	31	Keratinocytes
aabofiad-1	3.29521	11.2235	21	Keratinocytes
aabofikk-1	-11.3697	-0.408765	7	Keratinocytes
aabokbgm-1	-11.3414	-0.599914	7	Keratinocytes
aabonmhi-1	-5.8323	-6.42668	31	Keratinocytes
aabpbjdf-1	6.86914	9.52068	21	Keratinocytes
aabpfndg-1	-2.64211	9.85375	22	Keratinocytes
aabpieem-1	7.09149	9.46626	21	Keratinocytes
aabpikpg-1	-11.1241	-0.126524	7	Keratinocytes
aabpjdgn-1	-11.3787	-0.360182	7	Keratinocytes
aacaeddh-1	-7.41685	5.45675	18	Keratinocytes
aacailfk-1	-3.77833	9.72085	22	Keratinocytes
aacakedc-1	-8.61191	3.89291	18	Keratinocytes
aacbclke-1	0.601116	11.9214	25	Keratinocytes
aacbdfdc-1	7.81892	8.62874	21	Keratinocytes
aacbdonl-1	0.546427	11.829	25	Keratinocytes
aacbkiam-1	-2.88287	10.512	22	Keratinocytes
aacboamf-1	0.279749	11.7671	25	Keratinocytes
aaccacjj-1	6.54753	9.63645	21	Keratinocytes
aaccdiha-1	-11.3959	-0.371109	7	Keratinocytes
aacdeagl-1	-2.31089	11.0819	22	Keratinocytes
aacdfeoj-1	-2.6241	10.7191	22	Keratinocytes
aaceiada-1	-5.51575	7.73951	22	Keratinocytes
aaceikop-1	-2.18907	11.0043	22	Keratinocytes
aacfbcee-1	-4.95638	6.31864	42	Others
aacfeaoe-1	-11.4553	-0.928196	7	Keratinocytes
aacfglcp-1	-11.4144	-0.54816	7	Keratinocytes
aacfkegp-1	-11.0911	-0.530846	7	Keratinocytes
aacgadcn-1	-5.43031	7.79352	18	Keratinocytes
aacgbfje-1	-11.0141	0.0123887	7	Keratinocytes
aacgbhbf-1	-9.86305	2.08746	7	Keratinocytes
aacgbnpl-1	-11.2623	-0.156215	7	Keratinocytes
aacgfkmg-1	-11.3795	-0.467077	7	Keratinocytes
aacgifie-1	-11.3075	-0.248519	7	Keratinocytes
aacgncmf-1	-9.2895	2.89434	7	Keratinocytes
aacgpamo-1	-11.2187	-1.10613	7	Keratinocytes
aachbehi-1	-11.4746	-0.717001	7	Keratinocytes
aachdedb-1	-4.11361	9.34994	18	Keratinocytes
aachelhe-1	-11.4605	-0.633189	7	Keratinocytes
aachfabi-1	-10.8985	-0.393141	7	Keratinocytes
aachfmai-1	-10.1479	1.63261	18	Keratinocytes
aachgabk-1	-11.4732	-1.13297	7	Keratinocytes
aachghoa-1	-11.4319	-0.631514	7	Keratinocytes
aachpbdb-1	-11.3362	-0.940652	7	Keratinocytes
aaciafbk-1	-8.72058	3.69706	18	Keratinocytes
aacibecl-1	-5.51289	7.79169	18	Keratinocytes
aacigffm-1	-6.69775	6.33606	18	Keratinocytes
aacjbfch-1	-11.5045	-1.08501	7	Keratinocytes
aacjjkah-1	-9.98541	0.109656	7	Keratinocytes
aacjjked-1	5.38942	-0.881542	2	Immune cells
aacjmekd-1	-4.7558	-10.8962	12	Melanocytes
aacjmjco-1	-9.35363	2.79038	18	Keratinocytes
aacjnonk-1	0.499009	11.8612	25	Keratinocytes
aacjpnhg-1	-8.79238	3.49803	18	Keratinocytes
aackacel-1	-11.3322	-0.637351	7	Keratinocytes
aackfibo-1	-11.2335	-1.63468	7	Keratinocytes
aackgecg-1	-10.2296	0.200269	7	Keratinocytes
aackgheo-1	-11.3972	-0.967083	7	Keratinocytes
aackiaoo-1	-8.68095	3.86981	18	Keratinocytes
aackmheb-1	-11.4348	-1.25755	7	Keratinocytes
aacldgdh-1	-5.42899	7.7767	18	Keratinocytes
aaclkfjg-1	-4.99473	7.90951	7	Keratinocytes
aacmadol-1	-3.83946	9.64686	22	Keratinocytes
aacmkoda-1	-11.2481	-0.879147	7	Keratinocytes
aacnjcjj-1	5.59944	-0.422881	2	Immune cells
aacnkiag-1	7.14599	-1.05407	2	Immune cells
aacobjbc-1	6.13222	6.51512	15	Fibroblasts
aacogiok-1	2.4015	2.35047	19	Immune cells
aacologj-1	-7.25621	5.14715	9	Immune cells
aacommba-1	-4.72048	-5.33226	1	Melanocytes
aacpbgnc-1	5.74272	-0.739802	2	Immune cells
aacpecle-1	7.22646	-1.02072	2	Immune cells
aacpfeai-1	3.99033	0.626469	19	Immune cells
aacpgbem-1	3.88499	1.22921	19	Immune cells
aacpigge-1	6.98998	-1.07653	2	Immune cells
aacpjloa-1	5.98293	-0.781188	2	Immune cells
aacpkmml-1	5.2741	-0.272952	2	Immune cells
aacpnhkd-1	-3.89196	-12.2324	12	Melanocytes
aacpooom-1	1.80103	3.93062	4	Immune cells
aacppedl-1	5.24738	2.20896	4	Immune cells
aadafahe-1	4.14144	1.72625	4	Immune cells
aadaobko-1	5.37671	0.459004	2	Immune cells
aadbbfme-1	4.32362	0.643513	19	Immune cells
aadbjbfm-1	2.74839	2.89101	4	Immune cells
aadbjgaf-1	4.64696	0.181539	2	Immune cells
aadbkjkp-1	4.48902	4.69233	15	Fibroblasts
aadbmkhi-1	6.69269	0.421419	2	Immune cells
aadbmpmn-1	3.81452	2.43072	19	Immune cells
aadbplfa-1	3.94028	-12.8466	5	Others
aadcakkl-1	-9.18316	-3.367	7	Keratinocytes
aadcckld-1	-11.3986	-1.02915	7	Keratinocytes
aadceodp-1	-11.1569	-1.00719	7	Keratinocytes
aadcfcbg-1	-6.66149	-9.17399	16	Melanocytes
aadcoceg-1	-11.3684	-1.95284	7	Keratinocytes
aaddbaka-1	-11.3819	-1.20896	7	Keratinocytes
aaddbnoc-1	5.1519	0.451836	2	Immune cells
aaddenbb-1	-6.13885	-6.31698	31	Keratinocytes
aaddfkdj-1	-10.3837	-1.9738	7	Keratinocytes
aaddgkdh-1	-10.9447	-0.704098	7	Keratinocytes
aaddhadd-1	-9.61455	-2.96283	7	Keratinocytes
aaddoaai-1	-6.4424	-6.16402	31	Keratinocytes
aadebgja-1	-8.4903	7.62733	8	Immune cells
aadedbol-1	6.63961	-0.116143	2	Immune cells
aadefafh-1	4.353	2.67726	4	Immune cells
aadefood-1	-11.1717	-0.0673408	7	Keratinocytes
aadegaia-1	-11.1996	-0.412394	7	Keratinocytes
aadehcna-1	-11.0223	0.288795	7	Keratinocytes
aadfimii-1	-11.2823	-0.386982	7	Keratinocytes
aadfliom-1	-11.4247	-0.921493	7	Keratinocytes
aadgafba-1	-11.1199	-1.07435	7	Keratinocytes
aadgcgkf-1	-9.73534	2.35345	7	Keratinocytes
aadgckml-1	-11.383	-1.30411	7	Keratinocytes
aadgfnph-1	-8.82722	-7.15474	16	Melanocytes
aadgjhnp-1	-11.4672	-1.44894	7	Keratinocytes
aadgkhkd-1	-11.174	-1.74039	7	Keratinocytes
aadgofio-1	-11.4322	-0.626542	7	Keratinocytes
aadhbgdo-1	-10.8497	-1.04894	7	Keratinocytes
aadhengl-1	-9.43273	-0.548892	7	Keratinocytes
aadhhcaf-1	-11.3358	-0.605334	7	Keratinocytes
aadhhedl-1	-11.3929	-1.56529	7	Keratinocytes
aadhjmld-1	-11.0589	-2.0957	7	Keratinocytes
aadianbb-1	-7.47308	5.3779	18	Keratinocytes
aadifkoa-1	-11.3123	-0.586245	7	Keratinocytes
aadijhdc-1	3.86716	-10.1225	5	Others
aadjdgpe-1	1.47096	2.9183	4	Immune cells
aadjecnh-1	5.51241	0.587942	2	Immune cells
aadjignd-1	5.52834	-0.295065	2	Immune cells
aadkhana-1	7.48318	-0.752428	2	Immune cells
aadkjohe-1	3.93675	2.62995	4	Immune cells
aadkmlgg-1	6.72432	-1.24863	2	Immune cells
aadlagco-1	-8.26988	7.76662	8	Immune cells
aadlhaep-1	6.53931	0.733191	2	Immune cells
aadmckaa-1	-2.03635	5.45688	4	Immune cells
aadmkbcm-1	1.22168	3.68174	4	Immune cells
aadmodjf-1	-1.14773	5.39528	4	Immune cells
aadnajie-1	-1.73158	4.94175	4	Immune cells
aadnmnhn-1	-7.40138	8.21192	8	Immune cells
aadnngdh-1	-6.06877	7.31739	8	Immune cells
aadnohde-1	1.40128	2.80558	4	Immune cells
aadnpodd-1	1.14061	3.49944	4	Immune cells
aadoebbl-1	-0.670218	4.29413	4	Immune cells
aadojple-1	4.17608	1.49475	19	Immune cells
aadpceah-1	0.485394	3.55081	4	Immune cells
aadppdpk-1	5.52152	0.103717	2	Immune cells
aaeaagcg-1	6.05211	0.671427	2	Immune cells
aaeadbep-1	4.87615	0.259372	2	Immune cells
aaeaeolm-1	3.25476	2.26806	4	Immune cells
aaebdaol-1	4.25868	-12.9251	5	Others
aaecaeha-1	4.94642	0.00638823	2	Immune cells
aaecemlj-1	5.73072	-0.650748	2	Immune cells
aaecndia-1	6.32403	-1.07351	2	Immune cells
aaecneig-1	-5.42646	7.6625	8	Immune cells
aaeehiik-1	6.02296	1.14655	2	Immune cells
aaeekjgk-1	5.08959	1.18362	2	Immune cells
aaeeopan-1	4.23845	2.21322	4	Immune cells
aaefchhm-1	5.61648	1.45522	2	Immune cells
aaefjdfg-1	-2.79706	4.89798	4	Immune cells
aaefphch-1	4.42429	1.17841	2	Immune cells
aaefpihc-1	4.64559	1.08025	2	Immune cells
aaegbelh-1	3.88984	2.83001	15	Fibroblasts
aaeggjkj-1	5.66589	1.71937	2	Immune cells
aaegihac-1	5.0601	0.910835	2	Immune cells
aaegjjca-1	6.57873	6.81159	15	Fibroblasts
aaegpkbc-1	3.52699	1.91293	2	Immune cells
aaehacni-1	6.438	0.364999	2	Immune cells
aaehchlf-1	0.852808	3.62783	4	Immune cells
aaehfogk-1	4.61821	2.04665	2	Immune cells
aaehknec-1	-8.67578	-7.13228	16	Melanocytes
aaehlkge-1	1.79064	3.23191	4	Immune cells
aaehlpci-1	-11.415	-1.56837	7	Keratinocytes
aaehmboe-1	-4.47708	7.05454	7	Keratinocytes
aaeidfak-1	-8.50105	3.74847	18	Keratinocytes
aaeimnlp-1	-11.3544	-2.5264	7	Keratinocytes
aaeimpgh-1	-9.04502	2.4399	7	Keratinocytes
aaejcfob-1	-5.88208	-0.0939132	2	Immune cells
aaejcgli-1	-9.62632	2.29616	7	Keratinocytes
aaejekhh-1	-9.6468	1.4198	7	Keratinocytes
aaejglab-1	-10.3648	1.18588	7	Keratinocytes
aaejlgjj-1	-11.3917	-1.45552	7	Keratinocytes
aaejlkll-1	-11.3465	-1.16051	7	Keratinocytes
aaekbhni-1	-10.1711	1.47044	7	Keratinocytes
aaekdgaa-1	-11.3478	-0.769434	7	Keratinocytes
aaekkfog-1	-9.53858	2.52549	18	Keratinocytes
aaelanln-1	-9.44139	2.67924	18	Keratinocytes
aaelchge-1	-9.78185	2.06226	18	Keratinocytes
aaelhkao-1	-9.30061	2.89794	18	Keratinocytes
aaelkafk-1	-9.92631	1.7585	18	Keratinocytes
aaemdjnf-1	-11.4624	-1.72843	7	Keratinocytes
aaemmbll-1	-11.1613	0.188806	7	Keratinocytes
aaemocgb-1	-9.53382	2.49819	18	Keratinocytes
aaemplec-1	-9.43464	2.65737	18	Keratinocytes
aaencccm-1	-11.4354	-0.75265	7	Keratinocytes
aaencpcc-1	-4.00853	8.75746	18	Keratinocytes
aaenfgha-1	-9.67503	1.624	7	Keratinocytes
aaenmhge-1	-11.2494	-0.580631	7	Keratinocytes
aaenmldg-1	-7.73352	5.03588	18	Keratinocytes
aaeoabmk-1	-7.33228	0.143559	7	Keratinocytes
aaeodcog-1	-9.96049	1.75875	7	Keratinocytes
aaeogclj-1	-7.63663	5.15582	18	Keratinocytes
aaeoigil-1	-11.2579	-2.93984	7	Keratinocytes
aaeomkjg-1	-6.76014	-5.9799	31	Keratinocytes
aaepbghc-1	-9.83145	2.17825	18	Keratinocytes
aaepfjdo-1	-9.6705	2.29806	7	Keratinocytes
aaepflja-1	-10.052	-5.33096	7	Keratinocytes
aaepgabl-1	-7.84614	4.85191	18	Keratinocytes
aaepjgmk-1	-9.25865	1.80845	7	Keratinocytes
aaepjkbh-1	-6.46449	6.63262	18	Keratinocytes
aaeplcaa-1	1.75387	11.8063	25	Keratinocytes
aaeplhea-1	-0.277886	11.7827	25	Keratinocytes
aafaadjd-1	-2.71431	10.6046	22	Keratinocytes
aafabcfg-1	-4.28623	9.19331	18	Keratinocytes
aafackma-1	-8.67241	-2.61127	7	Keratinocytes
aafacnhg-1	-1.98776	10.9743	22	Keratinocytes
aafagokj-1	-11.2862	-0.366744	7	Keratinocytes
aafahfkl-1	-3.55593	9.93208	22	Keratinocytes
aafajoja-1	-6.56778	6.60093	18	Keratinocytes
aafbcnhm-1	-4.39626	9.2064	22	Keratinocytes
aafbgpld-1	-11.2049	-0.0306145	7	Keratinocytes
aafcgoja-1	-11.3356	-1.09882	7	Keratinocytes
aafcljck-1	8.49939	8.2761	21	Keratinocytes
aafcncni-1	-4.80413	6.43185	42	Others
aafdbjoj-1	0.444284	11.7081	25	Keratinocytes
aafdhhdp-1	2.7389	10.8551	21	Keratinocytes
aafdodok-1	9.81088	6.82663	21	Keratinocytes
aafebejb-1	-1.51151	11.3384	25	Keratinocytes
aafeejgb-1	5.91466	9.38865	21	Keratinocytes
aafefkdd-1	12.0538	3.14466	24	Keratinocytes
aafeifdg-1	5.44376	10.4062	21	Keratinocytes
aafenipj-1	-11.2811	-0.519717	7	Keratinocytes
aaffdfph-1	-2.77117	10.3886	22	Keratinocytes
aafffbpj-1	-11.0277	0.170633	7	Keratinocytes
aaffiilb-1	-11.2911	-0.238594	7	Keratinocytes
aaffipnf-1	-11.2536	-0.870851	7	Keratinocytes
aaffodlk-1	-8.06617	2.6566	7	Keratinocytes
aafgabdm-1	-11.4596	-0.722919	7	Keratinocytes
aafgebbl-1	-11.0922	-0.46881	7	Keratinocytes
aafghgii-1	-8.82504	3.15047	18	Keratinocytes
aafgmnpi-1	3.20933	11.338	21	Keratinocytes
aafgoien-1	-2.66031	10.5929	22	Keratinocytes
aafhachp-1	-4.4594	9.05191	22	Keratinocytes
aafhhgdm-1	-4.97825	8.5506	18	Keratinocytes
aafhioli-1	-11.2863	-0.35713	7	Keratinocytes
aafhmaal-1	-10.3146	0.0868686	7	Keratinocytes
aafhpgoh-1	-6.57902	6.45131	18	Keratinocytes
aafibjhe-1	-11.4819	-0.62301	7	Keratinocytes
aafienho-1	-10.8854	0.278662	7	Keratinocytes
aafijmic-1	-6.67105	6.19015	18	Keratinocytes
aafjaecb-1	-11.3702	-0.801585	7	Keratinocytes
aafjldbi-1	-7.49351	7.48858	8	Immune cells
aafkbaho-1	-5.27201	0.0653163	2	Immune cells
aafkphih-1	-5.65871	-10.4188	12	Melanocytes
aaflgjna-1	-10.0773	-0.0125599	7	Keratinocytes
aaflkjbi-1	-11.3188	-2.7432	7	Keratinocytes
aafmgadm-1	-1.81189	11.2627	22	Keratinocytes
aafmnjpi-1	-4.10647	6.6748	42	Others
aafmogac-1	13.6275	-2.9557	27	Keratinocytes
aafnabgd-1	-11.1564	-0.0245746	7	Keratinocytes
aafncafn-1	0.234604	11.6227	25	Keratinocytes
aafnfcmo-1	6.65696	9.68428	21	Keratinocytes
aafnhdhb-1	0.74376	11.8647	25	Keratinocytes
aafnnnpk-1	2.27568	11.7216	25	Keratinocytes
aafoebaa-1	-1.00599	11.2296	25	Keratinocytes
aafohjmp-1	-2.90195	10.545	22	Keratinocytes
aafojpaa-1	-10.7489	-1.54442	7	Keratinocytes
aafpfhlm-1	-4.0109	9.66386	22	Keratinocytes
aafplpld-1	-2.51455	10.5346	22	Keratinocytes
aafpnlpm-1	-5.75558	-6.46015	31	Keratinocytes
aagacgaj-1	-7.68312	-5.04868	31	Keratinocytes
aagaempe-1	-11.0524	-0.23088	7	Keratinocytes
aagalail-1	-10.5771	-2.07796	7	Keratinocytes
aagalhai-1	-4.90469	8.6661	22	Keratinocytes
aagamjng-1	-8.25656	-4.64947	7	Keratinocytes
aagbdeem-1	-11.3817	-0.8249	7	Keratinocytes
aagbecii-1	-11.3483	-1.1791	7	Keratinocytes
aagbenbd-1	-11.0225	-0.0338332	7	Keratinocytes
aagbeofb-1	-7.98783	-8.07144	16	Melanocytes
aagbjpee-1	-9.30855	-3.29082	7	Keratinocytes
aagblood-1	-6.1254	-6.3387	31	Keratinocytes
aagbnpjf-1	-9.00935	-0.1501	7	Keratinocytes
aagcagbm-1	-5.33154	-10.2999	12	Melanocytes
aagccdgp-1	-5.76622	-6.49004	31	Keratinocytes
aagcjdeh-1	-9.42192	2.41649	18	Keratinocytes
aagcjmcm-1	-10.1004	-1.4089	7	Keratinocytes
aagcnfnk-1	-11.4831	-1.56863	7	Keratinocytes
aagdaddn-1	-3.70682	-5.09027	16	Melanocytes
aagdaeii-1	-3.11464	2.57087	4	Immune cells
aagdbane-1	-10.9659	-0.909483	7	Keratinocytes
aagdbgio-1	-8.90711	-4.16249	7	Keratinocytes
aagddcma-1	-10.6468	0.716747	7	Keratinocytes
aagdgobf-1	-9.28851	2.81089	18	Keratinocytes
aagdlfaa-1	-10.517	-0.0466899	7	Keratinocytes
aagdoean-1	-9.21713	3.02479	7	Keratinocytes
aagdpokh-1	-10.2599	1.27152	7	Keratinocytes
aageljea-1	-10.2824	1.23941	7	Keratinocytes
aagepicj-1	-10.0067	1.86645	7	Keratinocytes
aagfeodo-1	-11.2624	-1.63074	7	Keratinocytes
aagfjjhj-1	-9.26744	-6.39416	16	Melanocytes
aagfnkkg-1	-11.2618	-0.378118	7	Keratinocytes
aagfnocc-1	-11.3723	-0.583396	7	Keratinocytes
aagfphal-1	-10.3601	1.11238	7	Keratinocytes
aaggjbpg-1	-10.5824	0.674774	7	Keratinocytes
aaggjhfa-1	-10.2909	0.304177	7	Keratinocytes
aagglpkh-1	-9.93247	1.3649	7	Keratinocytes
aaggmdcf-1	-11.1273	-0.341041	7	Keratinocytes
aaghblno-1	-11.3035	-0.957522	7	Keratinocytes
aaghenci-1	-9.1645	3.00763	18	Keratinocytes
aaghgcco-1	-11.3669	-0.904887	7	Keratinocytes
aaghhmfk-1	-11.502	-1.61936	7	Keratinocytes
aaghnpac-1	-7.21141	-8.8001	16	Melanocytes
aaghookp-1	-11.3302	-2.26839	7	Keratinocytes
aagiblbp-1	-6.85203	-0.44018	7	Keratinocytes
aagifcni-1	-10.2656	-0.0931082	7	Keratinocytes
aagigpfg-1	-6.5071	-9.62554	16	Melanocytes
aagilado-1	-11.3419	-1.94241	7	Keratinocytes
aagjfhfo-1	-9.89846	1.88579	18	Keratinocytes
aagjnhpe-1	-6.87411	4.16167	42	Others
aagkbbfc-1	-10.0922	1.70259	7	Keratinocytes
aagkkhap-1	-11.288	-1.21526	7	Keratinocytes
aagkknpc-1	-11.4163	-0.630712	7	Keratinocytes
aagkmein-1	-11.3238	-0.6853	7	Keratinocytes
aagkpnlb-1	-11.0512	-0.332481	7	Keratinocytes
aagkpoeb-1	-10.333	1.12689	7	Keratinocytes
aaglabcj-1	-10.3371	-0.406155	7	Keratinocytes
aaglconc-1	-11.1666	-0.831005	7	Keratinocytes
aaglfkcg-1	-9.57484	2.56437	18	Keratinocytes
aaglflla-1	-10.9329	0.0524113	7	Keratinocytes
aaglfpgh-1	-5.89444	-6.39888	31	Keratinocytes
aaglokha-1	-10.4216	-1.83168	7	Keratinocytes
aaglpelo-1	-11.3404	-1.09838	7	Keratinocytes
aagmfgdm-1	-11.0625	0.096424	7	Keratinocytes
aagmodle-1	-11.1087	-1.49952	7	Keratinocytes
aagmpilb-1	-8.73339	3.75234	18	Keratinocytes
aagnhona-1	-10.722	0.412637	7	Keratinocytes
aagnmako-1	-7.35444	5.5952	18	Keratinocytes
aagoejnk-1	-1.78922	11.274	22	Keratinocytes
aagoimkk-1	-8.33706	4.27218	18	Keratinocytes
aagpmbfj-1	-9.56414	0.184712	7	Keratinocytes
aahafldf-1	-8.44999	-4.03794	31	Keratinocytes
aahahalh-1	-10.5871	0.928276	7	Keratinocytes
aahajfel-1	-8.49595	-0.594373	7	Keratinocytes
aahbcoja-1	-8.85597	3.54303	18	Keratinocytes
aahbenlj-1	-6.38074	-6.2274	31	Keratinocytes
aahbkehn-1	-8.27647	-4.16948	31	Keratinocytes
aahcefmp-1	-11.2993	-1.45665	7	Keratinocytes
aahdfpng-1	-11.2995	-0.40113	7	Keratinocytes
aahdlgbj-1	-11.1517	-0.428544	7	Keratinocytes
aahdncjm-1	-10.9951	-1.28773	7	Keratinocytes
aaheaoep-1	-6.56306	8.797	29	Immune cells
aahefljm-1	6.21062	0.87993	2	Immune cells
aahfacfd-1	5.34936	0.16986	2	Immune cells
aahfaijk-1	4.22374	2.40047	4	Immune cells
aahfdckh-1	3.09308	2.04935	4	Immune cells
aahfdoim-1	4.81144	2.18956	2	Immune cells
aahfeepj-1	-8.01928	6.44322	8	Immune cells
aahfoilb-1	-0.172108	4.11659	4	Immune cells
aahfpmbk-1	2.77605	2.96492	4	Immune cells
aahgbijh-1	4.1521	2.73026	2	Immune cells
aahgdccg-1	0.608743	2.74009	26	Immune cells
aahhmcdo-1	-0.992402	4.85014	4	Immune cells
aahidodp-1	4.11735	2.46601	4	Immune cells
aahilhni-1	-3.76587	6.20523	4	Immune cells
aahjfiog-1	1.68817	6.51407	17	Immune cells
aahjhcdk-1	0.089798	4.00857	4	Immune cells
aahjjdan-1	0.142883	3.89825	4	Immune cells
aahkleok-1	-5.15818	7.09772	8	Immune cells
aahklpfk-1	6.108	1.20566	2	Immune cells
aahkmfpc-1	5.09874	2.2924	2	Immune cells
aahkmnmf-1	2.05631	3.89336	4	Immune cells
aahlbgce-1	3.29391	4.93277	15	Fibroblasts
aahlciih-1	-2.09698	5.22404	26	Immune cells
aahleaha-1	3.9601	1.68348	19	Immune cells
aahlkekm-1	4.32572	0.580602	2	Immune cells
aahmdnli-1	2.896	2.49769	4	Immune cells
aahmkmfc-1	4.0447	2.07515	4	Immune cells
aahmlhfd-1	4.18338	0.313715	19	Immune cells
aahmllak-1	4.57057	2.49006	2	Immune cells
aahnilfi-1	4.17878	0.914209	4	Immune cells
aahnjjej-1	-4.98043	-10.8912	12	Melanocytes
aahnmadj-1	-6.72691	-9.06418	16	Melanocytes
aahnnagd-1	-10.3728	-1.4778	7	Keratinocytes
aahomfmp-1	1.26266	3.62391	4	Immune cells
aahooeim-1	-7.6889	7.40389	8	Immune cells
aahpodhm-1	5.89036	7.07162	15	Fibroblasts
aaiaeiid-1	2.806	3.90492	15	Fibroblasts
aaiaeinl-1	-11.3686	-1.62963	7	Keratinocytes
aaibcofd-1	-8.66388	-7.29155	16	Melanocytes
aaibedak-1	-5.91094	-10.8512	12	Melanocytes
aaibmihp-1	-10.8145	-4.13486	7	Keratinocytes
aaibmpkc-1	-10.3666	0.159353	7	Keratinocytes
aaiccieb-1	4.00276	0.377514	2	Immune cells
aaicgdnn-1	1.2838	-0.866017	11	Immune cells
aaicmpil-1	6.62267	-1.41828	2	Immune cells
aaicndbm-1	3.92272	2.33906	4	Immune cells
aaicnghl-1	-6.95517	4.27646	42	Others
aaidcpkc-1	5.56412	-0.503835	2	Immune cells
aaidepdj-1	-10.9537	0.202474	7	Keratinocytes
aaidfpmn-1	-7.73499	5.13606	18	Keratinocytes
aaidkcpd-1	-4.445	8.44919	18	Keratinocytes
aaidkndn-1	-6.49026	6.59675	18	Keratinocytes
aaidmoko-1	13.4218	-3.57363	27	Keratinocytes
aaidpbne-1	12.8694	1.12124	24	Keratinocytes
aaiefaeo-1	2.06061	11.6561	25	Keratinocytes
aaieppco-1	-3.8763	9.71518	22	Keratinocytes
aaifbdlm-1	-3.16323	10.3533	22	Keratinocytes
aaifbolo-1	-4.16324	7.37457	42	Others
aaifdgmf-1	-9.15136	3.14839	18	Keratinocytes
aaifffol-1	-9.84988	0.679999	7	Keratinocytes
aaifhhep-1	-9.35362	2.68515	18	Keratinocytes
aaifmcca-1	-2.57669	10.8108	22	Keratinocytes
aaifonhb-1	2.40646	11.6652	21	Keratinocytes
aaigadjk-1	1.34996	11.6534	25	Keratinocytes
aaigelao-1	-11.2389	-0.132832	7	Keratinocytes
aaigepic-1	-4.30409	9.21889	22	Keratinocytes
aaigfeoj-1	-11.2412	-0.259392	7	Keratinocytes
aaigkgkl-1	-10.6815	0.686318	7	Keratinocytes
aaigofep-1	-1.17883	10.734	34	Keratinocytes
aaigphdm-1	-7.69606	5.13683	18	Keratinocytes
aaihefph-1	-3.01073	10.1668	34	Keratinocytes
aaihohie-1	-11.198	-0.126447	7	Keratinocytes
aaiignle-1	-2.53095	10.7457	22	Keratinocytes
aaiiifoe-1	-2.97	10.6502	22	Keratinocytes
aaiinmlc-1	-2.1221	10.9686	25	Keratinocytes
aaiipaid-1	0.107757	11.6838	25	Keratinocytes
aaijadan-1	1.6096	11.7735	25	Keratinocytes
aaijgmjj-1	0.704112	11.7504	25	Keratinocytes
aaijince-1	-10.9614	0.399076	7	Keratinocytes
aaikcfpl-1	-8.74128	3.42591	18	Keratinocytes
aaikedhn-1	-11.4022	-0.579955	7	Keratinocytes
aaikehgh-1	-10.876	0.480977	7	Keratinocytes
aaikhpfc-1	-11.3695	-0.879415	7	Keratinocytes
aailabmm-1	0.119109	11.851	25	Keratinocytes
aailmkel-1	5.74875	10.1773	21	Keratinocytes
aailpbnb-1	2.0816	11.7344	25	Keratinocytes
aaimclem-1	-10.4394	0.756274	7	Keratinocytes
aaimfogf-1	2.95062	11.5179	21	Keratinocytes
aaimicgl-1	-0.212264	11.7748	25	Keratinocytes
aainecnl-1	2.96979	11.4617	21	Keratinocytes
aainekmj-1	-11.2914	-0.124364	7	Keratinocytes
aainieck-1	-11.25	-0.167586	7	Keratinocytes
aainjgpj-1	-2.95731	10.4461	22	Keratinocytes
aainlkkm-1	-3.72133	9.8765	22	Keratinocytes
aainpfhe-1	-11.1847	-0.324188	7	Keratinocytes
aaioegli-1	-1.43985	11.4077	25	Keratinocytes
aaiofflf-1	2.07039	11.609	25	Keratinocytes
aaiojnih-1	0.93613	11.8124	25	Keratinocytes
aaiopcij-1	-1.48822	10.7316	34	Keratinocytes
aaiopjel-1	-3.70822	9.86757	22	Keratinocytes
aaipdgaa-1	-5.34838	7.74107	18	Keratinocytes
aaipeebe-1	-6.44457	-6.12636	31	Keratinocytes
aaipgplm-1	5.1172	0.414506	2	Immune cells
aaipmoek-1	-4.65097	-10.5524	1	Melanocytes
aajaeepc-1	-6.08274	-6.36351	31	Keratinocytes
aajbahcc-1	-11.2248	-0.458795	7	Keratinocytes
aajbbfeh-1	-10.8176	0.597537	7	Keratinocytes
aajbgncd-1	-9.9813	1.51113	7	Keratinocytes
aajbnhih-1	-10.9572	-0.542591	7	Keratinocytes
aajccjhc-1	-10.0268	-2.32856	7	Keratinocytes
aajchbie-1	-10.6656	-4.44707	7	Keratinocytes
aajckdlh-1	-10.4754	0.91745	7	Keratinocytes
aajdbccf-1	-11.3402	-1.9324	7	Keratinocytes
aajddhgd-1	-10.7766	0.320109	7	Keratinocytes
aajdlncd-1	-11.2968	-2.10103	7	Keratinocytes
aajecjbl-1	-11.3129	-2.11918	7	Keratinocytes
aajejkkm-1	-10.5076	0.971218	7	Keratinocytes
aajemmhc-1	-11.2002	-0.972527	7	Keratinocytes
aajfggle-1	-6.03036	7.04062	18	Keratinocytes
aajfglil-1	-9.88958	1.94915	18	Keratinocytes
aajfhopp-1	-9.39096	2.78807	18	Keratinocytes
aajfidcg-1	-10.8911	-0.797727	7	Keratinocytes
aajfidfe-1	-9.05813	3.04674	7	Keratinocytes
aajfljpb-1	-11.2852	-0.565698	7	Keratinocytes
aajfmpni-1	-11.0054	-0.314378	7	Keratinocytes
aajgdlkk-1	-8.81679	3.55885	18	Keratinocytes
aajgmfci-1	-11.327	-0.401393	7	Keratinocytes
aajhefej-1	-6.36681	-9.75986	16	Melanocytes
aajhipdk-1	-11.4973	-0.63901	7	Keratinocytes
aajhjoaa-1	-11.4614	-1.13065	7	Keratinocytes
aajhlmhi-1	-11.5235	-0.931791	7	Keratinocytes
aajiacgm-1	-10.1513	1.61584	7	Keratinocytes
aajjfmae-1	-11.1363	-1.4404	7	Keratinocytes
aajjgkca-1	-11.1322	0.0110092	7	Keratinocytes
aajjgkef-1	-11.2254	-0.99159	7	Keratinocytes
aajjhaok-1	-11.1535	-0.319101	7	Keratinocytes
aajkceoc-1	-9.72952	2.11302	18	Keratinocytes
aajkiepe-1	4.75475	0.465783	20	Immune cells
aajkjlgj-1	-10.8997	-0.975774	7	Keratinocytes
aajmeghj-1	-6.28998	-9.83051	16	Melanocytes
aajmjopg-1	-11.2005	-2.78201	7	Keratinocytes
aajnephl-1	-10.5497	0.876932	7	Keratinocytes
aajngcgl-1	-9.54936	2.58231	18	Keratinocytes
aajngmdf-1	-10.0492	1.48906	7	Keratinocytes
aajnihnk-1	-10.2601	1.45464	18	Keratinocytes
aajnmbci-1	-10.5505	0.730927	7	Keratinocytes
aajnncap-1	-9.61667	1.80204	7	Keratinocytes
aajnnifj-1	-10.869	0.335209	7	Keratinocytes
aajoeaml-1	-8.77796	3.61462	18	Keratinocytes
aajpcknf-1	-11.4128	-0.633581	7	Keratinocytes
aajpeeei-1	7.26301	7.32933	15	Fibroblasts
aajpepoc-1	4.95179	1.69203	2	Immune cells
aajppjbc-1	-0.0437613	4.66908	4	Immune cells
aakablgp-1	7.72401	-0.159914	2	Immune cells
aakafjmb-1	3.743	2.14274	4	Immune cells
aakakjoi-1	3.49025	3.02227	4	Immune cells
aakalaei-1	3.6239	1.7328	19	Immune cells
aakaoogg-1	1.39837	4.13368	4	Immune cells
aakbdkle-1	5.61108	-0.123539	2	Immune cells
aakbdpjb-1	3.75552	0.428649	2	Immune cells
aakbiejn-1	5.08643	0.887757	2	Immune cells
aakbilnc-1	6.83864	-1.03413	2	Immune cells
aakblkba-1	3.23306	2.14459	4	Immune cells
aakbpigh-1	1.30758	3.79177	4	Immune cells
aakcbmfg-1	6.78357	-0.750034	2	Immune cells
aakdacch-1	1.18591	3.97013	4	Immune cells
aakdacfh-1	5.90288	-0.0287416	2	Immune cells
aakdcgom-1	6.0368	-0.831136	2	Immune cells
aakdfeff-1	4.52706	1.53978	2	Immune cells
aakdfjae-1	1.84557	2.55092	4	Immune cells
aakdjach-1	6.01621	1.03614	2	Immune cells
aakdknnm-1	4.10811	-13.6298	5	Others
aakdmkoc-1	4.05761	-5.29154	5	Others
aakdnaak-1	7.08961	0.746732	2	Immune cells
aakdpgel-1	7.1254	0.848619	2	Immune cells
aakeahik-1	4.56061	2.79074	2	Immune cells
aakedkgp-1	-5.44181	-10.0702	12	Melanocytes
aakeophb-1	-1.51094	10.3694	22	Keratinocytes
aakfaggo-1	-4.89685	8.51553	22	Keratinocytes
aakfkpjj-1	-10.7332	-4.17622	7	Keratinocytes
aakflicb-1	-11.0709	-0.56449	7	Keratinocytes
aakfmfop-1	-7.71904	-7.5893	16	Melanocytes
aakfopib-1	-7.31067	-8.80665	16	Melanocytes
aakgalnc-1	-10.5522	-4.62425	7	Keratinocytes
aakgapai-1	-6.6144	-9.19985	16	Melanocytes
aakgkglb-1	6.38208	9.50185	21	Keratinocytes
aakglbof-1	1.98685	11.1424	21	Keratinocytes
aakgnkjp-1	0.0439898	11.7367	25	Keratinocytes
aakhbjlf-1	-4.25241	9.05407	22	Keratinocytes
aakhjdln-1	5.85127	-0.185499	2	Immune cells
aakhjkpc-1	3.81113	3.83941	15	Fibroblasts
aakhngge-1	5.11044	0.526811	2	Immune cells
aakhpndp-1	-6.20223	-9.97231	16	Melanocytes
aakibogo-1	-5.26712	-10.7689	12	Melanocytes
aakilajj-1	-11.1811	-2.72496	7	Keratinocytes
aakjlcnj-1	-5.73273	-9.99546	16	Melanocytes
aakklolo-1	-4.94348	-12.4935	12	Melanocytes
aakkpmhh-1	-5.11517	-12.7657	12	Melanocytes
aaklcmpm-1	-4.11662	-12.2328	12	Melanocytes
aakllifa-1	1.17753	11.6283	25	Keratinocytes
aakmophk-1	-0.935373	11.4648	25	Keratinocytes
aakncddb-1	-4.2957	-11.5213	12	Melanocytes
aaknchag-1	-4.52613	-11.6822	12	Melanocytes
aaknddij-1	-3.98063	-12.8645	12	Melanocytes
aakndigp-1	-4.51478	-12.0106	12	Melanocytes
aaknhelf-1	-11.3437	-2.04175	7	Keratinocytes
aaknmifg-1	-11.089	-2.46696	7	Keratinocytes
aakobbio-1	-6.98842	-9.05451	16	Melanocytes
aakoeeah-1	-4.23434	-11.9053	12	Melanocytes
aakpabci-1	-3.99162	-12.6691	12	Melanocytes
aakpbolc-1	1.6405	4.26064	4	Immune cells
aakpnbmh-1	-10.9858	-3.46929	7	Keratinocytes
aalaadfc-1	-6.53334	7.45369	8	Immune cells
aalaclfa-1	0.353041	3.98366	4	Immune cells
aalalidh-1	4.19337	5.06404	15	Fibroblasts
aalalmfl-1	1.34509	2.53303	4	Immune cells
aalbniag-1	2.56692	3.92921	15	Fibroblasts
aalbnjfp-1	7.32322	5.14422	3	Fibroblasts
aalbnooa-1	-2.50236	5.07921	4	Immune cells
aalcbpgc-1	8.01658	8.77282	3	Fibroblasts
aalcjapb-1	2.84405	1.72231	4	Immune cells
aalcjecf-1	-3.39294	10.0989	22	Keratinocytes
aalcjglh-1	1.96922	11.7323	25	Keratinocytes
aalckjcj-1	6.55377	9.84849	21	Keratinocytes
aalcmjhd-1	-0.0107541	11.578	25	Keratinocytes
aaldhohg-1	3.31945	11.2895	21	Keratinocytes
aaldiala-1	-2.14929	11.039	25	Keratinocytes
aaldlnlk-1	7.33174	-0.88746	2	Immune cells
aalegjkc-1	-3.01623	10.1714	22	Keratinocytes
aalffnmp-1	-5.66591	-10.0532	12	Melanocytes
aalfihnf-1	6.05834	1.67712	2	Immune cells
aalfjkhd-1	-8.46241	7.65486	8	Immune cells
aalfpcpb-1	-3.45337	5.76372	4	Immune cells
aalgabai-1	4.88937	0.0629539	2	Immune cells
aalggclj-1	7.78141	-0.202893	2	Immune cells
aalgiped-1	4.69701	-0.151693	20	Immune cells
aalgkipk-1	2.50534	1.09854	2	Immune cells
aalgkjfi-1	0.965073	3.98806	4	Immune cells
aalhlfaa-1	3.07903	2.09655	19	Immune cells
aalhljae-1	3.79374	3.46059	15	Fibroblasts
aaliecoh-1	-3.73324	7.19454	17	Immune cells
aaligppa-1	5.92622	-0.503581	2	Immune cells
aalikgia-1	7.41019	-0.970064	2	Immune cells
aalilfkm-1	7.40727	-0.303499	2	Immune cells
aalimpam-1	7.11249	-0.51219	2	Immune cells
aalipchp-1	7.70211	-0.428729	2	Immune cells
aaljbjed-1	6.65817	-0.142297	2	Immune cells
aaljbkne-1	3.51142	-0.317316	20	Immune cells
aaljeaan-1	6.08778	-0.022243	2	Immune cells
aaljidae-1	5.75546	0.224932	2	Immune cells
aaljjpgi-1	1.28097	-0.646828	13	Fibroblasts
aaljnlmd-1	-1.62886	11.0578	34	Keratinocytes
aalkbhgl-1	6.73357	-0.0373663	2	Immune cells
aalkfhif-1	-1.41562	0.671082	9	Immune cells
aalkkijk-1	-8.20592	6.91032	8	Immune cells
aalkkmco-1	4.7121	0.94069	2	Immune cells
aallbklf-1	-1.97165	3.73984	26	Immune cells
aalldjgj-1	-4.06714	6.55706	26	Immune cells
aallflgg-1	1.79658	-1.76603	13	Fibroblasts
aallfmfb-1	-0.327342	4.24633	4	Immune cells
aallgoom-1	-8.30445	7.84028	8	Immune cells
aallieci-1	-7.35334	8.23185	8	Immune cells
aallkmki-1	4.96016	1.15534	2	Immune cells
aalmimep-1	-2.15116	4.02094	26	Immune cells
aalmipge-1	6.77151	-0.720648	2	Immune cells
aalmopab-1	3.48648	-1.31243	13	Fibroblasts
aalmpecb-1	4.63572	-0.609048	20	Immune cells
aalnedkj-1	3.30434	0.688399	26	Immune cells
aalngajf-1	5.47614	0.536465	2	Immune cells
aalnjppn-1	-0.0971786	2.1035	26	Immune cells
aaloapie-1	-1.51463	2.64907	13	Fibroblasts
aaloflnm-1	5.41178	-9.2e-05	2	Immune cells
aaloihnc-1	0.677602	0.221765	13	Fibroblasts
aalomolk-1	5.04805	2.39157	2	Immune cells
aalonifa-1	-0.387688	4.2326	4	Immune cells
aalonocd-1	-2.27772	6.05386	4	Immune cells
aalphdho-1	-10.4721	1.10703	7	Keratinocytes
aalpieai-1	-11.0704	-0.452818	7	Keratinocytes
aalpmcje-1	-8.66713	3.7808	18	Keratinocytes
aamakapp-1	-10.1264	1.54645	7	Keratinocytes
aamalfpd-1	-1.71213	10.9828	34	Keratinocytes
aambdkmd-1	6.37505	-0.336645	2	Immune cells
aambdofe-1	-6.68782	6.86806	8	Immune cells
aambjjph-1	-0.342575	-0.255998	30	Immune cells
aambomfb-1	3.96018	2.27327	19	Immune cells
aamceofe-1	6.20953	1.41832	2	Immune cells
aamckklf-1	-8.1837	4.29606	18	Keratinocytes
aamdebcl-1	-11.1253	-0.0404316	7	Keratinocytes
aamdeddm-1	-7.83505	4.94213	18	Keratinocytes
aamdeimm-1	-4.05255	9.12962	34	Keratinocytes
aamdfhnd-1	0.532601	11.5125	34	Keratinocytes
aamdhbhh-1	-8.68101	3.74728	18	Keratinocytes
aamdkaja-1	-10.4527	0.428011	7	Keratinocytes
aamefigb-1	-8.58678	3.85615	18	Keratinocytes
aameidem-1	-1.1858	11.1057	34	Keratinocytes
aamelcim-1	-11.2463	-0.389622	7	Keratinocytes
aamfbdik-1	-2.86618	10.2984	34	Keratinocytes
aamflkoh-1	-5.13803	8.28657	18	Keratinocytes
aamfopam-1	-10.8115	0.300702	7	Keratinocytes
aamgegmc-1	-9.63202	2.54749	18	Keratinocytes
aamggahg-1	-5.95591	6.07496	34	Keratinocytes
aamgmcgc-1	-1.17467	11.1562	34	Keratinocytes
aamgobmk-1	-11.167	-0.261013	7	Keratinocytes
aamgpjaf-1	-8.00344	4.76669	18	Keratinocytes
aamhakci-1	6.18078	0.87086	2	Immune cells
aamhefmn-1	-2.39125	4.51196	26	Immune cells
aamhknem-1	1.67074	4.45315	4	Immune cells
aamibcej-1	3.71557	1.65414	19	Immune cells
aamibhin-1	-6.75845	7.58268	8	Immune cells
aamidnai-1	4.25702	1.45848	2	Immune cells
aamiodkg-1	-4.02906	7.32469	29	Immune cells
aamipfle-1	-1.6792	5.20649	4	Immune cells
aamjadji-1	3.85851	1.21287	2	Immune cells
aamjeaai-1	3.96559	1.75959	19	Immune cells
aamjffpa-1	-3.74433	-11.6787	12	Melanocytes
aamjhcee-1	-8.86269	-7.06121	16	Melanocytes
aamjhiek-1	-4.76868	-11.9654	12	Melanocytes
aamkkepk-1	-5.35084	-11.2561	12	Melanocytes
aamkmphc-1	-5.70519	-10.664	12	Melanocytes
aamlelei-1	-4.38489	-12.5207	12	Melanocytes
aamlfdda-1	-3.66552	9.06416	34	Keratinocytes
aamljgih-1	-8.72936	3.50584	18	Keratinocytes
aamllogc-1	13.6759	-2.86024	27	Keratinocytes
aamlolcd-1	4.9073	10.6818	21	Keratinocytes
aammcado-1	12.6975	-4.26781	39	Keratinocytes
aamncake-1	-11.4332	-1.76112	7	Keratinocytes
aamobgif-1	-11.365	-1.84782	7	Keratinocytes
aamojoci-1	1.58204	11.4897	25	Keratinocytes
aamokakd-1	12.5687	-3.69741	37	Keratinocytes
aamolkke-1	4.42429	9.1535	21	Keratinocytes
aampjood-1	13.0171	-4.10636	39	Keratinocytes
aampkdpa-1	12.8651	-0.356055	34	Keratinocytes
aampmgfi-1	9.81565	7.17843	21	Keratinocytes
aampnegj-1	1.05605	11.4358	25	Keratinocytes
aanafamc-1	-6.02351	-10.1665	16	Melanocytes
aanahaih-1	-8.08791	2.69863	18	Keratinocytes
aanajflj-1	-1.9956	11.2161	25	Keratinocytes
aanaknel-1	-1.26884	11.143	25	Keratinocytes
aanalijk-1	-2.00693	10.7968	22	Keratinocytes
aanamlgl-1	-4.99268	-11.7453	12	Melanocytes
aanaodld-1	-3.85763	-12.3484	12	Melanocytes
aanapcng-1	-4.14153	-12.522	12	Melanocytes
aanbejbb-1	-5.46628	-10.7017	12	Melanocytes
aanbepdg-1	-8.09112	2.96075	18	Keratinocytes
aanbfcoc-1	-11.0709	-3.55539	7	Keratinocytes
aanblaih-1	-8.1417	-2.61128	7	Keratinocytes
aanbmdol-1	-11.3517	-2.81737	7	Keratinocytes
aancbmof-1	-5.30451	-11.6014	12	Melanocytes
aancclcg-1	-11.1455	-2.72318	7	Keratinocytes
aancfkbc-1	-3.94809	-12.5697	12	Melanocytes
aancifen-1	-3.79141	-12.4705	12	Melanocytes
aandfndb-1	-4.57022	-11.1458	12	Melanocytes
aandgomn-1	-4.08722	-12.94	12	Melanocytes
aandkiji-1	-3.94466	-12.3135	12	Melanocytes
aandnnhh-1	-3.86727	-11.941	12	Melanocytes
aanejkfi-1	-3.85714	-12.2742	12	Melanocytes
aanfbbca-1	-10.704	-4.21117	7	Keratinocytes
aanfeeoe-1	-5.33117	-10.7069	12	Melanocytes
aanfoofg-1	-5.71716	-10.5975	12	Melanocytes
aanfpdod-1	-6.34644	-10.0589	16	Melanocytes
aanfpobp-1	-4.65145	-11.3788	12	Melanocytes
aangbejg-1	-3.98943	-12.2568	12	Melanocytes
aangefjm-1	-9.83744	-5.63023	7	Keratinocytes
aanggmno-1	-10.8115	-2.95434	7	Keratinocytes
aangnjgd-1	-9.24814	2.41379	18	Keratinocytes
aangonko-1	-10.5709	0.731267	7	Keratinocytes
aanhegbl-1	-10.2161	0.738219	7	Keratinocytes
aanhjbjh-1	6.89565	-0.0526899	2	Immune cells
aanhjdii-1	3.36857	2.01991	2	Immune cells
aanhjeoi-1	4.24077	2.28161	4	Immune cells
aanhmmdp-1	1.29546	3.99007	4	Immune cells
aanhmpce-1	0.445655	-1.64959	11	Immune cells
aanhoddk-1	0.11369	-1.20201	11	Immune cells
aanhpfig-1	7.2666	-0.137205	2	Immune cells
aaniblhh-1	6.71517	-0.025434	2	Immune cells
aanidgfi-1	4.92997	0.178469	2	Immune cells
aanijhln-1	2.46033	2.61041	4	Immune cells
aanikajo-1	-11.1453	0.0631323	7	Keratinocytes
aanjcdhm-1	13.4937	-1.35774	27	Keratinocytes
aankafnk-1	5.44485	10.1804	21	Keratinocytes
aankdkon-1	12.261	2.07219	24	Keratinocytes
aankmdcm-1	-11.2558	-0.222673	7	Keratinocytes
aanknbok-1	-10.5287	0.848516	7	Keratinocytes
aankomjo-1	-11.0071	0.235481	7	Keratinocytes
aankopbn-1	12.9919	0.408734	24	Keratinocytes
aanlgebp-1	-11.2809	-0.252804	7	Keratinocytes
aanlihdl-1	-11.3004	-0.535633	7	Keratinocytes
aanmgicl-1	13.1541	0.389165	24	Keratinocytes
aanmpaeb-1	-11.0972	0.106954	7	Keratinocytes
aannljoj-1	8.85655	7.96374	21	Keratinocytes
aanockdj-1	-0.077615	11.2677	25	Keratinocytes
aanofbbc-1	-10.859	-0.564065	7	Keratinocytes
aanohoom-1	-11.3859	-0.693936	7	Keratinocytes
aanojkfc-1	-10.7256	0.503253	7	Keratinocytes
aanojlkn-1	-10.9895	0.285942	7	Keratinocytes
aanphedc-1	5.59403	-0.876831	2	Immune cells
aanphhih-1	4.991	0.273776	2	Immune cells
aanphmih-1	4.21553	3.94091	15	Fibroblasts
aanpidaa-1	-10.1208	-1.69413	7	Keratinocytes
aanpjlan-1	-11.1525	-0.0941289	7	Keratinocytes
aanpnjak-1	-11.239	-0.215459	7	Keratinocytes
aanppfpi-1	-11.0814	-0.239967	7	Keratinocytes
aaoabjpm-1	-11.0037	-0.240716	7	Keratinocytes
aaoabpim-1	-11.0846	0.0684907	7	Keratinocytes
aaoajpol-1	6.5131	8.50596	3	Fibroblasts
aaoanmph-1	6.82584	8.09954	3	Fibroblasts
aaobdecd-1	4.86863	5.29165	15	Fibroblasts
aaocboab-1	0.713824	3.85332	4	Immune cells
aaoceifn-1	6.29497	-0.380773	2	Immune cells
aaodjfee-1	4.22153	2.15185	2	Immune cells
aaodjman-1	-8.87629	-3.72491	7	Keratinocytes
aaoeecoh-1	-5.90927	-10.1322	16	Melanocytes
aaoeiiok-1	-1.88118	10.1438	22	Keratinocytes
aaofgkeo-1	-9.8687	0.0776073	7	Keratinocytes
aaofioed-1	-6.54899	-7.85912	16	Melanocytes
aaogbnmp-1	-9.86649	0.991652	18	Keratinocytes
aaogdogi-1	12.8028	-3.59043	37	Keratinocytes
aaogekij-1	12.8357	-4.09341	39	Keratinocytes
aaogghif-1	-10.4299	-1.76711	7	Keratinocytes
aaoggloi-1	-7.54225	3.09531	7	Keratinocytes
aaoghnhm-1	-5.94423	-7.72435	16	Melanocytes
aaogkbgk-1	-5.93839	-9.94682	16	Melanocytes
aaogmibp-1	-9.52184	-2.78459	7	Keratinocytes
aaogoakg-1	-5.11976	-10.6987	12	Melanocytes
aaohckkd-1	-11.2634	-2.47258	7	Keratinocytes
aaohkbbc-1	-5.68843	-10.3903	12	Melanocytes
aaohoipe-1	-3.93097	-12.6817	12	Melanocytes
aaoijmna-1	-3.89804	-12.2013	12	Melanocytes
aaoilhhg-1	-3.96205	-11.8481	12	Melanocytes
aaoiolll-1	-4.03174	-12.2358	12	Melanocytes
aaojbpch-1	-4.62481	-12.0516	12	Melanocytes
aaojdbkm-1	-4.93645	-11.7211	6	Melanocytes
aaojegdd-1	-4.19635	-12.1595	12	Melanocytes
aaojmeon-1	-5.8128	-10.103	12	Melanocytes
aaojohbn-1	-5.07792	-11.0848	6	Melanocytes
aaojojbj-1	-3.92236	-11.9425	12	Melanocytes
aaokggpp-1	-8.11362	-5.21306	7	Keratinocytes
aaoklnmo-1	-10.2959	-3.4897	7	Keratinocytes
aaokmomk-1	-5.7102	-6.45531	31	Keratinocytes
aaoldloa-1	-5.62414	-8.52599	16	Melanocytes
aaolfema-1	-5.73656	-10.2354	16	Melanocytes
aaolhdha-1	-4.79057	-11.9059	12	Melanocytes
aaolhnen-1	-11.3574	-2.21516	7	Keratinocytes
aaoloidk-1	-4.18469	-12.2407	12	Melanocytes
aaomkhml-1	-5.44675	-11.3956	12	Melanocytes
aaomldib-1	-9.53512	-5.98249	16	Melanocytes
aaommeok-1	-4.21372	-11.2533	12	Melanocytes
aaommmap-1	-10.3949	-4.61752	7	Keratinocytes
aaonpfla-1	-5.07205	-11.6446	12	Melanocytes
aaonpjif-1	-11.0922	-0.865158	7	Keratinocytes
aaooflkg-1	-4.68739	-11.502	12	Melanocytes
aaoohdhh-1	-4.26174	-13.0078	12	Melanocytes
aaoohmeg-1	-8.82339	-4.92044	7	Keratinocytes
aaookclf-1	-8.97563	-4.45844	7	Keratinocytes
aaoolpja-1	-9.75025	-5.69928	7	Keratinocytes
aaoolppo-1	-9.17191	1.64273	18	Keratinocytes
aaoomkcp-1	-4.29988	-12.1114	12	Melanocytes
aaoongca-1	-10.9546	-3.56819	7	Keratinocytes
aaopecim-1	-4.65273	-11.5733	12	Melanocytes
aaopnbjj-1	-4.61423	-13.8819	6	Melanocytes
aaoppadm-1	-3.90363	-11.3403	12	Melanocytes
aapaanjk-1	-4.2603	-11.93	12	Melanocytes
aapaefdk-1	-4.10922	-12.5294	12	Melanocytes
aapaidil-1	-4.23274	-12.7163	12	Melanocytes
aapalhap-1	-5.30015	-10.7313	12	Melanocytes
aapanemj-1	-6.69807	-6.35917	31	Keratinocytes
aapbbmjk-1	-4.44387	-12.1931	12	Melanocytes
aapbephg-1	-9.48477	0.53097	7	Keratinocytes
aapbiiab-1	-8.09128	4.06938	18	Keratinocytes
aapblhmh-1	-7.62023	-7.96057	16	Melanocytes
aapbllpg-1	-2.77643	8.83034	18	Keratinocytes
aapbnkeo-1	-10.4241	0.869097	7	Keratinocytes
aapccjkf-1	-9.55256	1.64048	7	Keratinocytes
aapcgndp-1	-9.30067	2.5387	18	Keratinocytes
aapcmoof-1	0.136084	11.8471	25	Keratinocytes
aapcooih-1	-11.4888	-1.76364	7	Keratinocytes
aapdaiha-1	-7.02699	5.80039	18	Keratinocytes
aapdaiki-1	-0.757229	11.6844	25	Keratinocytes
aapdefde-1	-7.62418	4.70018	18	Keratinocytes
aapdiicp-1	-9.55038	0.392596	7	Keratinocytes
aapdljgo-1	6.82271	8.49101	14	Fibroblasts
aapdmkgf-1	-7.04811	8.2992	8	Immune cells
aapdnfeh-1	-11.4059	-1.96303	7	Keratinocytes
aapecani-1	-5.22685	-10.9182	12	Melanocytes
aapecpmo-1	-5.81092	-10.3702	16	Melanocytes
aapelebf-1	-6.71761	-9.36755	16	Melanocytes
aapelikp-1	-8.67568	2.53131	18	Keratinocytes
aapelofh-1	12.1461	2.75854	24	Keratinocytes
aapencee-1	13.3595	-0.45885	24	Keratinocytes
aapfinjl-1	13.2087	-3.74255	24	Keratinocytes
aapgephf-1	-3.1933	10.1788	22	Keratinocytes
aapghkgl-1	-6.90609	-5.72997	31	Keratinocytes
aapghopa-1	5.76671	10.2089	21	Keratinocytes
aapgkdei-1	2.66907	11.5896	21	Keratinocytes
aapgnoie-1	-3.20868	9.93656	22	Keratinocytes
aapgoooe-1	-6.15944	-6.30694	31	Keratinocytes
aaphaonk-1	-10.5124	-0.0226541	7	Keratinocytes
aaphijpp-1	-6.17375	-6.37385	31	Keratinocytes
aaphkiom-1	-10.1472	-1.63842	7	Keratinocytes
aapiaiol-1	-0.194746	11.4526	25	Keratinocytes
aapibhhe-1	13.303	-0.391794	24	Keratinocytes
aapiclem-1	13.2981	-0.882782	24	Keratinocytes
aapijfdl-1	6.67084	9.66175	21	Keratinocytes
aapioifg-1	1.10385	11.7842	25	Keratinocytes
aapjddac-1	-10.9963	0.304252	7	Keratinocytes
aapjgfbb-1	-7.13552	3.94613	42	Others
aapjmmlf-1	-10.8876	-0.553204	7	Keratinocytes
aapkemdk-1	-9.93576	-1.33895	7	Keratinocytes
aapkflpi-1	-0.565528	11.4474	25	Keratinocytes
aapkgdmp-1	9.74828	7.10926	21	Keratinocytes
aapklmmp-1	1.47385	11.653	25	Keratinocytes
aaplcnpp-1	-8.83583	-2.22175	7	Keratinocytes
aaplegan-1	-9.50224	-2.295	7	Keratinocytes
aaplknbn-1	-7.56439	-5.24894	31	Keratinocytes
aaplmill-1	11.8055	3.72353	24	Keratinocytes
aaplpagn-1	6.3587	9.88383	21	Keratinocytes
aapmalhf-1	-0.550218	11.5751	25	Keratinocytes
aapmdppc-1	-10.6226	-4.23004	7	Keratinocytes
aapmfdhj-1	-6.13883	-10.251	16	Melanocytes
aapmknie-1	-5.67866	-10.4352	12	Melanocytes
aapmlfgh-1	-6.57324	-6.09995	31	Keratinocytes
aapnaije-1	-6.29911	-0.419632	30	Immune cells
aapnplpc-1	-5.0766	-10.9333	12	Melanocytes
aapoaonk-1	-10.7643	-1.31385	7	Keratinocytes
aapocicb-1	-6.11311	6.91155	22	Keratinocytes
aapodckk-1	-11.4426	-1.31932	7	Keratinocytes
aapoglap-1	-4.21056	9.29677	22	Keratinocytes
aapommdo-1	-8.6664	-7.21685	16	Melanocytes
aaponlfd-1	-5.20477	-11.065	12	Melanocytes
aapopeoi-1	10.1786	6.60187	21	Keratinocytes
aappfpdh-1	12.39	-4.32245	37	Keratinocytes
aapphbpa-1	0.841561	11.7789	25	Keratinocytes
aapphclk-1	7.68167	8.96755	21	Keratinocytes
aappjgji-1	4.42307	10.9256	21	Keratinocytes
aapppiif-1	13.3474	-3.68488	24	Keratinocytes
abaabpma-1	12.5962	-4.23502	37	Keratinocytes
abaahhaj-1	12.9902	0.461878	24	Keratinocytes
abaaigkf-1	13.2446	-3.52813	27	Keratinocytes
abaaikkc-1	2.86515	11.4582	21	Keratinocytes
abaapjao-1	9.50672	7.46272	21	Keratinocytes
ababaijd-1	2.08244	11.7343	25	Keratinocytes
ababdpig-1	0.940097	11.7823	25	Keratinocytes
abaccdod-1	13.276	-3.77331	27	Keratinocytes
abacgika-1	13.5734	-1.11057	27	Keratinocytes
abacmigm-1	8.45048	7.87232	21	Keratinocytes
abadapmd-1	12.9744	1.05896	24	Keratinocytes
abadcdlg-1	13.5333	-0.96279	24	Keratinocytes
abadggep-1	-5.50617	7.67941	18	Keratinocytes
abadoapd-1	-1.90587	11.289	25	Keratinocytes
abadoege-1	-1.4463	11.3194	25	Keratinocytes
abadolpm-1	-10.32	0.905491	7	Keratinocytes
abaebhdo-1	-3.40266	9.9322	22	Keratinocytes
abaecjdc-1	12.195	-4.44945	37	Keratinocytes
abaelcfo-1	6.5979	9.75828	21	Keratinocytes
abagclpe-1	-3.39356	7.47871	42	Others
abagigcj-1	-7.94763	-8.00657	16	Melanocytes
abagkbml-1	-6.04449	6.92314	18	Keratinocytes
abagleke-1	-3.03142	10.5179	22	Keratinocytes
abagnmbc-1	-0.31538	11.6271	25	Keratinocytes
abahabgi-1	5.08152	10.6871	21	Keratinocytes
abahanmp-1	-1.02857	11.6257	25	Keratinocytes
abahbbnl-1	-8.56924	3.98408	18	Keratinocytes
abahibfo-1	3.40418	11.3833	21	Keratinocytes
abahilcd-1	-1.19213	10.6147	25	Keratinocytes
abaigjgg-1	-2.27169	10.5523	34	Keratinocytes
abaikjck-1	7.66703	9.00455	21	Keratinocytes
abaimfea-1	2.1678	11.7026	25	Keratinocytes
abainjob-1	7.27301	9.35454	21	Keratinocytes
abaionjh-1	12.4698	-4.48895	39	Keratinocytes
abajplni-1	13.1426	-0.185964	24	Keratinocytes
abakeiej-1	13.4744	-1.64672	24	Keratinocytes
abalemlh-1	12.6185	-4.25202	37	Keratinocytes
abalfajd-1	3.77474	11.2681	21	Keratinocytes
abalgdaj-1	13.3638	-1.35086	24	Keratinocytes
abalnofa-1	12.9794	0.953678	24	Keratinocytes
abalocje-1	11.1933	5.07763	24	Keratinocytes
abamhief-1	-1.95582	10.9326	22	Keratinocytes
abammpid-1	-1.3795	11.4166	25	Keratinocytes
abamogji-1	0.887756	11.745	25	Keratinocytes
abampcgo-1	-8.09611	2.98031	18	Keratinocytes
abanimhi-1	-4.29884	9.09096	22	Keratinocytes
abanjjjg-1	10.4544	6.20109	21	Keratinocytes
abanknol-1	13.5477	-1.34671	27	Keratinocytes
abanlpnb-1	2.63062	11.4833	21	Keratinocytes
abanlpom-1	3.09986	11.0534	21	Keratinocytes
abannjdo-1	-10.1889	-1.99845	7	Keratinocytes
abaoemfg-1	-9.24821	2.84339	18	Keratinocytes
abaojfef-1	-10.6689	0.546224	7	Keratinocytes
abaokbkd-1	-6.6741	-9.30581	16	Melanocytes
abaonkmg-1	12.649	1.75353	24	Keratinocytes
abaoodnk-1	-0.946393	11.0452	25	Keratinocytes
abapamgn-1	-10.0195	-1.29371	7	Keratinocytes
abaphdjn-1	-10.6351	-0.704111	7	Keratinocytes
abapkbmf-1	0.353657	11.536	25	Keratinocytes
abbabdfn-1	-9.8742	1.84935	7	Keratinocytes
abbabihc-1	1.77778	11.5416	25	Keratinocytes
abbabkei-1	-4.23109	8.78898	22	Keratinocytes
abbaciog-1	-6.02607	-6.36657	31	Keratinocytes
abbaggee-1	9.91799	6.98411	21	Keratinocytes
abbaheei-1	-10.9204	-1.61602	7	Keratinocytes
abbaifeh-1	-6.61556	-9.04308	16	Melanocytes
abbanpec-1	12.5964	1.08806	24	Keratinocytes
abbbbnig-1	-8.37121	7.79749	8	Immune cells
abbbdonb-1	-9.77194	-2.26396	7	Keratinocytes
abbbkham-1	-5.938	-6.4149	31	Keratinocytes
abbbkjop-1	6.14229	9.67979	21	Keratinocytes
abbboohi-1	13.2393	-0.502732	24	Keratinocytes
abbcidol-1	0.440975	11.5086	25	Keratinocytes
abbckbkg-1	13.548	-2.04689	24	Keratinocytes
abbdjini-1	-10.4858	-1.45197	7	Keratinocytes
abbedjom-1	-6.96977	-6.19176	7	Keratinocytes
abbefdcf-1	-10.0687	-1.28364	7	Keratinocytes
abbfclgo-1	-6.06887	-6.35017	31	Keratinocytes
abbffcbp-1	-6.64822	4.93597	42	Others
abbfifmf-1	5.94903	9.89769	21	Keratinocytes
abbfmdcn-1	13.5068	-3.32583	27	Keratinocytes
abbgapfd-1	-9.71605	-2.25046	7	Keratinocytes
abbggcik-1	-7.91893	4.46832	18	Keratinocytes
abbginik-1	13.1232	-0.364719	24	Keratinocytes
abbgkfph-1	-10.7189	-0.186705	7	Keratinocytes
abbgoohg-1	7.03479	-0.201337	2	Immune cells
abbhfgae-1	0.851682	-0.366834	13	Fibroblasts
abbhhdhb-1	-2.53017	4.06971	9	Immune cells
abbhjakn-1	1.02507	5.45363	10	Others
abbifkbo-1	3.98564	-0.238659	20	Immune cells
abbinlpm-1	-10.8953	-0.347539	7	Keratinocytes
abbjajkj-1	-10.7012	0.727671	7	Keratinocytes
abbjekgf-1	-10.319	0.854726	7	Keratinocytes
abbjjlcn-1	-9.93334	1.87619	7	Keratinocytes
abbjmhkj-1	12.9563	0.443236	24	Keratinocytes
abbjnmnm-1	12.5854	1.69589	24	Keratinocytes
abbjopkd-1	-7.21502	-5.55984	31	Keratinocytes
abbkcodl-1	-7.20299	-5.51273	31	Keratinocytes
abbkhgcd-1	-7.49611	5.1469	18	Keratinocytes
abbkiobc-1	5.03258	5.37448	15	Fibroblasts
abblbdbd-1	-6.45707	-6.07421	31	Keratinocytes
abbldipp-1	6.4407	9.57706	21	Keratinocytes
abblocdf-1	13.6812	-2.65892	27	Keratinocytes
abblpilh-1	13.6114	-1.54445	24	Keratinocytes
abbmbpbn-1	6.3256	9.73747	21	Keratinocytes
abbmgidn-1	5.66834	10.0392	21	Keratinocytes
abbmmeeg-1	-9.81321	-1.87165	7	Keratinocytes
abbmobkb-1	13.5829	-3.22781	27	Keratinocytes
abbnblgk-1	-8.4732	-3.99229	31	Keratinocytes
abbniffe-1	3.53397	11.0539	21	Keratinocytes
abbnmdgg-1	-10.1635	-1.27832	7	Keratinocytes
abboebgh-1	-10.6887	0.466577	7	Keratinocytes
abboebmh-1	13.2969	-3.65498	27	Keratinocytes
abboehop-1	12.9648	0.675445	24	Keratinocytes
abbohknh-1	12.0959	2.92528	24	Keratinocytes
abbpaffc-1	-10.239	-1.0754	7	Keratinocytes
abbpafkp-1	-10.0606	1.06682	7	Keratinocytes
abbpbbff-1	-7.51223	-7.1547	16	Melanocytes
abbpbpjb-1	13.6639	-2.04234	27	Keratinocytes
abbpgffb-1	-10.3783	-1.0539	7	Keratinocytes
abbpgopc-1	-9.76325	-2.56563	7	Keratinocytes
abbpihoh-1	-6.48532	8.07866	8	Immune cells
abbpkcjp-1	8.46634	8.61088	14	Fibroblasts
abbpkhfd-1	-6.72528	-5.74294	31	Keratinocytes
abbpmeoc-1	-6.52969	-6.07575	31	Keratinocytes
abbpnmao-1	-7.18323	-5.20122	31	Keratinocytes
abbppalg-1	8.20764	4.25359	3	Fibroblasts
abcadgfb-1	9.89637	6.51169	3	Fibroblasts
abcafigf-1	-5.7619	8.00339	8	Immune cells
abcaiaho-1	-5.41824	6.63008	9	Immune cells
abcajdmp-1	-7.49039	7.91046	8	Immune cells
abcaoghf-1	5.62573	8.08915	14	Fibroblasts
abcapkem-1	0.5357	3.54914	4	Immune cells
abcbbdhh-1	-6.86898	4.85593	9	Immune cells
abcbbpbb-1	-7.87782	7.5468	8	Immune cells
abcbfojp-1	-8.24557	-4.31877	31	Keratinocytes
abcbmoag-1	12.5495	-4.29898	39	Keratinocytes
abccbcim-1	13.4627	-3.47637	27	Keratinocytes
abcccnbb-1	-5.96165	7.10952	18	Keratinocytes
abccgplf-1	-8.37279	-4.8707	7	Keratinocytes
abccheej-1	-7.25409	3.20658	7	Keratinocytes
abccpolc-1	-8.4747	-3.14827	7	Keratinocytes
abcddbmf-1	6.57739	9.59687	21	Keratinocytes
abcdhlpm-1	-10.1401	-0.515994	7	Keratinocytes
abcdpggo-1	-9.03396	1.17583	7	Keratinocytes
abcdpini-1	-7.86111	-4.83325	31	Keratinocytes
abcdpnbh-1	6.29819	9.69122	21	Keratinocytes
abcecgpm-1	-7.88487	-4.59727	31	Keratinocytes
abcefein-1	11.6757	-4.58424	37	Keratinocytes
abceibhi-1	13.4216	-0.849415	24	Keratinocytes
abceimpb-1	13.5504	-1.32644	24	Keratinocytes
abcendla-1	13.3636	-3.61945	27	Keratinocytes
abcfcckp-1	-4.39323	8.9588	22	Keratinocytes
abcfdbme-1	-11.0168	-0.7067	7	Keratinocytes
abcfdpmf-1	-10.8587	0.47749	7	Keratinocytes
abcfhjnn-1	-11.0637	0.214324	7	Keratinocytes
abcfoacf-1	-10.7806	0.457792	7	Keratinocytes
abcfpenc-1	-10.9855	0.308667	7	Keratinocytes
abcgjfbd-1	-11.4471	-1.23252	7	Keratinocytes
abcgjfoi-1	-10.4061	1.1174	7	Keratinocytes
abchcghc-1	-10.9938	-0.543917	7	Keratinocytes
abchdohp-1	13.5191	-3.24196	27	Keratinocytes
abchhhap-1	4.03798	11.1091	21	Keratinocytes
abchhmbd-1	11.1321	5.17863	24	Keratinocytes
abchjbel-1	5.08048	10.3794	21	Keratinocytes
abchkjpk-1	12.5699	1.91344	24	Keratinocytes
abcihgfn-1	13.412	-0.962148	24	Keratinocytes
abcikpjb-1	1.44061	-0.774567	36	Immune cells
abckibna-1	11.4568	4.4629	24	Keratinocytes
abcklaek-1	-10.8893	0.199394	7	Keratinocytes
abckmjni-1	-10.78	-1.09769	7	Keratinocytes
abcknhcd-1	-11.4892	-0.784814	7	Keratinocytes
abckohmd-1	-11.0945	0.0684821	7	Keratinocytes
abclbpig-1	4.88207	10.4558	21	Keratinocytes
abclhied-1	-10.0674	-1.11279	7	Keratinocytes
abclhjhi-1	-6.01912	-6.37676	31	Keratinocytes
abclmpch-1	-0.191975	10.9171	21	Keratinocytes
abclnome-1	-9.83974	-0.0900503	7	Keratinocytes
abcmakbo-1	-10.7982	-0.938738	7	Keratinocytes
abcmekjj-1	-7.91229	-4.88413	31	Keratinocytes
abcmmopj-1	-11.3845	-0.466663	7	Keratinocytes
abcnbhji-1	-11.2071	-1.19919	7	Keratinocytes
abcnlbla-1	-11.0495	0.200582	7	Keratinocytes
abcnnphd-1	-11.0333	0.131675	7	Keratinocytes
abcnolbg-1	-11.115	0.00825124	7	Keratinocytes
abcocpjb-1	-10.7123	-0.9806	7	Keratinocytes
abcogdba-1	-11.3232	-1.634	7	Keratinocytes
abcpcofa-1	1.0618	-2.37658	11	Immune cells
abcpealn-1	-6.22271	-6.28411	31	Keratinocytes
abcpillp-1	-10.4333	0.584429	7	Keratinocytes
abcpjaon-1	7.70955	8.64779	21	Keratinocytes
abcpkgai-1	13.4069	-1.61701	24	Keratinocytes
abdadblg-1	4.91999	0.702821	2	Immune cells
abdalklj-1	-11.4745	-0.998724	7	Keratinocytes
abdbbdec-1	-11.2953	-0.872677	7	Keratinocytes
abdbdmka-1	13.6115	-1.65106	27	Keratinocytes
abdbembo-1	-10.9781	0.0901443	7	Keratinocytes
abdbfjcp-1	-11.3861	-0.75431	7	Keratinocytes
abdbfmfd-1	-10.28	0.977202	7	Keratinocytes
abdbifcg-1	-10.9681	0.253751	7	Keratinocytes
abdbnoge-1	13.0436	0.0276117	24	Keratinocytes
abdcibjg-1	13.5475	-3.00156	24	Keratinocytes
abdcllbi-1	-6.33709	-6.21644	31	Keratinocytes
abdcmfjo-1	13.3191	-0.55616	24	Keratinocytes
abddbiaf-1	-10.0525	-0.736534	7	Keratinocytes
abdddejm-1	-11.1825	-0.310704	7	Keratinocytes
abddmbmb-1	9.05268	7.96519	21	Keratinocytes
abddnfcm-1	13.6343	-2.3294	27	Keratinocytes
abddnpnm-1	13.0507	0.0473701	24	Keratinocytes
abdejdof-1	13.2377	-0.0107159	24	Keratinocytes
abdelgeh-1	-11.1031	0.0834525	7	Keratinocytes
abdfafmo-1	-11.0241	0.33779	7	Keratinocytes
abdfaoea-1	-11.3082	-0.796271	7	Keratinocytes
abdfbhmh-1	-10.6214	0.662226	7	Keratinocytes
abdfbicp-1	-11.0361	0.0828644	7	Keratinocytes
abdfdimg-1	-10.8538	0.498219	7	Keratinocytes
abdfeeon-1	-11.1287	0.08958	7	Keratinocytes
abdfnilb-1	-11.2129	-2.35605	7	Keratinocytes
abdgdjpp-1	1.84034	2.58292	4	Immune cells
abdgfhjp-1	3.01484	-9.43508	5	Others
abdggccj-1	3.18095	-11.7094	5	Others
abdgkedj-1	-8.4251	6.80496	8	Immune cells
abdgpfeh-1	-8.28806	7.00997	8	Immune cells
abdhahbo-1	-0.371575	3.98156	4	Immune cells
abdhbnlj-1	0.818901	3.46104	4	Immune cells
abdhdlnd-1	5.2184	0.365463	2	Immune cells
abdhnggi-1	-0.584521	-0.16345	30	Immune cells
abdibaao-1	-6.37707	4.24728	9	Immune cells
abdibodf-1	-4.38275	3.21024	9	Immune cells
abdijein-1	8.93971	6.23947	3	Fibroblasts
abdijlpl-1	5.8167	-0.0807449	2	Immune cells
abdikkgm-1	7.40778	-0.0776723	2	Immune cells
abdimklj-1	0.617089	2.84526	4	Immune cells
abdjhgip-1	1.01699	3.27621	4	Immune cells
abdjjlal-1	9.38739	4.30159	3	Fibroblasts
abdjkghd-1	2.01108	2.97473	20	Immune cells
abdjmjpa-1	-6.32286	4.22866	9	Immune cells
abdjoaao-1	6.01976	1.91054	2	Immune cells
abdkchph-1	8.74045	7.93068	3	Fibroblasts
abdkgemd-1	5.54652	2.09309	2	Immune cells
abdkljnl-1	7.29377	0.50497	2	Immune cells
abdkmbph-1	1.18765	4.10172	4	Immune cells
abdknnig-1	4.66843	0.56726	2	Immune cells
abdknnkm-1	6.18399	-0.278439	2	Immune cells
abdlcgfo-1	5.66542	-0.588426	2	Immune cells
abdldban-1	6.4433	0.276872	2	Immune cells
abdlimdg-1	6.47283	1.34171	2	Immune cells
abdmclgm-1	5.75995	1.28235	2	Immune cells
abdmejle-1	5.57256	1.67507	2	Immune cells
abdmffjb-1	0.728924	2.55822	4	Immune cells
abdmojjd-1	3.73594	2.46994	19	Immune cells
abdmpcmn-1	2.42544	3.95638	15	Fibroblasts
abdncoam-1	2.82964	3.33394	19	Immune cells
abdnednl-1	6.31913	0.419293	2	Immune cells
abdnfpli-1	2.17014	3.66176	4	Immune cells
abdnmool-1	4.75536	0.892966	2	Immune cells
abdobpkm-1	7.48847	-0.526926	2	Immune cells
abdofbfm-1	-6.86218	5.99931	8	Immune cells
abdogiea-1	0.338365	4.41646	4	Immune cells
abdogpfd-1	7.59142	-0.778262	2	Immune cells
abdohidm-1	3.93809	3.1464	4	Immune cells
abdohlkj-1	4.34249	2.58455	4	Immune cells
abdojkgn-1	5.26362	2.40901	2	Immune cells
abdomkgh-1	3.52052	2.86143	19	Immune cells
abdonndh-1	3.32219	2.9367	19	Immune cells
abdpgbel-1	3.79111	2.27306	19	Immune cells
abdpngcf-1	3.01748	-8.52725	5	Others
abeahlco-1	1.13684	3.81512	4	Immune cells
abebhkkh-1	0.703327	4.54495	4	Immune cells
abebnefb-1	3.59941	4.15331	15	Fibroblasts
abebopoc-1	3.9595	2.72411	19	Immune cells
abecamdo-1	5.01017	0.287815	2	Immune cells
abeccdag-1	4.37585	1.02532	2	Immune cells
abeccepf-1	5.90255	1.39459	2	Immune cells
abecmakj-1	7.23105	-0.334756	2	Immune cells
abecokcf-1	7.77501	-0.0529689	2	Immune cells
abecpfjm-1	1.88806	3.39985	4	Immune cells
abeddkfm-1	7.48048	0.594538	2	Immune cells
abedkkaf-1	-5.06997	6.21077	42	Others
abeekkpi-1	-3.34087	10.1335	22	Keratinocytes
abeelnja-1	4.36967	4.75021	15	Fibroblasts
abeeogjh-1	2.41567	3.18215	15	Fibroblasts
abeeojlm-1	-6.26277	5.37964	9	Immune cells
abeepejj-1	-9.52089	1.85239	18	Keratinocytes
abeeppcb-1	-1.46133	11.3072	25	Keratinocytes
abeffiak-1	-8.26634	-3.00956	7	Keratinocytes
abefgnne-1	-3.9117	9.29664	34	Keratinocytes
abefhebc-1	7.46653	-0.0724887	2	Immune cells
abeflgep-1	-8.20653	6.77786	8	Immune cells
abegbfgg-1	0.885435	3.16417	4	Immune cells
abegfgbo-1	4.23227	0.425055	2	Immune cells
abegjbkc-1	2.75818	2.25156	2	Immune cells
abehfgpn-1	6.54506	0.79473	2	Immune cells
abehiloo-1	-10.3275	-4.96807	7	Keratinocytes
abehnkdm-1	-6.11959	-10.0851	16	Melanocytes
abeibncp-1	-4.51772	-11.5286	12	Melanocytes
abeiepdn-1	-5.545	-10.8585	12	Melanocytes
abeiflgm-1	-8.43491	7.74434	8	Immune cells
abeijman-1	2.34141	2.64177	4	Immune cells
abeilohh-1	4.48362	2.15223	4	Immune cells
abeimggg-1	-7.96742	7.58966	8	Immune cells
abejahei-1	-7.11226	4.90966	9	Immune cells
abejahka-1	6.42057	1.16127	2	Immune cells
abejbkam-1	5.29952	5.69793	15	Fibroblasts
abejceei-1	4.60182	1.49882	2	Immune cells
abejffne-1	-6.19975	8.91186	29	Immune cells
abejkiic-1	-4.61964	-12.4036	12	Melanocytes
abejlaie-1	-5.0079	-11.1551	12	Melanocytes
abekdbaj-1	-5.21734	-10.215	12	Melanocytes
abekgdja-1	-10.5925	-3.916	7	Keratinocytes
abelgeae-1	-10.6612	-0.979357	7	Keratinocytes
abelpdcm-1	-11.4846	-1.16814	7	Keratinocytes
abemghbc-1	-8.63714	3.30939	18	Keratinocytes
abemjgla-1	-8.65398	-4.07588	7	Keratinocytes
abemkehh-1	-11.4579	-1.06364	7	Keratinocytes
abemnoll-1	-1.44045	5.79206	4	Immune cells
abenggnd-1	-4.53489	-0.0494768	4	Immune cells
abengnjp-1	-4.83775	-12.6685	12	Melanocytes
abenlpnd-1	-8.21428	3.58168	18	Keratinocytes
abenoaep-1	-6.20441	-9.92691	16	Melanocytes
abenopld-1	-11.3176	-3.1117	7	Keratinocytes
abeoakcb-1	-8.71005	-7.15782	16	Melanocytes
abeoaknm-1	-5.73004	-13.3501	6	Melanocytes
abeolieg-1	-10.6999	-0.291812	7	Keratinocytes
abephgeo-1	-5.94653	-6.43313	31	Keratinocytes
abepjpib-1	-6.84673	-9.1564	16	Melanocytes
abfaanpb-1	-7.67449	-7.6087	16	Melanocytes
abfaceeh-1	-9.09425	0.121176	7	Keratinocytes
abfaddbk-1	-7.97469	4.52501	18	Keratinocytes
abfadodn-1	-8.72796	-4.05089	7	Keratinocytes
abfaegel-1	-4.13539	9.19468	22	Keratinocytes
abfahkef-1	-4.33456	8.94155	22	Keratinocytes
abfakdik-1	-5.73637	-10.7937	12	Melanocytes
abfbbcni-1	-11.1869	-1.89102	7	Keratinocytes
abfbehig-1	-8.32604	-4.24964	7	Keratinocytes
abfbgaea-1	-10.9056	0.118212	7	Keratinocytes
abfbnbko-1	-8.27153	3.11935	18	Keratinocytes
abfcmoil-1	-2.04745	10.5856	22	Keratinocytes
abfcnkpp-1	-5.5905	-9.99809	12	Melanocytes
abfcpolc-1	-1.87851	10.0017	22	Keratinocytes
abfdbadj-1	-6.82488	4.91501	9	Immune cells
abfdjfde-1	-7.81951	7.75397	8	Immune cells
abfdnkan-1	-1.53519	11.1427	25	Keratinocytes
abfechcd-1	-8.88561	-5.32885	7	Keratinocytes
abfedlfb-1	-4.45602	-7.9879	6	Melanocytes
abfenmpg-1	-0.913452	10.7593	34	Keratinocytes
abffblnj-1	-1.78587	11.1244	25	Keratinocytes
abffbplb-1	-9.60658	-6.04657	16	Melanocytes
abffdgjf-1	-10.7971	-3.07005	7	Keratinocytes
abffgeik-1	-8.55579	-7.44178	16	Melanocytes
abffokba-1	-11.3626	-2.00176	7	Keratinocytes
abfgdjmj-1	-5.89071	-10.0285	16	Melanocytes
abfgejgg-1	-5.50843	-14.1518	6	Melanocytes
abfgibkc-1	-6.42793	-6.20425	31	Keratinocytes
abfgmcod-1	-6.07087	-6.39045	31	Keratinocytes
abfgohfn-1	-4.34261	-12.1769	12	Melanocytes
abfhbdnc-1	-4.37294	-12.7059	12	Melanocytes
abfhdjao-1	-3.86129	-12.6925	12	Melanocytes
abfhggfi-1	-3.97503	-12.7239	12	Melanocytes
abfhglod-1	-3.71252	-12.3157	12	Melanocytes
abfhkcgb-1	-3.97813	-12.5003	12	Melanocytes
abfiagdp-1	-4.31839	-12.7052	12	Melanocytes
abfibaef-1	-4.04165	-12.6717	12	Melanocytes
abfigngf-1	-4.12939	-13.2208	12	Melanocytes
abfikdii-1	-4.14556	-12.407	12	Melanocytes
abfikjfc-1	-5.89692	-9.95717	16	Melanocytes
abfjlilb-1	-4.38115	-11.8225	12	Melanocytes
abfkamph-1	-7.37256	5.84312	8	Immune cells
abfklgdf-1	6.73161	0.0172058	2	Immune cells
abfkpbph-1	5.88752	0.775731	2	Immune cells
abflaobm-1	7.20505	7.41935	15	Fibroblasts
abflhked-1	7.09983	0.478146	2	Immune cells
abfmldbj-1	4.05692	-10.0191	5	Others
abfmlkdk-1	6.16479	-0.000410819	2	Immune cells
abfnadfl-1	6.32455	0.297428	2	Immune cells
abfnddnn-1	-7.74564	8.24445	8	Immune cells
abfnhcfc-1	5.67834	-0.313775	2	Immune cells
abfnlhap-1	6.9829	-0.898978	2	Immune cells
abfofgoo-1	5.47151	-0.373404	2	Immune cells
abfogeln-1	-8.14289	6.64204	8	Immune cells
abfoglgd-1	-6.62102	4.50069	9	Immune cells
abfojbfl-1	1.38157	3.63163	4	Immune cells
abfpacaf-1	-8.40025	7.22673	8	Immune cells
abfpacam-1	-6.79686	6.17884	8	Immune cells
abfpilji-1	-1.56199	1.84083	9	Immune cells
abfpiphj-1	-8.6414	-7.34835	16	Melanocytes
abfplkgp-1	7.2866	0.391978	2	Immune cells
abfppklm-1	3.90183	1.26166	2	Immune cells
abfppnbf-1	3.62813	2.57547	4	Immune cells
abgageek-1	0.407664	4.30196	4	Immune cells
abgamhed-1	-10.479	-3.58609	7	Keratinocytes
abgbacog-1	-4.18605	-12.9052	12	Melanocytes
abgbajfc-1	3.80389	1.1528	19	Immune cells
abgbamkp-1	-4.84754	-11.4469	12	Melanocytes
abgbfdem-1	-4.44388	-11.5664	12	Melanocytes
abgbgbbo-1	-4.18214	-13.291	12	Melanocytes
abgbjaaf-1	-11.1398	-2.18513	7	Keratinocytes
abgbknml-1	-4.56514	-13.9479	6	Melanocytes
abgcbikf-1	7.201	-0.511359	2	Immune cells
abgdaaac-1	2.10403	-9.48284	33	Others
abgdbpdg-1	4.67888	-1.76834	2	Immune cells
abgddhjl-1	3.02608	2.43293	4	Immune cells
abgdeneo-1	6.28363	-0.245554	2	Immune cells
abgdgbho-1	6.58351	0.887776	2	Immune cells
abgdkffn-1	3.88359	1.38022	2	Immune cells
abgehdcb-1	2.76809	2.10183	4	Immune cells
abgeokpc-1	3.67796	1.85961	19	Immune cells
abgffnpm-1	4.65682	1.762	2	Immune cells
abgfpdng-1	5.05245	0.965653	20	Immune cells
abggkjbb-1	-8.35852	7.90739	8	Immune cells
abggldim-1	7.12936	-0.376844	2	Immune cells
abggnkch-1	-8.26373	8.12306	8	Immune cells
abghabgj-1	4.48798	4.06926	23	Others
abgheidp-1	3.79724	2.28341	19	Immune cells
abghkehf-1	-7.13612	7.90927	8	Immune cells
abghnlan-1	-7.96091	8.06947	8	Immune cells
abghpenl-1	4.21149	-4.01447	2	Immune cells
abghpgai-1	4.77755	-2.19939	2	Immune cells
abgifdaf-1	4.82436	-1.78171	2	Immune cells
abgigkip-1	-8.23852	7.2268	8	Immune cells
abgigknj-1	-8.32227	6.83043	8	Immune cells
abgihhmc-1	6.13664	-0.28986	2	Immune cells
abgjbepk-1	5.47475	-0.188613	2	Immune cells
abgjegeh-1	2.33219	3.40081	4	Immune cells
abgjneij-1	7.07633	1.29065	2	Immune cells
abgkamgk-1	0.602741	4.50995	4	Immune cells
abgkpgde-1	5.15468	2.39729	2	Immune cells
abglbcnc-1	6.15376	1.97136	2	Immune cells
abglblgn-1	5.41563	2.48604	2	Immune cells
abglcmoi-1	6.1369	0.978057	2	Immune cells
abglfcda-1	5.0859	0.296313	2	Immune cells
abgligog-1	4.95301	-0.778203	20	Immune cells
abglijbm-1	4.7328	2.47866	2	Immune cells
abgljjcj-1	6.33979	1.82857	2	Immune cells
abglokkp-1	3.61894	3.34047	4	Immune cells
abglonnl-1	5.80223	1.26317	2	Immune cells
abgmaman-1	3.95008	1.20474	19	Immune cells
abgmhone-1	4.81581	1.74477	2	Immune cells
abgmjpgd-1	4.86462	2.02911	4	Immune cells
abgmkoae-1	6.00974	1.71055	2	Immune cells
abgmojap-1	5.20555	2.10581	2	Immune cells
abgnmdlc-1	5.31812	1.29545	2	Immune cells
abgodhgb-1	5.60689	1.85926	2	Immune cells
abgohecp-1	0.101064	3.80157	4	Immune cells
abgojjpe-1	5.59293	1.57297	2	Immune cells
abgomglo-1	4.29983	0.494898	2	Immune cells
abgomiai-1	4.33411	-3.55768	2	Immune cells
abgooopk-1	4.0846	1.17009	2	Immune cells
abgpagim-1	-0.192128	5.04093	4	Immune cells
abgpajkb-1	2.92837	2.45563	4	Immune cells
abgpbfkf-1	2.01437	3.82102	4	Immune cells
abgpdcmd-1	0.603705	2.99729	26	Immune cells
abgpfajc-1	4.23771	1.30972	2	Immune cells
abgpmeec-1	5.8869	0.415811	2	Immune cells
abgpmihl-1	4.00854	1.43877	2	Immune cells
abgpngim-1	6.09032	-0.790022	2	Immune cells
abgpnhjg-1	2.52694	2.12481	4	Immune cells
abgpocja-1	4.20188	0.00980104	2	Immune cells
abhacinj-1	-6.36378	5.19794	9	Immune cells
abhafjdn-1	-2.18412	6.10552	4	Immune cells
abhamlea-1	5.71011	-0.0928598	2	Immune cells
abhaphnl-1	-3.75218	7.84607	17	Immune cells
abhbdfbd-1	5.76375	1.91751	2	Immune cells
abhbfinl-1	4.66636	0.646948	19	Immune cells
abhcbeeo-1	3.03219	2.16788	19	Immune cells
abhcckff-1	5.64455	1.45793	2	Immune cells
abhccngf-1	-0.681389	5.11077	4	Immune cells
abhcddem-1	-4.33582	-9.73321	6	Melanocytes
abhcilmf-1	7.33042	-0.130647	2	Immune cells
abhcmbja-1	4.81603	1.00072	2	Immune cells
abhcpoei-1	4.24868	-4.04264	2	Immune cells
abhdcmhg-1	5.89644	1.80347	2	Immune cells
abhddmjl-1	4.30601	2.95106	4	Immune cells
abhdkiip-1	7.40799	0.0675665	2	Immune cells
abhdpdjf-1	5.7224	2.37664	2	Immune cells
abhekcbe-1	2.27212	3.91236	4	Immune cells
abhemmdk-1	3.98812	2.47086	19	Immune cells
abheonjn-1	6.33849	1.30572	2	Immune cells
abhfaelb-1	7.30277	0.849401	2	Immune cells
abhgcjfd-1	3.98605	2.00216	19	Immune cells
abhgcpio-1	4.6647	2.47192	4	Immune cells
abhggeoj-1	0.945174	3.27021	4	Immune cells
abhgmmhl-1	-7.03814	-8.83677	16	Melanocytes
abhhfmea-1	-8.66935	2.72197	18	Keratinocytes
abhhgefi-1	-5.92716	-6.45249	31	Keratinocytes
abhhgonh-1	-8.79686	3.58713	18	Keratinocytes
abhhnihf-1	-9.27691	2.74969	18	Keratinocytes
abhieigo-1	-11.0667	0.250905	7	Keratinocytes
abhiflkj-1	-8.511	3.17774	18	Keratinocytes
abhigbkb-1	-7.40434	5.47883	18	Keratinocytes
abhigpbj-1	-1.79529	11.1012	22	Keratinocytes
abhijnjf-1	-11.1441	-2.16144	7	Keratinocytes
abhiljmm-1	-5.69263	-10.6453	12	Melanocytes
abhimnkk-1	-7.63007	0.78746	7	Keratinocytes
abhipiki-1	-11.2335	-3.12959	7	Keratinocytes
abhjameh-1	-9.41369	2.10816	18	Keratinocytes
abhjcmag-1	-4.44293	9.08701	22	Keratinocytes
abhjeijg-1	-3.51447	10.0287	22	Keratinocytes
abhjhoph-1	0.660972	11.921	25	Keratinocytes
abhkaifj-1	-4.25034	-12.6945	12	Melanocytes
abhkdlgl-1	-5.81493	-6.62061	31	Keratinocytes
abhkfgdk-1	-4.53394	-12.1675	12	Melanocytes
abhkfhip-1	-4.85892	-12.2468	12	Melanocytes
abhlcnpn-1	-4.42583	-12.698	12	Melanocytes
abhlfpme-1	-6.4353	-6.17713	31	Keratinocytes
abhlihfl-1	-8.80657	3.02767	18	Keratinocytes
abhljnoi-1	-4.75531	-12.6745	12	Melanocytes
abhlpikg-1	-4.0514	-12.2605	12	Melanocytes
abhmckki-1	-3.84265	-11.9252	12	Melanocytes
abhmjpgj-1	-9.12814	-6.72845	16	Melanocytes
abhmnhcl-1	-4.63442	-13.149	12	Melanocytes
abhnkebd-1	-5.16192	-12.945	12	Melanocytes
abhnlfao-1	-5.22367	-13.3631	12	Melanocytes
abhnmjob-1	-4.43673	-12.7252	12	Melanocytes
abhocifo-1	-5.25767	-11.8603	12	Melanocytes
abhohhng-1	-4.07231	-12.6049	12	Melanocytes
abholdig-1	-5.5132	-8.83746	16	Melanocytes
abhomnnd-1	-3.94452	-11.5076	12	Melanocytes
abhpemno-1	-5.09179	-10.6783	12	Melanocytes
abhpfcjm-1	-5.21375	-11.8557	12	Melanocytes
abhphipe-1	-2.37591	10.8581	22	Keratinocytes
abhphlke-1	-5.6676	5.8315	42	Others
abhpjjeb-1	-2.02376	11.0261	25	Keratinocytes
abhpkkie-1	-9.36526	2.79688	18	Keratinocytes
abiafakm-1	-10.6839	0.733107	7	Keratinocytes
abiaidio-1	-7.48357	5.46322	18	Keratinocytes
abiajmag-1	-2.98959	10.4865	22	Keratinocytes
abiaohak-1	-11.2566	-1.8471	7	Keratinocytes
abibakci-1	2.92211	3.21421	4	Immune cells
abibcepc-1	4.76224	1.54021	2	Immune cells
abibempe-1	2.55147	3.81858	15	Fibroblasts
abibkaca-1	-7.25582	7.15699	8	Immune cells
abibnefd-1	3.55411	1.81426	19	Immune cells
abibpcpf-1	4.45589	0.785109	2	Immune cells
abicadmg-1	6.80312	0.747412	2	Immune cells
abicecba-1	5.02983	0.997332	2	Immune cells
abicihdd-1	-0.518744	6.21261	17	Immune cells
abicjoba-1	6.58765	7.18695	15	Fibroblasts
abiclfhe-1	4.9072	1.19585	2	Immune cells
abidcpge-1	1.5646	3.32278	4	Immune cells
abiddgkp-1	-11.2603	-2.33262	7	Keratinocytes
abidhhlf-1	0.500312	2.45345	4	Immune cells
abidjcae-1	-7.4707	-8.60527	16	Melanocytes
abidjcga-1	-6.48179	-9.48353	16	Melanocytes
abidonel-1	-2.87008	-4.47624	35	Immune cells
abieflgj-1	-4.89914	-10.8271	12	Melanocytes
abiejhjh-1	-10.7207	-2.40158	7	Keratinocytes
abiekmme-1	-5.85774	-10.3263	16	Melanocytes
abieofji-1	-10.7075	-2.42378	7	Keratinocytes
abifeeam-1	-9.1605	2.73758	18	Keratinocytes
abifopkf-1	-11.2347	-1.67591	7	Keratinocytes
abigbjih-1	4.13674	-13.2894	5	Others
abigcghp-1	-0.0537705	2.6488	26	Immune cells
abigfdge-1	-1.80023	3.55684	26	Immune cells
abignjoc-1	0.656491	2.39129	26	Immune cells
abigpeeh-1	3.29448	-10.4055	5	Others
abigpooh-1	9.62877	6.77421	3	Fibroblasts
abihahop-1	2.71148	6.96446	17	Immune cells
abihcpdi-1	-1.31046	5.33328	4	Immune cells
abiiclnk-1	2.72505	2.25209	4	Immune cells
abiigahj-1	4.0195	1.41208	2	Immune cells
abiiknmf-1	5.47421	6.53972	15	Fibroblasts
abiimjkp-1	3.7079	1.00169	19	Immune cells
abiimkkc-1	-6.05803	4.16743	9	Immune cells
abijankk-1	6.37574	-0.696359	2	Immune cells
abijhdpd-1	4.50427	5.5862	15	Fibroblasts
abijjgoj-1	6.31202	0.512109	2	Immune cells
abijkjap-1	-7.14456	6.71191	9	Immune cells
abijlcjl-1	-6.23041	8.81949	29	Immune cells
abikajgm-1	4.54953	0.925777	19	Immune cells
abikjcce-1	0.155555	4.35823	4	Immune cells
abiladab-1	4.9952	0.911931	2	Immune cells
abilcccn-1	11.9226	-4.59664	39	Keratinocytes
abilebhh-1	13.2741	-3.87865	39	Keratinocytes
abilgpnb-1	11.2807	4.9879	24	Keratinocytes
abillodo-1	13.6107	-1.98864	27	Keratinocytes
abilnbde-1	13.5932	-1.37363	24	Keratinocytes
abimafgp-1	13.6987	-1.72746	27	Keratinocytes
abimfiik-1	13.2703	-0.215026	24	Keratinocytes
abimhikb-1	3.06318	11.426	21	Keratinocytes
abimjiic-1	11.9719	-4.2657	37	Keratinocytes
abimmdjd-1	11.9827	-4.29692	37	Keratinocytes
abinlflj-1	-5.57261	6.23414	42	Others
abinnpnm-1	-3.16432	10.2545	22	Keratinocytes
abiodpnj-1	3.95991	9.4869	21	Keratinocytes
abioiifa-1	-8.49688	3.16494	18	Keratinocytes
abiomcdd-1	-7.5923	5.02242	18	Keratinocytes
abiomeho-1	-4.31642	9.31747	22	Keratinocytes
abiomjhk-1	-0.377939	11.68	25	Keratinocytes
abipfkkn-1	-0.763226	11.6603	25	Keratinocytes
abipglkh-1	-4.71735	8.71172	22	Keratinocytes
abiphimk-1	-4.83227	-12.3754	12	Melanocytes
abiphkbo-1	-4.45468	-11.7788	12	Melanocytes
abippkkh-1	-4.48164	-12.9125	12	Melanocytes
abjafkpo-1	-4.13709	-12.7678	12	Melanocytes
abjaglmd-1	-4.51661	-12.424	12	Melanocytes
abjajpef-1	-3.96373	-12.6083	12	Melanocytes
abjakbeb-1	-4.63807	-11.6611	12	Melanocytes
abjakmai-1	-5.9679	-10.2694	16	Melanocytes
abjbaclp-1	-4.71738	-11.3654	12	Melanocytes
abjbdiie-1	-3.96483	-12.0653	12	Melanocytes
abjbedop-1	-11.2315	-2.0601	7	Keratinocytes
abjbemdf-1	-4.4574	-12.564	6	Melanocytes
abjbnooh-1	-4.51758	-12.4942	12	Melanocytes
abjbolgh-1	-0.89151	-5.20454	35	Immune cells
abjcclpg-1	-4.70272	-10.6117	12	Melanocytes
abjcefje-1	-4.20338	-12.0787	12	Melanocytes
abjcefno-1	-10.2083	-3.1656	7	Keratinocytes
abjcfjkl-1	-10.8745	-3.66187	7	Keratinocytes
abjcfnhi-1	-6.51241	-9.66777	16	Melanocytes
abjcgibn-1	-6.04184	-10.3849	12	Melanocytes
abjcjpie-1	-10.9624	-3.16741	7	Keratinocytes
abjckaoo-1	-5.03039	-12.5489	12	Melanocytes
abjclggo-1	-4.47557	-13.0282	12	Melanocytes
abjddmbn-1	-5.15123	-11.0221	12	Melanocytes
abjdgopg-1	-4.62474	-13.0494	12	Melanocytes
abjdhjao-1	-2.28881	-5.28263	35	Immune cells
abjdhoed-1	-11.1715	-2.27685	7	Keratinocytes
abjdlgda-1	-10.671	0.351009	7	Keratinocytes
abjeaplk-1	13.1912	0.32129	24	Keratinocytes
abjekcmn-1	13.7236	-2.25838	27	Keratinocytes
abjffiop-1	-8.25037	-7.1319	16	Melanocytes
abjflacb-1	-6.12061	-9.66488	16	Melanocytes
abjgbkfe-1	-6.03159	-6.42926	31	Keratinocytes
abjgdlgm-1	-5.43233	7.47712	22	Keratinocytes
abjghkno-1	-11.2799	-2.46536	7	Keratinocytes
abjgidkb-1	-7.6958	4.96369	18	Keratinocytes
abjgjoii-1	-6.24306	-6.32384	31	Keratinocytes
abjgmfkd-1	-7.18854	4.63699	42	Others
abjhkbom-1	-10.9722	-1.56138	7	Keratinocytes
abjhkgdb-1	-3.74583	-2.88326	7	Keratinocytes
abjhopaa-1	-9.92436	-0.426909	7	Keratinocytes
abjibklp-1	-9.72058	-5.92581	16	Melanocytes
abjibmhm-1	-0.290764	11.6474	25	Keratinocytes
abjiepml-1	-4.17794	9.44774	22	Keratinocytes
abjighhc-1	-5.34717	7.79469	22	Keratinocytes
abjilfog-1	-8.08741	4.31602	18	Keratinocytes
abjinkbp-1	-1.63614	11.3089	22	Keratinocytes
abjjhapn-1	-2.8471	10.4524	22	Keratinocytes
abjjkfie-1	-1.55294	10.6763	22	Keratinocytes
abjkgaod-1	-4.67842	-12.8245	12	Melanocytes
abjkhbpm-1	-4.00356	-12.6092	12	Melanocytes
abjkhcno-1	-4.00565	-12.7236	12	Melanocytes
abjkhllo-1	-10.5258	0.242729	7	Keratinocytes
abjldihn-1	-11.2581	-1.55381	7	Keratinocytes
abjlffmf-1	-7.80763	4.95715	18	Keratinocytes
abjlhbji-1	-10.4841	-2.09536	7	Keratinocytes
abjlhkch-1	-7.25249	-5.8064	7	Keratinocytes
abjmakdn-1	-4.20264	-13.1516	12	Melanocytes
abjmfbof-1	-5.41796	7.7299	17	Immune cells
abjmhacg-1	-5.73646	-10.3504	12	Melanocytes
abjmhfok-1	-4.6728	-12.8065	12	Melanocytes
abjnnenk-1	-5.18887	-11.3741	12	Melanocytes
abjnpeic-1	-6.14662	-6.3393	31	Keratinocytes
abjodadi-1	-5.45276	-9.70386	16	Melanocytes
abjoenlf-1	-7.26298	-8.81205	16	Melanocytes
abjohifm-1	-5.44706	-8.37375	6	Melanocytes
abjokhni-1	-0.460128	11.6012	25	Keratinocytes
abjolcfo-1	-4.72824	8.5909	18	Keratinocytes
abjophfe-1	-10.9193	-1.02633	7	Keratinocytes
abjpaomn-1	-5.11164	8.05516	18	Keratinocytes
abjpbkhl-1	-2.9114	10.2886	34	Keratinocytes
abjpdaph-1	-9.53744	2.09653	18	Keratinocytes
abjpgbgm-1	-10.5412	-0.175854	7	Keratinocytes
abjpgodk-1	-9.3264	2.09349	18	Keratinocytes
abjpjjop-1	-9.7707	1.48939	7	Keratinocytes
abjplllj-1	-5.43763	-10.6262	12	Melanocytes
abkafjdf-1	-11.2837	-1.73391	7	Keratinocytes
abkagoep-1	-11.2219	-2.65662	7	Keratinocytes
abkamchl-1	-7.9424	-0.968197	7	Keratinocytes
abkamefh-1	-11.4438	-1.28805	7	Keratinocytes
abkaodmp-1	-5.14359	-11.2668	12	Melanocytes
abkbbebj-1	-4.82959	-11.333	12	Melanocytes
abkbejcl-1	-10.3504	-4.60874	7	Keratinocytes
abkcdbkj-1	-5.53663	-10.9193	12	Melanocytes
abkcdhkk-1	-9.71398	-5.91927	16	Melanocytes
abkcfehi-1	-5.0313	-12.3739	12	Melanocytes
abkcfmpo-1	-4.40194	-12.0546	12	Melanocytes
abkcible-1	-7.33373	-8.73527	16	Melanocytes
abkclckk-1	-5.19695	-11.0871	12	Melanocytes
abkcmpnd-1	-11.3824	-1.49655	7	Keratinocytes
abkcokle-1	-10.1921	0.653921	7	Keratinocytes
abkdaaol-1	-6.21161	6.81574	18	Keratinocytes
abkdaenl-1	-5.16508	-10.9789	12	Melanocytes
abkdnokd-1	-3.90553	-12.6091	12	Melanocytes
abkdooob-1	-4.71036	-11.2495	12	Melanocytes
abkebipc-1	-9.43526	-6.23839	16	Melanocytes
abkegdli-1	-11.4832	-0.861748	7	Keratinocytes
abkejene-1	-11.0002	-1.685	7	Keratinocytes
abkejhei-1	-9.61934	1.94031	18	Keratinocytes
abkelgem-1	-3.88928	-11.1183	12	Melanocytes
abkepgpg-1	-10.744	0.138933	7	Keratinocytes
abkfddpg-1	-4.13882	-12.6618	12	Melanocytes
abkfdjge-1	-4.17332	-12.3899	12	Melanocytes
abkfgece-1	-5.67645	-10.7618	12	Melanocytes
abkfmadm-1	0.960632	11.9082	25	Keratinocytes
abkfpbck-1	-2.7999	10.6598	22	Keratinocytes
abkghnnn-1	-7.46502	5.47772	18	Keratinocytes
abkgiibf-1	-11.5019	-1.20121	7	Keratinocytes
abkhfdhp-1	10.4697	6.29478	24	Keratinocytes
abkhmopc-1	11.8648	-4.5893	37	Keratinocytes
abkhphak-1	13.2934	-3.89461	27	Keratinocytes
abkiidjb-1	13.6678	-2.23515	27	Keratinocytes
abkilcak-1	12.5558	1.93198	24	Keratinocytes
abkileng-1	13.318	-0.0915739	24	Keratinocytes
abkilgig-1	3.25574	11.4102	21	Keratinocytes
abkjahok-1	13.3439	-3.72441	27	Keratinocytes
abkjaiap-1	13.5887	-1.49939	27	Keratinocytes
abkjdcaa-1	11.4612	4.57089	24	Keratinocytes
abkjdfie-1	13.4816	-3.28994	27	Keratinocytes
abkjehcn-1	-8.32452	4.19843	18	Keratinocytes
abkjjdcf-1	3.5341	11.3782	21	Keratinocytes
abkjlepd-1	-2.4238	10.8485	22	Keratinocytes
abkkdcfl-1	-3.30514	10.0907	22	Keratinocytes
abkkdfag-1	2.00589	11.2959	25	Keratinocytes
abkkecbc-1	10.1329	6.59097	21	Keratinocytes
abkkmlka-1	2.61709	11.6099	21	Keratinocytes
abkkneco-1	5.89964	9.61211	21	Keratinocytes
abkkodfe-1	13.636	-2.90873	27	Keratinocytes
abkkondk-1	13.1607	0.595081	24	Keratinocytes
abkkoobd-1	7.80338	8.87982	21	Keratinocytes
abklakkh-1	-5.38927	6.16677	42	Others
abklkepp-1	13.1806	0.285949	24	Keratinocytes
abklkjab-1	13.5629	-3.07195	27	Keratinocytes
abklkkkn-1	12.7641	-4.30056	39	Keratinocytes
abklmcil-1	12.5301	1.39674	24	Keratinocytes
abkmabnd-1	-1.45862	10.8506	22	Keratinocytes
abkmaobk-1	8.94214	7.76502	14	Fibroblasts
abkmddfh-1	-3.98477	-12.5309	12	Melanocytes
abkmefed-1	-3.25991	9.98497	22	Keratinocytes
abkmijab-1	-0.825531	11.4929	25	Keratinocytes
abknadak-1	-2.41669	10.792	22	Keratinocytes
abknbjfe-1	-4.32931	6.63705	42	Others
abknfobl-1	-11.0729	-0.303474	7	Keratinocytes
abknibnf-1	2.70405	11.5302	21	Keratinocytes
abknlmgd-1	-1.95151	11.1099	25	Keratinocytes
abknmidj-1	-3.00459	10.4889	22	Keratinocytes
abkophab-1	-11.3862	-0.75517	7	Keratinocytes
abkpkehk-1	-9.9108	1.21151	18	Keratinocytes
abkplhkg-1	-4.97524	8.6099	22	Keratinocytes
ablackbk-1	-11.0041	0.263839	7	Keratinocytes
ablajdnk-1	-1.11548	11.53	25	Keratinocytes
ablamdbd-1	-0.682648	11.5707	25	Keratinocytes
ablapbap-1	6.76464	9.65518	21	Keratinocytes
ablapnop-1	-0.330216	11.5001	25	Keratinocytes
ablbbfmm-1	2.13923	11.6059	25	Keratinocytes
ablbbhla-1	-4.48514	8.44861	18	Keratinocytes
ablbcajn-1	-7.972	3.719	18	Keratinocytes
ablbpckp-1	3.99014	11.1933	21	Keratinocytes
ablcnmkb-1	13.0646	0.706998	24	Keratinocytes
abldadln-1	13.5953	-1.35401	27	Keratinocytes
abldanec-1	-2.65668	10.7519	22	Keratinocytes
abldfhie-1	13.5703	-3.26693	27	Keratinocytes
abldimco-1	13.2545	0.103093	24	Keratinocytes
abldllki-1	7.97769	8.77912	21	Keratinocytes
abldlogh-1	0.963191	11.8899	25	Keratinocytes
abldpjlm-1	-10.2531	-1.96782	7	Keratinocytes
ablecebi-1	0.0868798	11.7616	25	Keratinocytes
abledcia-1	-3.33444	10.166	22	Keratinocytes
ablegeni-1	-11.1228	-0.769917	7	Keratinocytes
ablehhdm-1	-4.00319	9.2679	22	Keratinocytes
ablfjogn-1	4.40862	10.9181	21	Keratinocytes
ablfnpgb-1	-11.1286	-0.195219	7	Keratinocytes
ablgpojn-1	-6.72855	-9.42878	16	Melanocytes
ablhbgml-1	-6.20237	4.92184	42	Others
ablhimbl-1	-9.25276	2.87026	18	Keratinocytes
ablholil-1	-11.414	-1.61059	7	Keratinocytes
abliekoi-1	-2.22911	9.51117	22	Keratinocytes
ablifbng-1	9.96138	6.48022	21	Keratinocytes
ablignfe-1	12.1464	2.53731	21	Keratinocytes
abliiidn-1	10.6911	5.97947	21	Keratinocytes
ablimdbi-1	10.8967	5.41348	34	Keratinocytes
ablipepc-1	0.118465	11.6335	25	Keratinocytes
abljejgj-1	13.353	-3.66936	27	Keratinocytes
abljheeh-1	13.6267	-2.47985	27	Keratinocytes
abljlodh-1	-0.372608	11.7974	25	Keratinocytes
ablkfbab-1	9.18938	7.49745	21	Keratinocytes
ablkflao-1	-8.89476	-6.97426	16	Melanocytes
ablkiajg-1	-4.31236	9.05961	22	Keratinocytes
ablklokj-1	-11.3381	-2.09985	7	Keratinocytes
abllejjh-1	-4.21117	-12.7846	12	Melanocytes
abllfojc-1	-3.9886	-12.7993	12	Melanocytes
abllilob-1	-4.0995	-12.441	12	Melanocytes
ablllgge-1	-4.19068	-12.6724	12	Melanocytes
ablllknh-1	-3.93464	-11.9862	12	Melanocytes
abllmind-1	-3.93464	-11.9959	12	Melanocytes
ablloljo-1	-3.91013	-11.5951	12	Melanocytes
ablmapbk-1	-4.08306	-11.6356	12	Melanocytes
ablmcafi-1	-3.99457	-12.1429	12	Melanocytes
ablmfppp-1	-4.10803	-12.4975	12	Melanocytes
ablmganj-1	-3.8909	-12.4061	12	Melanocytes
ablncede-1	-4.59778	-11.0772	12	Melanocytes
ablnfkdi-1	-4.75581	-12.4879	12	Melanocytes
ablnhbmf-1	-4.31864	-11.9022	12	Melanocytes
ablnlkmo-1	4.4089	0.795327	19	Immune cells
abloaala-1	-4.22436	-12.2424	12	Melanocytes
abloemje-1	-0.210513	11.6505	25	Keratinocytes
abloijbk-1	-3.08498	10.3908	22	Keratinocytes
abloobee-1	-4.51429	-11.6734	12	Melanocytes
ablopjam-1	-4.66555	-12.8936	12	Melanocytes
ablpegpc-1	3.94871	10.7148	34	Keratinocytes
ablphnaj-1	-0.665111	11.4267	25	Keratinocytes
ablpnope-1	2.19454	11.618	25	Keratinocytes
abmahbkf-1	13.4135	-2.17082	24	Keratinocytes
abmaklok-1	12.2668	2.46493	24	Keratinocytes
abmbbmnl-1	13.6446	-2.30925	24	Keratinocytes
abmbcmmh-1	-10.5717	-2.32899	7	Keratinocytes
abmbmjio-1	-3.23535	10.22	22	Keratinocytes
abmchchp-1	-11.3071	-2.80224	7	Keratinocytes
abmcobfj-1	-2.13374	10.9291	22	Keratinocytes
abmdalae-1	-9.74681	2.22056	18	Keratinocytes
abmdkhei-1	-8.95083	2.54769	18	Keratinocytes
abmdmkpc-1	-11.2012	-1.49676	7	Keratinocytes
abmeamco-1	-4.58521	8.61204	22	Keratinocytes
abmeeiec-1	-7.91596	2.1233	16	Melanocytes
abmeiefe-1	-4.40062	-13.1184	12	Melanocytes
abmejnam-1	-4.34059	-12.7364	12	Melanocytes
abmfhmca-1	-4.67705	-11.6141	12	Melanocytes
abmfmbca-1	-6.5608	-9.69719	16	Melanocytes
abmfojkf-1	-11.0973	-3.30794	7	Keratinocytes
abmgbhah-1	-3.72704	-11.9332	12	Melanocytes
abmgeaoa-1	-4.32053	-12.1281	12	Melanocytes
abmggcfa-1	-4.73191	-12.0824	12	Melanocytes
abmgidkl-1	-6.38219	-9.69488	16	Melanocytes
abmgjilp-1	-4.44517	-12.7041	12	Melanocytes
abmhackf-1	-4.22316	-11.8926	12	Melanocytes
abmhgjbo-1	-6.9067	-9.03173	16	Melanocytes
abmhkohk-1	-4.08582	-12.5811	12	Melanocytes
abmhoeca-1	-10.0056	-5.51558	7	Keratinocytes
abmiecco-1	-3.88277	-11.7717	12	Melanocytes
abmieoep-1	-4.70338	-12.0973	12	Melanocytes
abmifhpo-1	-4.04255	-11.6234	12	Melanocytes
abmihdhi-1	-5.04924	-12.7337	12	Melanocytes
abmihmpl-1	-4.16443	-11.9817	12	Melanocytes
abmjbapm-1	-3.75371	-11.7172	12	Melanocytes
abmjclag-1	-3.80731	-11.9773	12	Melanocytes
abmjkgkh-1	-3.93182	-12.7333	12	Melanocytes
abmjmoao-1	-3.80935	-12.0022	12	Melanocytes
abmkaahj-1	-4.57627	-11.5633	12	Melanocytes
abmkbfld-1	-4.24763	-11.5527	12	Melanocytes
abmkgped-1	-3.96809	-12.5741	12	Melanocytes
abmkolki-1	-3.92619	-12.3088	12	Melanocytes
abmlepbi-1	-7.11616	8.28487	8	Immune cells
abmlpaej-1	-3.96552	-11.7503	12	Melanocytes
abmmdifd-1	-4.38298	-13.1376	12	Melanocytes
abmmhgnl-1	-4.19157	-12.5527	12	Melanocytes
abmnaidn-1	-1.84131	9.65854	34	Keratinocytes
abmnbnja-1	-3.95316	-11.7665	12	Melanocytes
abmneebf-1	-4.318	-11.6413	12	Melanocytes
abmnehkc-1	-5.31616	-10.1727	12	Melanocytes
abmnnfea-1	-6.91612	5.73848	18	Keratinocytes
abmnnfga-1	-2.27488	10.8702	22	Keratinocytes
abmnnoop-1	-4.70164	-10.7941	12	Melanocytes
abmobbpm-1	-3.68024	7.13983	42	Others
abmocmio-1	-4.26721	-11.1085	12	Melanocytes
abmodlnh-1	-3.91943	-12.6934	12	Melanocytes
abmogllk-1	-4.77889	-12.9387	12	Melanocytes
abmomcia-1	-3.71134	-12.0838	12	Melanocytes
abmomhnh-1	-4.44556	-11.7767	12	Melanocytes
abmonmom-1	-3.93221	-12.205	12	Melanocytes
abmpanig-1	-3.79353	-12.0949	12	Melanocytes
abmpeiad-1	-4.43582	-12.9757	12	Melanocytes
abmpkkak-1	-10.9288	-3.38173	7	Keratinocytes
abmpkpca-1	-4.73155	8.32061	18	Keratinocytes
abmpmeoa-1	-8.25965	2.51274	18	Keratinocytes
abmpmgnb-1	-10.4629	-4.69332	7	Keratinocytes
abmppnng-1	-3.81477	-11.7742	12	Melanocytes
abnacmmm-1	-4.4004	-12.6223	12	Melanocytes
abnaemkn-1	-4.1174	-11.8743	12	Melanocytes
abnamned-1	-3.89107	-12.1598	12	Melanocytes
abnapkda-1	-3.79936	-11.5594	12	Melanocytes
abnbbbih-1	-4.92221	-11.4606	12	Melanocytes
abnbbobl-1	-4.44788	-12.2749	12	Melanocytes
abnbcpai-1	0.330777	-0.538272	11	Immune cells
abnbefnc-1	-5.9553	3.83867	9	Immune cells
abnbfahe-1	1.16	-1.22044	11	Immune cells
abnbiilf-1	-11.1263	-0.674216	7	Keratinocytes
abnbjheh-1	-10.4611	-0.83853	7	Keratinocytes
abnbompp-1	-11.3304	-0.857866	7	Keratinocytes
abncbenk-1	1.52803	1.32267	23	Others
abncdjei-1	9.39784	6.80786	3	Fibroblasts
abncecmb-1	-5.73028	3.96742	9	Immune cells
abncedea-1	9.30828	6.91198	3	Fibroblasts
abncipnk-1	-6.03899	8.83921	29	Immune cells
abncnmip-1	7.43754	-0.53105	2	Immune cells
abndapip-1	-6.55572	4.43337	9	Immune cells
abndgeie-1	-6.98107	5.15227	9	Immune cells
abndpgcc-1	-11.1227	-0.000581452	7	Keratinocytes
abneblfo-1	-11.029	0.027569	7	Keratinocytes
abnedbhc-1	-9.53173	-2.42516	7	Keratinocytes
abnfacfk-1	-10.8771	0.36041	7	Keratinocytes
abnffpfl-1	-11.3329	-1.07005	7	Keratinocytes
abnfnegg-1	13.4018	-0.67952	24	Keratinocytes
abngdcjk-1	-10.9479	0.323029	7	Keratinocytes
abnggnpc-1	-11.3452	-0.883306	7	Keratinocytes
abnghleg-1	-6.17141	-0.136353	7	Keratinocytes
abngiaee-1	-11.0855	-0.536671	7	Keratinocytes
abngnhgl-1	-10.4375	0.921943	7	Keratinocytes
abngobig-1	12.6687	1.56974	24	Keratinocytes
abngpofe-1	0.0216908	11.4253	25	Keratinocytes
abnhbalh-1	-8.58289	-3.37834	7	Keratinocytes
abnhbjoa-1	-11.077	-0.217694	7	Keratinocytes
abnhbmnf-1	5.43971	10.2545	21	Keratinocytes
abnheoia-1	-10.6541	0.647827	7	Keratinocytes
abnhglhi-1	-11.3249	-0.231229	7	Keratinocytes
abnhioei-1	-11.2009	-0.130927	7	Keratinocytes
abnhnkhp-1	-11.0556	-0.0927275	7	Keratinocytes
abnhnohc-1	2.90709	11.2425	21	Keratinocytes
abnicbod-1	-11.1602	-0.129867	7	Keratinocytes
abnidlnn-1	-11.2172	-0.00382881	7	Keratinocytes
abniejaj-1	-10.8969	-0.728437	7	Keratinocytes
abniffho-1	-10.5213	-1.47966	7	Keratinocytes
abninack-1	-11.0654	-0.00475145	7	Keratinocytes
abnjelob-1	-10.5503	0.931047	7	Keratinocytes
abnjldkg-1	-11.1518	-0.0812802	7	Keratinocytes
abnkabdn-1	-10.6831	0.739549	7	Keratinocytes
abnkkhmb-1	-10.9311	0.395864	7	Keratinocytes
abnknpab-1	-10.6439	0.283872	7	Keratinocytes
abnladhf-1	-8.19308	2.56134	7	Keratinocytes
abnlfkdm-1	-11.2868	-0.357163	7	Keratinocytes
abnlmfoa-1	-11.2635	-0.247891	7	Keratinocytes
abnlofjl-1	-10.4204	0.404805	7	Keratinocytes
abnlpail-1	-11.4269	-0.580179	7	Keratinocytes
abnmceah-1	-9.24523	-2.5527	7	Keratinocytes
abnmkgjo-1	-10.2443	0.932406	7	Keratinocytes
abnmkhgh-1	8.75204	8.10578	14	Fibroblasts
abnmmgie-1	-7.73498	2.75064	18	Keratinocytes
abnnangn-1	-11.163	0.121704	7	Keratinocytes
abnndohj-1	-11.1464	-0.0447587	7	Keratinocytes
abnnecao-1	-10.9906	-0.272551	7	Keratinocytes
abnodafm-1	-10.8776	-3.27268	7	Keratinocytes
abnoebfa-1	-9.33282	-6.42694	16	Melanocytes
abnoilln-1	-7.6944	5.14157	18	Keratinocytes
abnophga-1	-6.89514	6.14412	18	Keratinocytes
abnopocl-1	-1.35014	11.3769	22	Keratinocytes
abnpcpha-1	-4.60227	9.01821	22	Keratinocytes
abnpggpo-1	-3.76551	9.71414	22	Keratinocytes
abnpickg-1	-4.17447	8.31787	18	Keratinocytes
abnpifgp-1	0.14782	11.7002	34	Keratinocytes
abnplkgm-1	1.87839	11.7724	25	Keratinocytes
abnpmpag-1	-3.69142	9.75427	22	Keratinocytes
abnppljn-1	-9.81023	-2.06131	7	Keratinocytes
aboaaeec-1	11.3725	4.68336	24	Keratinocytes
aboaengk-1	13.6794	-1.65248	27	Keratinocytes
aboaiocd-1	5.44167	9.76917	21	Keratinocytes
aboajeij-1	1.14564	11.5519	25	Keratinocytes
abobajbc-1	-0.617036	11.7238	25	Keratinocytes
abobedbp-1	4.24269	10.992	21	Keratinocytes
abobepke-1	7.80805	8.41021	21	Keratinocytes
abobfbbl-1	-3.70726	6.99431	42	Others
abobiiac-1	-11.2438	-1.3898	7	Keratinocytes
abobjnng-1	-11.2428	-0.480691	7	Keratinocytes
abocablj-1	-7.20396	-5.67203	31	Keratinocytes
abocjeig-1	-8.37581	-4.55831	7	Keratinocytes
abocnkdb-1	0.864225	11.7638	25	Keratinocytes
abodabbf-1	-3.99292	9.56484	22	Keratinocytes
abodhnhd-1	-6.0516	7.14666	22	Keratinocytes
abodocfd-1	-8.17972	4.4078	18	Keratinocytes
aboemhml-1	-1.84448	11.2003	22	Keratinocytes
aboemmdg-1	-4.66897	8.84626	22	Keratinocytes
aboenedi-1	-2.09351	10.9432	22	Keratinocytes
aboenoio-1	-2.12714	10.9444	22	Keratinocytes
abofmkha-1	-2.50129	10.5497	22	Keratinocytes
aboghbon-1	-0.993788	11.2307	25	Keratinocytes
abogieep-1	5.36806	9.8231	21	Keratinocytes
abogjimb-1	2.4666	11.6358	25	Keratinocytes
abogkngh-1	-3.37402	7.18461	42	Others
abogloci-1	12.9157	1.07657	24	Keratinocytes
abogpafd-1	13.6391	-1.58004	27	Keratinocytes
abohaanm-1	1.80316	11.4262	25	Keratinocytes
abohelmb-1	-0.0679128	11.6736	25	Keratinocytes
abohfdmo-1	-4.54522	6.48578	42	Others
abohfhkh-1	3.35828	11.3473	21	Keratinocytes
abohijac-1	13.6917	-2.4343	27	Keratinocytes
abohkedm-1	13.6488	-1.5639	27	Keratinocytes
abohlfck-1	12.7703	1.46126	24	Keratinocytes
abohnfgi-1	-11.2374	-3.02362	7	Keratinocytes
abohnpak-1	-9.6265	2.31303	18	Keratinocytes
abohoomh-1	-10.3053	-4.26066	7	Keratinocytes
aboibijp-1	-5.50989	-11.2138	12	Melanocytes
aboibogi-1	-6.8881	5.92035	18	Keratinocytes
aboigpgp-1	-2.43648	10.61	22	Keratinocytes
aboikomp-1	-0.0823712	11.6783	25	Keratinocytes
abojaamg-1	-4.54352	8.86074	22	Keratinocytes
abojabge-1	-9.96609	-0.924876	7	Keratinocytes
abojcdpm-1	-9.33084	2.86845	18	Keratinocytes
abojgeac-1	-11.0698	0.0440814	7	Keratinocytes
abojgjno-1	-10.6744	-0.88423	7	Keratinocytes
abojlkph-1	-11.2863	-0.764068	7	Keratinocytes
abojmajg-1	-11.3848	-1.10041	7	Keratinocytes
abokcagn-1	-10.6456	0.417398	7	Keratinocytes
abokclpk-1	-7.85206	2.9644	7	Keratinocytes
abokdchf-1	-9.82509	2.02114	18	Keratinocytes
abokhipk-1	-11.1094	-0.330354	7	Keratinocytes
abokjpgn-1	-11.1047	-0.0797197	7	Keratinocytes
abokkcee-1	-6.35779	-6.19134	31	Keratinocytes
aboklghj-1	-11.2022	-0.0659096	7	Keratinocytes
abolahkb-1	-9.7336	-1.53507	7	Keratinocytes
aboljlbd-1	-11.3382	-0.632968	7	Keratinocytes
abombhpd-1	-10.4401	-1.19759	7	Keratinocytes
abomdncp-1	10.3707	6.38416	21	Keratinocytes
abomljdo-1	12.3044	-4.52886	39	Keratinocytes
abomnlad-1	13.6032	-1.50923	27	Keratinocytes
abomnnfe-1	10.3357	6.52636	24	Keratinocytes
abonhaem-1	13.5999	-1.3105	27	Keratinocytes
aboniclc-1	7.46683	9.14816	21	Keratinocytes
abonmkao-1	-4.47021	9.1866	22	Keratinocytes
abooaehb-1	-1.53304	11.439	22	Keratinocytes
aboodale-1	1.76449	11.8056	25	Keratinocytes
[truncated: 236,532+ more rows]

## Sheet: DE_Analysis
p_val	avg_log2FC	pct.1	pct.2	p_val_adj	cluster	gene
0	3.95375	0.547	0.079	0	Immune cells	ARHGAP4
0	2.99099	0.793	0.337	0	Immune cells	ARHGDIB
0	4.18804	0.518	0.075	0	Immune cells	CD52
0	-1.3757	0.166	0.593	0	Immune cells	EMP1
0	4.49011	0.478	0.056	0	Immune cells	CD3E
0	-4.04473	0.023	0.428	0	Immune cells	PCDH7
0	-1.40914	0.135	0.529	0	Immune cells	CALD1
0	-3.65081	0.052	0.44	0	Immune cells	EDNRB
0	-1.62459	0.202	0.59	0	Immune cells	DST
0	-1.84203	0.162	0.547	0	Immune cells	APOD
0	-2.16187	0.114	0.496	0	Immune cells	APCDD1
0	-2.9013	0.051	0.433	0	Immune cells	SEMA3C
0	3.44362	0.606	0.225	0	Immune cells	HLA-DPA1
0	4.47853	0.421	0.044	0	Immune cells	CD3D
0	-3.41447	0.024	0.401	0	Immune cells	TFAP2A
0	4.50843	0.462	0.09	0	Immune cells	LYZ
0	-2.43225	0.06	0.431	0	Immune cells	SNAI2
0	4.47098	0.399	0.041	0	Immune cells	LCK
0	4.40555	0.4	0.045	0	Immune cells	CD3G
0	-4.57765	0.019	0.374	0	Immune cells	DCT
0	-2.25184	0.057	0.411	0	Immune cells	RAB38
0	-2.33311	0.104	0.457	0	Immune cells	MITF
0	-3.28249	0.032	0.385	0	Immune cells	SOX10
0	-3.51399	0.045	0.393	0	Immune cells	TYR
0	-1.65351	0.138	0.479	0	Immune cells	MYC
0	-3.68285	0.032	0.373	0	Immune cells	TYRP1
0	-3.05928	0.086	0.426	0	Immune cells	QPCT
0	-3.31626	0.045	0.383	0	Immune cells	MLANA
0	-2.30733	0.045	0.382	0	Immune cells	HES1
0	-2.79534	0.049	0.386	0	Immune cells	NSG1
0	3.99442	0.416	0.081	0	Immune cells	FCER1G
0	2.69638	0.446	0.121	0	Immune cells	GIMAP7
0	-1.8412	0.064	0.385	0	Immune cells	CRYAB
0	3.2635	0.467	0.148	0	Immune cells	BIRC3
0	-1.282	0.062	0.377	0	Immune cells	ENAH
0	-1.51869	0.126	0.438	0	Immune cells	CCND1
0	2.6978	0.586	0.274	0	Immune cells	COTL1
0	-3.91473	0.015	0.326	0	Immune cells	TRPM1
0	-2.63093	0.125	0.435	0	Immune cells	SPARCL1
0	-2.21281	0.1	0.41	0	Immune cells	GPX3
0	-2.34843	0.091	0.399	0	Immune cells	S100B
0	-3.86106	0.015	0.322	0	Immune cells	TFAP2B
0	3.60798	0.38	0.076	0	Immune cells	IL32
0	4.36939	0.337	0.041	0	Immune cells	LTB
0	3.65214	0.376	0.084	0	Immune cells	AIF1
0	4.18652	0.332	0.042	0	Immune cells	PTPRCAP
0	4.05017	0.359	0.072	0	Immune cells	IRF8
0	-1.9604	0.069	0.356	0	Immune cells	NES
0	-1.42243	0.106	0.39	0	Immune cells	TSC22D1
0	-2.88073	0.034	0.31	0	Immune cells	PLP1
0	-1.37204	0.063	0.338	0	Immune cells	PTGR1
0	-1.1835	0.108	0.377	0	Immune cells	EPS8
0	-1.79351	0.073	0.341	0	Immune cells	SNCA
0	4.38392	0.291	0.026	0	Immune cells	GPR183
0	-2.61855	0.021	0.281	0	Immune cells	AHNAK2
0	-1.34728	0.119	0.373	0	Immune cells	ITGA6
0	-0.464875	0.271	0.523	0	Immune cells	LGALS3
0	-1.18519	0.195	0.445	0	Immune cells	IGFBP7
0	-1.67548	0.042	0.287	0	Immune cells	TUBB2B
0	3.39	0.366	0.123	0	Immune cells	CPVL
0	-3.7925	0.036	0.278	0	Immune cells	PMEL
0	-2.87795	0.103	0.342	0	Immune cells	AQP1
0	3.8801	0.276	0.039	0	Immune cells	ALOX5AP
0	-2.46684	0.042	0.277	0	Immune cells	NR2F2
0	3.81345	0.285	0.056	0	Immune cells	CXCR4
0	4.90546	0.248	0.021	0	Immune cells	WDFY4
0	-3.6001	0.007	0.229	0	Immune cells	FXYD3
0	-0.787209	0.172	0.393	0	Immune cells	APOE
0	4.12725	0.258	0.037	0	Immune cells	TYROBP
0	4.28439	0.253	0.035	0	Immune cells	CD8A
0	-3.26664	0.007	0.224	0	Immune cells	SOX9
0	-1.65289	0.048	0.261	0	Immune cells	CD109
0	-2.767	0.049	0.261	0	Immune cells	NOTCH3
0	-0.864112	0.094	0.306	0	Immune cells	S100A13
0	2.29508	0.419	0.208	0	Immune cells	CCND2
0	-2.76295	0.064	0.274	0	Immune cells	PTN
0	-2.09992	0.018	0.227	0	Immune cells	ID4
0	-0.538876	0.172	0.374	0	Immune cells	PALLD
0	3.1754	0.329	0.128	0	Immune cells	CD68
0	-4.18248	0.021	0.222	0	Immune cells	KRT15
0	4.61359	0.236	0.037	0	Immune cells	CLEC10A
0	-1.12585	0.385	0.584	0	Immune cells	COL6A1
0	4.72055	0.218	0.02	0	Immune cells	GZMK
0	-1.56508	0.093	0.291	0	Immune cells	IFI27
0	-4.33574	0.008	0.205	0	Immune cells	S100A14
0	-1.93911	0.089	0.285	0	Immune cells	MYL9
0	3.59606	0.248	0.053	0	Immune cells	MNDA
0	-1.7842	0.118	0.311	0	Immune cells	POSTN
0	-0.705607	0.381	0.572	0	Immune cells	FBXO7
0	-3.42551	0.019	0.209	0	Immune cells	CLDN1
0	-4.23308	0.019	0.209	0	Immune cells	KRT5
0	0.829849	0.497	0.307	0	Immune cells	PTGDS
0	-2.78785	0.023	0.211	0	Immune cells	CAPNS2
0	-1.02299	0.061	0.249	0	Immune cells	SCD
0	-3.34293	0.036	0.222	0	Immune cells	CRABP2
0	-2.52671	0.071	0.257	0	Immune cells	THBS2
0	3.32106	0.253	0.067	0	Immune cells	TSPAN33
0	-3.62461	0.015	0.2	0	Immune cells	TP63
0	-1.92147	0.054	0.237	0	Immune cells	IL33
0	-1.03813	0.053	0.232	0	Immune cells	FAM210B
0	-1.66549	0.038	0.216	0	Immune cells	LMCD1
0	-4.21484	0.006	0.184	0	Immune cells	SERPINB5
0	-3.81817	0.017	0.195	0	Immune cells	TACSTD2
0	1.72042	0.848	0.673	0	Immune cells	HLA-B
0	-0.838118	0.119	0.29	0	Immune cells	NDRG2
0	-4.15041	0.005	0.175	0	Immune cells	MIR205HG
0	-3.62711	0.021	0.186	0	Immune cells	LYPD3
0	-2.01544	0.042	0.207	0	Immune cells	SPRY1
0	2.36625	0.261	0.098	0	Immune cells	SLC8A1
0	-0.0574901	0.19	0.352	0	Immune cells	HERC2
0	4.07874	0.183	0.026	0	Immune cells	C1QA
0	-1.11163	0.04	0.197	0	Immune cells	HACD1
0	-4.24298	0.013	0.17	0	Immune cells	TMEM45A
0	-0.377464	0.193	0.35	0	Immune cells	GSTP1
0	2.30277	0.447	0.291	0	Immune cells	CTSZ
0	3.33961	0.264	0.108	0	Immune cells	RNASE1
0	-1.05457	0.039	0.195	0	Immune cells	RGMB
0	-1.59732	0.017	0.173	0	Immune cells	CXADR
0	1.56985	0.521	0.366	0	Immune cells	SH3BGRL3
0	0.0258825	0.178	0.332	0	Immune cells	STMN1
0	-3.02681	0.034	0.188	0	Immune cells	CD34
0	-4.20774	0.011	0.164	0	Immune cells	COL17A1
0	2.1441	0.453	0.302	0	Immune cells	PBXIP1
0	-3.1975	0.004	0.155	0	Immune cells	BMP7
0	-3.4646	0.006	0.157	0	Immune cells	MAL2
0	4.11141	0.167	0.017	0	Immune cells	CD69
0	4.97659	0.16	0.01	0	Immune cells	CCR7
0	-3.32754	0.009	0.158	0	Immune cells	TM4SF1
0	-0.269039	0.089	0.235	0	Immune cells	SLC25A37
0	-1.62038	0.137	0.281	0	Immune cells	FBN1
0	-0.440947	0.147	0.291	0	Immune cells	IRF4
0	0.221249	0.201	0.345	0	Immune cells	MARCKSL1
0	3.71259	0.19	0.048	0	Immune cells	RGS1
0	1.10147	0.062	0.198	0	Immune cells	KIT
0	-1.54128	0.03	0.164	0	Immune cells	SFRP1
0	-1.29877	0.032	0.165	0	Immune cells	DAAM2
0	1.74832	0.354	0.222	0	Immune cells	CAPG
0	-0.7641	0.048	0.179	0	Immune cells	RASSF8
0	4.34006	0.145	0.014	0	Immune cells	CD40LG
0	-1.4472	0.113	0.241	0	Immune cells	COL5A2
0	-0.665123	0.171	0.299	0	Immune cells	HTRA1
0	-0.119233	0.147	0.274	0	Immune cells	SLC43A3
0	-2.54728	0.048	0.175	0	Immune cells	AQP3
0	-0.0401559	0.459	0.332	0	Immune cells	CXCL12
0	1.64635	0.247	0.121	0	Immune cells	TMEM176A
0	-1.81658	0.033	0.158	0	Immune cells	NTRK2
0	-1.613	0.071	0.195	0	Immune cells	MYLK
0	-1.67752	0.038	0.162	0	Immune cells	CPE
0	-2.02291	0.056	0.179	0	Immune cells	MEG3
0	-3.47108	0.003	0.126	0	Immune cells	RHOV
0	-1.28672	0.235	0.355	0	Immune cells	COL6A2
0	-3.25084	0.027	0.146	0	Immune cells	CDH5
0	-5.57945	0.002	0.121	0	Immune cells	KRTDAP
0	-1.05978	0.223	0.341	0	Immune cells	MGP
0	2.15565	0.195	0.077	0	Immune cells	RGCC
0	1.58598	0.18	0.062	0	Immune cells	CCL19
0	-0.967269	0.033	0.15	0	Immune cells	AKR1C1
0	-1.30635	0.121	0.238	0	Immune cells	COL5A1
0	-1.73828	0.052	0.168	0	Immune cells	TFPI
0	-1.59762	0.022	0.137	0	Immune cells	C11orf96
0	-4.22348	0.003	0.118	0	Immune cells	DEFB1
0	3.00308	0.188	0.074	0	Immune cells	FCER1A
0	-4.38095	0.001	0.114	0	Immune cells	LY6D
0	-4.96587	0.003	0.115	0	Immune cells	DSC1
0	2.20029	0.228	0.116	0	Immune cells	SLC2A3
0	3.61039	0.134	0.023	0	Immune cells	KLRB1
0	4.16561	0.125	0.014	0	Immune cells	IL2RA
0	4.52285	0.122	0.011	0	Immune cells	LGALS2
0	-2.16112	0.033	0.144	0	Immune cells	GNG11
0	-2.17187	0.052	0.161	0	Immune cells	ACTA2
0	-1.87159	0.115	0.224	0	Immune cells	FBLN1
0	2.38767	0.17	0.063	0	Immune cells	CBFA2T3
0	-1.0991	0.053	0.16	0	Immune cells	SYNPO2
0	-3.7051	0.015	0.122	0	Immune cells	VWF
0	-0.249576	0.077	0.183	0	Immune cells	BHLHE41
0	-0.466409	0.043	0.149	0	Immune cells	TYMS
0	1.7019	0.307	0.201	0	Immune cells	BASP1
0	1.69429	0.442	0.338	0	Immune cells	PRR13
0	3.51308	0.124	0.022	0	Immune cells	IDO1
0	-0.589862	0.25	0.352	0	Immune cells	MFSD12
0	-1.94328	0.013	0.114	0	Immune cells	SGCE
0	-3.33512	0.003	0.1	0	Immune cells	FGFBP1
0	-1.06118	0.016	0.112	0	Immune cells	ABCC2
0	-2.4161	0.004	0.1	0	Immune cells	SLPI
0	-1.22232	0.037	0.132	0	Immune cells	LSAMP
0	-0.292131	0.045	0.139	0	Immune cells	MC1R
0	-1.92537	0.027	0.121	0	Immune cells	CALCRL
0	0.922399	0.14	0.048	0	Immune cells	HMOX1
0	3.33231	0.113	0.023	0	Immune cells	LST1
0	3.00686	0.143	0.055	0	Immune cells	CD83
0	0.221693	0.097	0.185	0	Immune cells	STRADB
0	-1.74852	0.017	0.102	0	Immune cells	SOX8
0	-0.812337	0.086	0.169	0	Immune cells	SOD3
0	-1.46698	0.015	0.098	0	Immune cells	WNT5A
0	-2.82153	0.006	0.088	0	Immune cells	LAMB3
0	0.38313	0.138	0.22	0	Immune cells	SLC25A39
0	-0.117094	0.058	0.139	0	Immune cells	GPR157
0	-1.92731	0.041	0.122	0	Immune cells	CD248
0	-2.77816	0.005	0.086	0	Immune cells	SERPINB2
0	-1.587	0.052	0.131	0	Immune cells	TWIST1
0	-0.0994266	0.136	0.215	0	Immune cells	TCF4
0	-2.96528	0.015	0.093	0	Immune cells	ECSCR
0	-1.75869	0.01	0.088	0	Immune cells	HPSE2
0	-1.59883	0.057	0.133	0	Immune cells	TAGLN
0	-3.30738	0.007	0.083	0	Immune cells	RAMP2
0	1.22578	0.398	0.324	0	Immune cells	IFITM1
0	-2.05513	0.01	0.083	0	Immune cells	TMEM47
0	-1.90108	0.004	0.077	0	Immune cells	SOX15
0	-0.224133	0.037	0.109	0	Immune cells	ZNF667-AS1
0	-0.665973	0.022	0.093	0	Immune cells	ANKRD37
0	1.48331	0.243	0.172	0	Immune cells	ITM2A
0	1.57826	0.377	0.306	0	Immune cells	TSC22D3
0	-2.53989	0.007	0.078	0	Immune cells	SOSTDC1
0	-1.02698	0.125	0.195	0	Immune cells	VCAN
0	-2.69038	0.039	0.108	0	Immune cells	PLVAP
0	-4.19772	0.002	0.071	0	Immune cells	BCAN
0	-1.68592	0.018	0.087	0	Immune cells	FRZB
0	-1.13842	0.018	0.084	0	Immune cells	NR2F1
0	-1.49466	0.032	0.097	0	Immune cells	LEPR
0	-2.04363	0.024	0.088	0	Immune cells	RGS5
0	1.66248	0.303	0.24	0	Immune cells	ID2
0	-0.0219475	0.031	0.093	0	Immune cells	GFAP
0	-1.24883	0.1	0.161	0	Immune cells	PDGFRA
0	-0.724324	0.006	0.066	0	Immune cells	FOXD3
0	-3.04547	0.006	0.066	0	Immune cells	MYCT1
0	-2.03604	0.028	0.088	0	Immune cells	TWIST2
0	-1.90875	0.013	0.072	0	Immune cells	EDNRA
0	-0.511993	0.787	0.846	0	Immune cells	VIM
0	-1.18757	0.012	0.07	0	Immune cells	SLCO4A1
0	0.184069	0.055	0.113	0	Immune cells	FAM207A
0	3.02317	0.088	0.03	0	Immune cells	DUSP2
0	-0.973044	0.012	0.069	0	Immune cells	LYPD1
0	4.23175	0.065	0.009	0	Immune cells	CD1B
0	3.6494	0.066	0.011	0	Immune cells	CTSW
0	-1.00612	0.044	0.098	0	Immune cells	LOXL2
0	4.39743	0.058	0.006	0	Immune cells	CD79A
0	-0.483519	0.049	0.1	0	Immune cells	ID3
0	-2.23852	0.009	0.06	0	Immune cells	BMP4
0	2.07565	0.11	0.06	0	Immune cells	IL4I1
0	-2.42502	0.008	0.057	0	Immune cells	ACER1
0	1.79864	0.172	0.124	0	Immune cells	C1orf54
0	-0.158894	0.005	0.052	0	Immune cells	DPP6
0	-1.24187	0.015	0.062	0	Immune cells	EMX2
0	-1.88012	0.003	0.05	0	Immune cells	NDUFA4L2
0	-1.45437	0.039	0.085	0	Immune cells	CES1
0	-1.93392	0.004	0.05	0	Immune cells	COL21A1
0	3.81656	0.052	0.008	0	Immune cells	CLEC9A
0	-1.10747	0.006	0.048	0	Immune cells	AREG
0	-1.14449	0.029	0.071	0	Immune cells	ASPN
0	-1.4822	0.02	0.062	0	Immune cells	TBX15
0	-2.55431	0.013	0.054	0	Immune cells	MFAP5
0	-0.794127	0.009	0.049	0	Immune cells	BMP2
0	3.34747	0.057	0.017	0	Immune cells	CCL22
0	-2.69479	0.008	0.048	0	Immune cells	MYH11
0	-0.416111	0.023	0.063	0	Immune cells	NR4A2
0	1.19632	0.63	0.591	0	Immune cells	PSME1
0	-1.25478	0.022	0.061	0	Immune cells	INHBA
0	-1.1401	0.01	0.049	0	Immune cells	NTNG1
0	3.10564	0.047	0.012	0	Immune cells	C5AR1
0	-1.40681	0.014	0.046	0	Immune cells	NGFR
0	-1.72101	0.011	0.043	0	Immune cells	PROX1
0	-1.38675	0.009	0.041	0	Immune cells	SNAI1
0	-0.639631	0.006	0.037	0	Immune cells	CLDN4
0	-4.91197	0.002	0.033	0	Immune cells	KRT2
0	3.12471	0.037	0.008	0	Immune cells	IFNG
0	3.74951	0.034	0.006	0	Immune cells	MZB1
0	-0.522362	0.002	0.03	0	Immune cells	ARSI
0	-0.215336	0.006	0.032	0	Immune cells	FGFBP2
0	3.22497	0.032	0.008	0	Immune cells	IL1B
0	-1.90061	0.003	0.026	0	Immune cells	LGR5
0	0.920865	0.59	0.572	0	Immune cells	TMEM123
0	0.748833	0.684	0.7	0	Immune cells	LENG8
0	0.971161	0.712	0.724	0	Immune cells	HMGN2
5.44397e-306	0.441955	0.118	0.191	2.94519e-303	Immune cells	ZNF330
2.77312e-304	0.0259701	0.037	0.078	1.50026e-301	Immune cells	ENPP1
1.37966e-303	-2.53039	0.005	0.027	7.46395e-301	Immune cells	SELE
2.51207e-296	-0.634754	0.006	0.028	1.35903e-293	Immune cells	MT1M
7.08801e-286	-1.87241	0.025	0.057	3.83461e-283	Immune cells	MMRN1
1.46137e-279	-1.29899	0.007	0.029	7.90603e-277	Immune cells	IGFBP2
2.95663e-269	1.92419	0.059	0.03	1.59954e-266	Immune cells	PKIB
7.01973e-269	0.196008	0.038	0.075	3.79768e-266	Immune cells	ATF3
1.4469e-262	0.206737	0.233	0.342	7.8277e-260	Immune cells	MAP1LC3B
2.05328e-260	0.477221	0.222	0.33	1.11082e-257	Immune cells	BECN1
7.4519e-258	-1.47492	0.006	0.027	4.03148e-255	Immune cells	GLI1
4.13859e-253	0.407739	0.15	0.224	2.23898e-250	Immune cells	GYPC
3.235e-250	-3.01684	0.001	0.017	1.75013e-247	Immune cells	CLDN5
4.04824e-249	-2.24046	0.006	0.025	2.1901e-246	Immune cells	MMP27
1.19801e-247	0.487642	0.059	0.103	6.48121e-245	Immune cells	FOS
1.73513e-237	0.6846	0.151	0.229	9.38707e-235	Immune cells	CYB561A3
6.16289e-237	-1.26569	0.005	0.023	3.33412e-234	Immune cells	SOX17
3.48419e-229	-1.29769	0.002	0.018	1.88495e-226	Immune cells	GPR4
4.83917e-224	0.464081	0.086	0.137	2.61799e-221	Immune cells	FKBP8
2.11228e-218	0.621199	0.103	0.159	1.14274e-215	Immune cells	KRT18
6.2489e-208	-1.29383	0.011	0.031	3.38065e-205	Immune cells	FABP4
5.66412e-196	0.555167	0.03	0.058	3.06429e-193	Immune cells	MT1F
2.16665e-191	-0.270239	0.006	0.021	1.17216e-188	Immune cells	SOX2
7.40995e-179	-0.165584	0.003	0.016	4.00878e-176	Immune cells	CRMP1
7.8973e-179	-1.00291	0.257	0.296	4.27244e-176	Immune cells	COL6A3
1.44007e-177	-0.967609	0.127	0.168	7.79076e-175	Immune cells	MFAP4
6.5785e-170	-1.40263	0.027	0.051	3.55897e-167	Immune cells	C15orf48
3.53514e-165	-0.953569	0.29	0.334	1.91251e-162	Immune cells	MMP2
5.94873e-154	0.68204	0.115	0.167	3.21826e-151	Immune cells	YIPF1
2.24438e-149	0.865256	0.032	0.057	1.21421e-146	Immune cells	CENPF
2.7028e-146	1.12625	0.277	0.263	1.46222e-143	Immune cells	HMGB2
5.18909e-144	2.03274	0.039	0.022	2.8073e-141	Immune cells	LYVE1
1.66315e-142	-0.385568	0.107	0.147	8.99764e-140	Immune cells	IGFBP3
5.19894e-121	-0.515104	0.05	0.076	2.81263e-118	Immune cells	GEM
3.44426e-108	1.94643	0.014	0.005	1.86334e-105	Immune cells	TNFRSF17
9.27523e-107	1.9643	0.019	0.009	5.0179e-104	Immune cells	TFPI2
5.07856e-104	1.20286	0.09	0.068	2.7475e-101	Immune cells	INSIG1
1.49662e-93	-0.769215	0.004	0.012	8.09671e-91	Immune cells	PLAC9
8.42594e-89	0.678585	0.195	0.261	4.55844e-86	Immune cells	ATOX1
2.96436e-84	1.23735	0.206	0.197	1.60372e-81	Immune cells	AC016831.1
1.38144e-83	0.852822	0.144	0.19	7.47357e-81	Immune cells	FSCN1
4.79782e-76	0.708228	0.168	0.222	2.59562e-73	Immune cells	MAD1L1
1.04556e-74	-0.0255434	0.063	0.085	5.65647e-72	Immune cells	PTGER3
2.11708e-69	-2.05911	0.005	0.013	1.14534e-66	Immune cells	PKHD1L1
2.79961e-67	0.617392	0.508	0.56	1.51459e-64	Immune cells	ANXA1
3.35105e-59	0.569925	0.15	0.186	1.81292e-56	Immune cells	SPECC1
1.23402e-58	0.607641	0.018	0.029	6.67605e-56	Immune cells	CDC20
7.97534e-57	1.00753	0.028	0.042	4.31466e-54	Immune cells	CDK1
2.94169e-55	-0.053986	0.012	0.02	1.59145e-52	Immune cells	AK5
1.11882e-50	0.805802	0.179	0.229	6.05281e-48	Immune cells	HIST1H4C
1.99973e-37	1.33719	0.066	0.054	1.08186e-34	Immune cells	IL3RA
5.06605e-36	-2.29406	0.001	0.004	2.74074e-33	Immune cells	TFF3
1.40315e-34	0.483135	0.584	0.672	7.59102e-32	Immune cells	ITGB1
1.15016e-33	-0.168536	0.133	0.113	6.22235e-31	Immune cells	CD93
1.2247e-26	0.818054	0.083	0.073	6.62564e-24	Immune cells	TMEM150C
2.84723e-26	0.325929	0.098	0.115	1.54035e-23	Immune cells	SELENOM
2.04128e-24	1.06855	0.027	0.035	1.10433e-21	Immune cells	UBE2C
3.82256e-22	0.913341	0.026	0.034	2.06801e-19	Immune cells	AC026785.2
1.77771e-21	-0.767514	0.001	0.003	9.61741e-19	Immune cells	KIF1A
1.10808e-20	0.728291	0.069	0.082	5.99472e-18	Immune cells	ADAM12
1.40091e-18	-0.447112	0.123	0.135	7.57891e-16	Immune cells	LUM
7.20939e-18	1.19354	0.011	0.015	3.90028e-15	Immune cells	BIRC5
1.06614e-16	-0.462892	0.114	0.125	5.76784e-14	Immune cells	SFRP2
2.00442e-16	-0.308332	0.26	0.244	1.08439e-13	Immune cells	IGFBP5
1.21205e-15	1.0458	0.01	0.007	6.55719e-13	Immune cells	COCH
1.50413e-15	0.818958	0.193	0.228	8.13737e-13	Immune cells	MICAL2
1.34409e-14	0.027633	0.009	0.013	7.27151e-12	Immune cells	CRABP1
2.79907e-14	2.00098	0.038	0.045	1.51429e-11	Immune cells	GATA2
3.72559e-14	-0.0417266	0.002	0.004	2.01554e-11	Immune cells	LINC00636
4.37157e-14	1.32888	0.236	0.262	2.36502e-11	Immune cells	LIPA
2.25108e-13	0.918583	0.01	0.013	1.21783e-10	Immune cells	MT1X
4.00108e-13	0.919472	0.04	0.048	2.16458e-10	Immune cells	TOP2A
1.86681e-12	-0.186665	0.155	0.167	1.00994e-09	Immune cells	THY1
1.33311e-10	0.722803	0.042	0.037	7.21212e-08	Immune cells	CD1A
3.32465e-10	0.614191	0.18	0.181	1.79863e-07	Immune cells	AXL
1.2044e-07	-0.187624	0.004	0.006	6.51582e-05	Immune cells	HAPLN1
1.12183e-06	1.38628	0.036	0.041	0.000606911	Immune cells	RRM2
2.37647e-06	1.3422	0.012	0.015	0.00128567	Immune cells	NMB
3.89667e-06	1.36862	0.091	0.09	0.0021081	Immune cells	PTTG1
0.000134569	-0.0318396	0.002	0.003	0.0728016	Immune cells	DKK4
0.000159607	1.43823	0	0.001	0.0863476	Immune cells	NLGN4Y
0.000529644	-0.257035	0.193	0.187	0.286538	Immune cells	CLU
0.00326813	1.05343	0.038	0.041	1	Immune cells	MKI67
0.0106266	0.667227	0.117	0.126	1	Immune cells	MEF2C
0.632623	0.493911	0.002	0.002	1	Immune cells	HBD
0.799041	0.977392	0.047	0.048	1	Immune cells	NUSAP1
0.851941	1.04108	0.002	0.003	1	Immune cells	IL24
0	6.2222	0.851	0.028	0	Keratinocytes	S100A14
0	5.03023	0.84	0.036	0	Keratinocytes	CLDN1
0	5.95267	0.822	0.028	0	Keratinocytes	TACSTD2
0	6.45531	0.803	0.019	0	Keratinocytes	SERPINB5
0	5.52184	0.799	0.034	0	Keratinocytes	TP63
0	4.81179	0.784	0.048	0	Keratinocytes	CAPNS2
0	6.12152	0.743	0.02	0	Keratinocytes	MIR205HG
0	6.13429	0.749	0.034	0	Keratinocytes	LYPD3
0	5.52302	0.751	0.037	0	Keratinocytes	AQP3
0	5.0669	0.75	0.06	0	Keratinocytes	KRT15
0	4.11762	0.713	0.028	0	Keratinocytes	CXADR
0	3.2682	0.779	0.1	0	Keratinocytes	AHNAK2
0	5.56851	0.731	0.053	0	Keratinocytes	KRT5
0	5.30356	0.741	0.068	0	Keratinocytes	CRABP2
0	5.82267	0.676	0.017	0	Keratinocytes	MAL2
0	6.47906	0.68	0.03	0	Keratinocytes	TMEM45A
0	5.82619	0.565	0.01	0	Keratinocytes	RHOV
0	7.90855	0.56	0.007	0	Keratinocytes	KRTDAP
0	2.66314	0.619	0.08	0	Keratinocytes	FXYD3
0	7.57602	0.539	0.006	0	Keratinocytes	DSC1
0	1.3315	0.725	0.199	0	Keratinocytes	TFAP2A
0	5.42157	0.561	0.042	0	Keratinocytes	COL17A1
0	2.12389	0.745	0.226	0	Keratinocytes	GSTP1
0	3.0873	0.669	0.154	0	Keratinocytes	IFI27
0	6.07745	0.524	0.01	0	Keratinocytes	DEFB1
0	6.60081	0.521	0.007	0	Keratinocytes	LY6D
0	1.09576	0.692	0.203	0	Keratinocytes	NSG1
0	1.50846	0.717	0.24	0	Keratinocytes	PALLD
0	1.21165	0.697	0.224	0	Keratinocytes	RAB38
0	1.68203	0.596	0.124	0	Keratinocytes	NOTCH3
0	0.745954	0.665	0.209	0	Keratinocytes	CAPG
0	5.84504	0.444	0.008	0	Keratinocytes	FGFBP1
0	1.85382	0.634	0.207	0	Keratinocytes	HES1
0	2.63679	0.477	0.055	0	Keratinocytes	GPR157
0	1.40189	0.577	0.161	0	Keratinocytes	MICAL2
0	1.75969	0.686	0.274	0	Keratinocytes	CCND1
0	4.62018	0.414	0.014	0	Keratinocytes	SLPI
0	5.77185	0.397	0.006	0	Keratinocytes	SERPINB2
0	-6.27045	0.047	0.426	0	Keratinocytes	CXCL12
0	0.806649	0.683	0.309	0	Keratinocytes	MYC
0	1.70395	0.506	0.138	0	Keratinocytes	CD109
0	2.30393	0.42	0.054	0	Keratinocytes	BMP7
0	1.05096	0.583	0.218	0	Keratinocytes	ENAH
0	1.07623	0.557	0.193	0	Keratinocytes	PTGR1
0	1.30332	0.607	0.252	0	Keratinocytes	SEMA3C
0	0.865104	0.745	0.396	0	Keratinocytes	EMP1
0	1.07769	0.521	0.186	0	Keratinocytes	NDRG2
0	2.04503	0.438	0.104	0	Keratinocytes	SOX9
0	4.9051	0.348	0.016	0	Keratinocytes	LAMB3
0	0.745153	0.862	0.536	0	Keratinocytes	TMEM123
0	4.7991	0.332	0.011	0	Keratinocytes	SOSTDC1
0	1.27684	0.633	0.32	0	Keratinocytes	APCDD1
0	1.36959	0.47	0.16	0	Keratinocytes	TUBB2B
0	0.492857	0.7	0.394	0	Keratinocytes	LGALS3
0	-4.80933	0.11	0.414	0	Keratinocytes	PTGDS
0	1.01734	0.45	0.152	0	Keratinocytes	SLC25A39
0	0.601954	0.675	0.382	0	Keratinocytes	SH3BGRL3
0	2.61876	0.32	0.031	0	Keratinocytes	WNT5A
0	0.738211	0.424	0.136	0	Keratinocytes	FSCN1
0	-5.00205	0.076	0.363	0	Keratinocytes	SPARCL1
0	-3.69969	0.268	0.551	0	Keratinocytes	COL6A1
0	-3.60451	0.055	0.336	0	Keratinocytes	MGP
0	-0.0749049	0.544	0.27	0	Keratinocytes	QPCT
0	-4.64491	0.075	0.349	0	Keratinocytes	COL6A2
0	0.962338	0.429	0.156	0	Keratinocytes	THBS2
0	1.34242	0.374	0.105	0	Keratinocytes	RGMB
0	2.98544	0.284	0.016	0	Keratinocytes	SOX15
0	-4.76049	0.088	0.354	0	Keratinocytes	MMP2
0	5.59872	0.268	0.005	0	Keratinocytes	ACER1
0	-2.54273	0.604	0.859	0	Keratinocytes	VIM
0	0.598938	0.456	0.205	0	Keratinocytes	ATOX1
0	-5.6911	0.017	0.268	0	Keratinocytes	GIMAP7
0	-5.03544	0.068	0.315	0	Keratinocytes	COL6A3
0	-5.75761	0.051	0.289	0	Keratinocytes	AQP1
0	1.74131	0.293	0.056	0	Keratinocytes	FOS
0	0.154583	0.494	0.261	0	Keratinocytes	BECN1
0	-4.7595	0.044	0.274	0	Keratinocytes	ARHGAP4
0	0.924566	0.38	0.153	0	Keratinocytes	SCD
0	-0.0945663	0.45	0.223	0	Keratinocytes	TYRP1
0	-5.01979	0.036	0.26	0	Keratinocytes	FBN1
0	-3.1134	0.19	0.413	0	Keratinocytes	COTL1
0	-3.09549	0.154	0.375	0	Keratinocytes	CTSZ
0	1.5382	0.642	0.424	0	Keratinocytes	DST
0	0.0934505	0.455	0.244	0	Keratinocytes	CRYAB
0	-0.659792	0.376	0.165	0	Keratinocytes	PMEL
0	4.0299	0.216	0.006	0	Keratinocytes	AREG
0	0.6765	0.351	0.141	0	Keratinocytes	FAM210B
0	0.407105	0.355	0.145	0	Keratinocytes	IL33
0	0.281005	0.312	0.114	0	Keratinocytes	KRT18
0	0.298132	0.354	0.158	0	Keratinocytes	SLC25A37
0	1.18231	0.323	0.128	0	Keratinocytes	ID4
0	0.882041	0.472	0.278	0	Keratinocytes	MAP1LC3B
0	-4.48789	0.038	0.23	0	Keratinocytes	CD3E
0	4.48599	0.203	0.018	0	Keratinocytes	C15orf48
0	-4.5259	0.06	0.245	0	Keratinocytes	LYZ
0	1.11984	0.274	0.09	0	Keratinocytes	NTRK2
0	0.35087	0.371	0.187	0	Keratinocytes	HIST1H4C
0	-3.30656	0.096	0.273	0	Keratinocytes	IGFBP5
0	-4.4622	0.026	0.2	0	Keratinocytes	CD3D
0	-2.1403	0.206	0.379	0	Keratinocytes	IGFBP7
0	-5.28025	0.015	0.188	0	Keratinocytes	TMEM176A
0	-0.152615	0.445	0.273	0	Keratinocytes	HERC2
0	-5.39882	0.015	0.185	0	Keratinocytes	THY1
0	-4.11255	0.037	0.205	0	Keratinocytes	IL32
0	-3.60712	0.087	0.253	0	Keratinocytes	CD52
0	-3.2072	0.116	0.282	0	Keratinocytes	BIRC3
0	2.20284	0.221	0.056	0	Keratinocytes	PTGER3
0	0.261562	0.251	0.087	0	Keratinocytes	AKR1C1
0	-3.94991	0.029	0.191	0	Keratinocytes	VCAN
0	2.7211	0.174	0.012	0	Keratinocytes	NDUFA4L2
0	-4.29618	0.03	0.191	0	Keratinocytes	CD3G
0	-1.98191	0.213	0.371	0	Keratinocytes	IFITM1
0	-2.32916	0.274	0.432	0	Keratinocytes	APOD
0	-4.04292	0.063	0.22	0	Keratinocytes	FCER1G
0	-4.54996	0.031	0.188	0	Keratinocytes	LCK
0	-4.79581	0.038	0.194	0	Keratinocytes	IRF8
0	3.54892	0.16	0.005	0	Keratinocytes	CLDN4
0	-5.34681	0.019	0.174	0	Keratinocytes	MFAP4
0	-5.72955	0.029	0.183	0	Keratinocytes	RNASE1
0	1.09465	0.25	0.097	0	Keratinocytes	SFRP1
0	0.187808	0.399	0.248	0	Keratinocytes	HMGB2
0	-2.89303	0.228	0.379	0	Keratinocytes	HLA-DPA1
0	7.29631	0.151	0.003	0	Keratinocytes	KRT2
0	-3.58732	0.065	0.213	0	Keratinocytes	NR2F2
0	-3.81308	0.032	0.174	0	Keratinocytes	SLC2A3
0	-5.75162	0.015	0.152	0	Keratinocytes	CD34
0	2.17872	0.154	0.017	0	Keratinocytes	DPP6
0	-4.58005	0.019	0.155	0	Keratinocytes	CXCR4
0	-4.45393	0.023	0.157	0	Keratinocytes	PDGFRA
0	-4.32369	0.028	0.162	0	Keratinocytes	PTPRCAP
0	-0.00377074	0.265	0.131	0	Keratinocytes	YIPF1
0	-5.29577	0.014	0.148	0	Keratinocytes	LUM
0	0.179389	0.399	0.266	0	Keratinocytes	ITGA6
0	-2.09353	0.219	0.348	0	Keratinocytes	TSC22D3
0	-0.260626	0.311	0.185	0	Keratinocytes	CYB561A3
0	-4.17524	0.036	0.162	0	Keratinocytes	LTB
0	-5.01441	0.017	0.143	0	Keratinocytes	TFPI
0	-3.44295	0.09	0.215	0	Keratinocytes	CD68
0	-5.43272	0.012	0.136	0	Keratinocytes	CD93
0	0.459249	0.2	0.076	0	Keratinocytes	FAM207A
0	-5.41913	0.028	0.152	0	Keratinocytes	MEG3
0	-4.95116	0.016	0.135	0	Keratinocytes	GPR183
0	-3.05778	0.037	0.155	0	Keratinocytes	SOD3
0	-2.65042	0.114	0.231	0	Keratinocytes	MYL9
0	-2.36912	0.052	0.168	0	Keratinocytes	LMCD1
0	-4.7142	0.02	0.136	0	Keratinocytes	SFRP2
0	-0.0799433	0.217	0.104	0	Keratinocytes	FKBP8
0	1.25655	0.133	0.024	0	Keratinocytes	CD1A
0	-3.11852	0.094	0.203	0	Keratinocytes	CLU
0	-2.06376	0.145	0.254	0	Keratinocytes	IRF4
0	-5.29552	0.008	0.117	0	Keratinocytes	TWIST1
0	-6.07617	0.009	0.118	0	Keratinocytes	CDH5
0	-2.84007	0.024	0.132	0	Keratinocytes	DAAM2
0	-3.36788	0.032	0.137	0	Keratinocytes	MEF2C
0	-4.43193	0.013	0.117	0	Keratinocytes	CCL19
0	-4.85079	0.014	0.118	0	Keratinocytes	GNG11
0	-2.59899	0.111	0.213	0	Keratinocytes	PTN
0	1.82377	0.133	0.032	0	Keratinocytes	TOP2A
0	-1.75661	0.194	0.295	0	Keratinocytes	EPS8
0	1.84832	0.127	0.027	0	Keratinocytes	MKI67
0	1.09608	0.149	0.049	0	Keratinocytes	ATF3
0	1.6486	0.134	0.035	0	Keratinocytes	NUSAP1
0	-1.96767	0.114	0.213	0	Keratinocytes	AC016831.1
0	0.568877	0.176	0.078	0	Keratinocytes	PTTG1
0	-4.88544	0.017	0.114	0	Keratinocytes	WDFY4
0	-6.65728	0.006	0.103	0	Keratinocytes	GZMK
0	0.87741	0.151	0.055	0	Keratinocytes	ANKRD37
0	-3.90293	0.029	0.125	0	Keratinocytes	CD8A
0	1.07183	0.192	0.099	0	Keratinocytes	TYMS
0	1.29359	0.115	0.023	0	Keratinocytes	BMP2
0	-3.73551	0.035	0.127	0	Keratinocytes	TYROBP
0	-2.76052	0.109	0.199	0	Keratinocytes	AIF1
0	-1.86148	0.12	0.21	0	Keratinocytes	GYPC
0	-1.72642	0.165	0.255	0	Keratinocytes	POSTN
0	-2.63964	0.421	0.51	0	Keratinocytes	ARHGDIB
0	1.13239	0.116	0.028	0	Keratinocytes	RRM2
0	0.324204	0.182	0.094	0	Keratinocytes	TM4SF1
0	-6.45373	0.009	0.095	0	Keratinocytes	PLVAP
0	1.36313	0.111	0.026	0	Keratinocytes	CDK1
0	-2.50046	0.135	0.22	0	Keratinocytes	CPVL
0	-2.96295	0.035	0.12	0	Keratinocytes	SELENOM
0	-4.0628	0.049	0.133	0	Keratinocytes	ACTA2
0	-3.0702	0.052	0.134	0	Keratinocytes	ALOX5AP
0	-5.10298	0.01	0.092	0	Keratinocytes	C1QA
0	-3.45464	0.028	0.109	0	Keratinocytes	RGS1
0	-4.49359	0.009	0.089	0	Keratinocytes	SGCE
0	-3.54582	0.025	0.104	0	Keratinocytes	CD248
0	-4.06401	0.04	0.117	0	Keratinocytes	CLEC10A
0	-1.78049	0.191	0.264	0	Keratinocytes	NES
0	-6.13975	0.004	0.075	0	Keratinocytes	ECSCR
0	-5.15419	0.007	0.076	0	Keratinocytes	TWIST2
0	-2.48245	0.202	0.269	0	Keratinocytes	SOX10
0	-5.57137	0.005	0.072	0	Keratinocytes	CCR7
0	-4.0906	0.013	0.079	0	Keratinocytes	CD69
0	1.80394	0.081	0.017	0	Keratinocytes	CDC20
0	-4.98019	0.01	0.074	0	Keratinocytes	RGS5
0	-2.80966	0.018	0.08	0	Keratinocytes	SOX8
0	-2.72518	0.025	0.087	0	Keratinocytes	LOXL2
0	-4.941	0.007	0.068	0	Keratinocytes	CD40LG
0	1.01177	0.101	0.04	0	Keratinocytes	CENPF
0	-4.5885	0.007	0.068	0	Keratinocytes	HPSE2
0	-4.74619	0.008	0.066	0	Keratinocytes	IL3RA
0	-4.36899	0.013	0.07	0	Keratinocytes	KLRB1
0	-4.30044	0.007	0.064	0	Keratinocytes	RAMP2
0	1.02478	0.081	0.024	0	Keratinocytes	UBE2C
0	-0.774576	0.592	0.648	0	Keratinocytes	ITGB1
0	-0.137104	0.079	0.027	0	Keratinocytes	COL21A1
0	-4.43755	0.005	0.054	0	Keratinocytes	TBX15
0	-5.6105	0.003	0.051	0	Keratinocytes	MYCT1
0	-0.0129116	0.081	0.034	0	Keratinocytes	PKIB
0	-2.331	0.264	0.309	0	Keratinocytes	EDNRB
0	1.3331	0.049	0.009	0	Keratinocytes	BIRC5
0	0.779544	0.049	0.013	0	Keratinocytes	LGR5
0	0.851894	0.035	0.009	0	Keratinocytes	MT1X
0	-0.796591	0.709	0.692	0	Keratinocytes	LENG8
1.5679e-307	0.178702	0.383	0.262	8.48231e-305	Keratinocytes	STMN1
6.14776e-306	-5.80559	0.005	0.052	3.32594e-303	Keratinocytes	MMRN1
4.75496e-304	-3.03173	0.02	0.076	2.57243e-301	Keratinocytes	CES1
2.33777e-296	-2.8967	0.012	0.064	1.26473e-293	Keratinocytes	TMEM47
4.58701e-292	-4.12313	0.01	0.059	2.48157e-289	Keratinocytes	IL2RA
1.22786e-291	-4.18227	0.009	0.057	6.64272e-289	Keratinocytes	LGALS2
1.74968e-286	-6.52725	0.004	0.048	9.46579e-284	Keratinocytes	GATA2
7.0342e-286	-3.00715	0.034	0.094	3.8055e-283	Keratinocytes	CD83
6.89149e-275	-2.05578	0.121	0.19	3.7283e-272	Keratinocytes	AXL
1.4828e-268	1.38643	0.086	0.041	8.02196e-266	Keratinocytes	INHBA
4.65361e-259	-1.9857	0.083	0.15	2.5176e-256	Keratinocytes	HACD1
4.44966e-258	-2.78085	0.02	0.07	2.40727e-255	Keratinocytes	ENPP1
4.29829e-249	-3.90529	0.009	0.052	2.32538e-246	Keratinocytes	BCAN
1.64576e-247	-1.0647	0.18	0.104	8.90353e-245	Keratinocytes	FCER1A
1.84509e-247	-2.90773	0.023	0.073	9.98196e-245	Keratinocytes	GEM
1.41505e-239	-0.0762489	0.402	0.286	7.65543e-237	Keratinocytes	GPX3
3.84472e-235	-1.35467	0.565	0.495	2.07999e-232	Keratinocytes	FBXO7
8.80849e-216	-4.48774	0.005	0.04	4.76539e-213	Keratinocytes	NTNG1
2.50698e-214	-0.497565	0.528	0.352	1.35628e-211	Keratinocytes	PRR13
2.17308e-202	-2.26967	0.176	0.222	1.17564e-199	Keratinocytes	TRPM1
2.72855e-197	-3.35397	0.022	0.064	1.47615e-194	Keratinocytes	IDO1
1.68134e-195	-2.95344	0.017	0.057	9.09607e-193	Keratinocytes	EDNRA
3.09824e-195	-0.87155	0.139	0.08	1.67615e-192	Keratinocytes	CALCRL
2.02258e-193	-0.290918	0.405	0.272	1.09422e-190	Keratinocytes	TSC22D1
1.24811e-190	-6.08457	0.006	0.038	6.75226e-188	Keratinocytes	MYH11
6.21196e-190	-2.68163	0.058	0.107	3.36067e-187	Keratinocytes	CBFA2T3
1.1736e-189	-2.05613	0.026	0.068	6.3492e-187	Keratinocytes	FRZB
3.37934e-189	-0.27093	0.113	0.065	1.82822e-186	Keratinocytes	GFAP
9.11355e-183	-2.88966	0.036	0.08	4.93043e-180	Keratinocytes	LEPR
1.29234e-180	-1.96307	0.039	0.084	6.99154e-178	Keratinocytes	ABCC2
1.59205e-179	-2.15631	0.155	0.202	8.61298e-177	Keratinocytes	COL5A2
3.85557e-179	-0.570058	0.535	0.543	2.08587e-176	Keratinocytes	ANXA1
5.13876e-176	-0.42244	0.403	0.284	2.78007e-173	Keratinocytes	SNAI2
2.06151e-173	-3.99433	0.005	0.033	1.11528e-170	Keratinocytes	SNAI1
3.1033e-171	-1.56226	0.054	0.103	1.67889e-168	Keratinocytes	C11orf96
4.28667e-171	-1.96525	0.154	0.203	2.31909e-168	Keratinocytes	COL5A1
3.57528e-161	-1.15474	0.183	0.237	1.93423e-158	Keratinocytes	SLC43A3
1.69432e-158	-6.04976	0.005	0.031	9.16629e-156	Keratinocytes	LYVE1
1.00276e-154	-2.3944	0.082	0.128	5.42493e-152	Keratinocytes	MNDA
1.29148e-151	-1.98866	0.115	0.161	6.98689e-149	Keratinocytes	SLC8A1
2.51689e-151	-1.37204	0.089	0.14	1.36164e-148	Keratinocytes	RASSF8
5.85659e-151	-5.81336	0.003	0.028	3.16841e-148	Keratinocytes	CD79A
3.05284e-150	-0.0863706	0.201	0.137	1.65159e-147	Keratinocytes	BHLHE41
2.57177e-143	-0.807093	0.082	0.046	1.39133e-140	Keratinocytes	DUSP2
3.55668e-141	-0.259339	0.783	0.578	1.92416e-138	Keratinocytes	PSME1
2.16421e-131	-3.59641	0.008	0.034	1.17084e-128	Keratinocytes	CTSW
5.45468e-127	-0.485117	0.433	0.297	2.95098e-124	Keratinocytes	APOE
5.79543e-124	-2.25646	0.046	0.082	3.13533e-121	Keratinocytes	ADAM12
1.23798e-123	-0.862427	0.172	0.115	6.69748e-121	Keratinocytes	SYNPO2
1.5155e-122	-2.08713	0.286	0.291	8.19888e-120	Keratinocytes	S100B
5.55706e-116	-1.73854	0.141	0.178	3.00637e-113	Keratinocytes	SPECC1
4.99352e-112	-0.55156	0.342	0.25	2.70149e-109	Keratinocytes	ID2
2.28096e-111	-5.07674	0.003	0.022	1.234e-108	Keratinocytes	SELE
4.42087e-111	-3.15377	0.017	0.043	2.39169e-108	Keratinocytes	MFAP5
9.43414e-111	-0.34018	0.119	0.079	5.10387e-108	Keratinocytes	ZNF667-AS1
4.44218e-109	0.019045	0.036	0.017	2.40322e-106	Keratinocytes	MT1M
4.79596e-106	-3.98177	0.006	0.026	2.59462e-103	Keratinocytes	CLEC9A
2.18037e-101	-1.48769	0.34	0.331	1.17958e-98	Keratinocytes	MITF
2.24377e-99	-1.40195	0.207	0.235	1.21388e-96	Keratinocytes	S100A13
1.29699e-97	-2.12961	0.022	0.048	7.0167e-95	Keratinocytes	FOXD3
8.25544e-96	-4.35044	0.007	0.026	4.46619e-93	Keratinocytes	FABP4
6.26135e-93	-2.48127	0.078	0.11	3.38739e-90	Keratinocytes	TAGLN
8.15611e-93	-1.54904	0.069	0.103	4.41246e-90	Keratinocytes	LSAMP
9.89189e-93	-1.9896	0.036	0.065	5.35151e-90	Keratinocytes	NR2F1
7.20816e-90	-1.68174	0.026	0.052	3.89961e-87	Keratinocytes	LYPD1
2.19484e-88	-1.61002	0.37	0.354	1.18741e-85	Keratinocytes	PBXIP1
7.2906e-88	-1.31211	0.232	0.257	3.94421e-85	Keratinocytes	HTRA1
7.16639e-80	-1.15591	0.375	0.271	3.87702e-77	Keratinocytes	PCDH7
1.4641e-77	-2.66893	0.168	0.189	7.92076e-75	Keratinocytes	FBLN1
3.87788e-74	-0.619707	0.895	0.711	2.09793e-71	Keratinocytes	HLA-B
3.28591e-73	0.339307	0.034	0.018	1.77768e-70	Keratinocytes	ARSI
5.15558e-72	1.33103	0.07	0.046	2.78917e-69	Keratinocytes	SLCO4A1
4.22794e-71	-3.02412	0.013	0.031	2.28732e-68	Keratinocytes	CD1B
7.22015e-71	-1.29782	0.127	0.158	3.9061e-68	Keratinocytes	STRADB
2.10003e-70	-3.42636	0.005	0.018	1.13611e-67	Keratinocytes	SOX17
8.24065e-69	-4.23567	0.001	0.013	4.45819e-66	Keratinocytes	CLDN5
1.05291e-67	-3.78947	0.002	0.014	5.69623e-65	Keratinocytes	GPR4
1.67693e-67	-3.18777	0.006	0.02	9.07217e-65	Keratinocytes	MMP27
1.85267e-64	-0.787892	0.327	0.234	1.00229e-61	Keratinocytes	SNCA
3.99316e-64	-1.6299	0.171	0.189	2.1603e-61	Keratinocytes	TCF4
9.17739e-62	-0.359679	0.034	0.019	4.96497e-59	Keratinocytes	IGFBP2
2.4949e-57	-0.770297	0.047	0.029	1.34974e-54	Keratinocytes	CCL22
1.32421e-54	-0.516783	0.167	0.128	7.16399e-52	Keratinocytes	IGFBP3
6.47828e-54	-0.885643	0.277	0.204	3.50475e-51	Keratinocytes	TFAP2B
3.88613e-48	-3.18236	0.018	0.033	2.1024e-45	Keratinocytes	PROX1
8.84334e-48	-0.718146	0.049	0.032	4.78425e-45	Keratinocytes	NGFR
1.80172e-45	-2.25538	0.031	0.048	9.74729e-43	Keratinocytes	EMX2
3.40932e-45	-3.25492	0.002	0.01	1.84444e-42	Keratinocytes	PLAC9
6.36466e-45	-0.705442	0.045	0.029	3.44328e-42	Keratinocytes	AC026785.2
2.25741e-41	-1.51959	0.186	0.145	1.22126e-38	Keratinocytes	KIT
4.68988e-41	-1.56903	0.06	0.079	2.53723e-38	Keratinocytes	TMEM150C
3.42531e-40	-0.685694	0.203	0.159	1.85309e-37	Keratinocytes	ZNF330
7.72394e-39	-1.81815	0.068	0.087	4.17865e-36	Keratinocytes	VWF
2.43484e-38	-1.03771	0.1	0.121	1.31725e-35	Keratinocytes	CPE
3.23132e-36	-0.237118	0.835	0.702	1.74814e-33	Keratinocytes	HMGN2
2.1826e-35	2.18309	0.097	0.078	1.18079e-32	Keratinocytes	HMOX1
9.2738e-33	-2.65731	0.01	0.019	5.01712e-30	Keratinocytes	IFNG
2.0166e-31	-1.13411	0.018	0.01	1.09098e-28	Keratinocytes	CRMP1
2.75533e-31	-2.62281	0.005	0.013	1.49063e-28	Keratinocytes	CRABP1
3.97226e-31	-0.614658	0.245	0.196	2.14899e-28	Keratinocytes	MAD1L1
1.8965e-29	-2.77788	0.01	0.018	1.02601e-26	Keratinocytes	AK5
2.99056e-29	-1.76736	0.043	0.057	1.61789e-26	Keratinocytes	LST1
3.79314e-28	-0.911656	0.31	0.244	2.05209e-25	Keratinocytes	LIPA
2.79498e-27	-1.33579	0.215	0.212	1.51209e-24	Keratinocytes	PLP1
1.0961e-26	0.0755736	0.002	0	5.92988e-24	Keratinocytes	NLGN4Y
5.29784e-26	-3.06847	0.006	0.013	2.86613e-23	Keratinocytes	TFPI2
2.57368e-24	-1.53205	0.005	0.002	1.39236e-21	Keratinocytes	DKK4
3.64325e-24	-1.2819	0.351	0.258	1.971e-21	Keratinocytes	TYR
4.53233e-20	-1.71211	0.295	0.259	2.45199e-17	Keratinocytes	MLANA
2.56726e-18	-3.78265	0.006	0.011	1.38889e-15	Keratinocytes	PKHD1L1
2.76066e-17	-1.38318	0.161	0.128	1.49352e-14	Keratinocytes	TSPAN33
2.8272e-17	-4.21834	0.001	0.004	1.52952e-14	Keratinocytes	TFF3
4.95893e-16	-1.62346	0.016	0.024	2.68278e-13	Keratinocytes	FGFBP2
4.40121e-14	-2.98069	0.011	0.017	2.38105e-11	Keratinocytes	MZB1
1.34974e-13	-0.769206	0.096	0.107	7.30207e-11	Keratinocytes	MC1R
2.4862e-12	-0.8959	0.337	0.274	1.34503e-09	Keratinocytes	CCND2
8.6749e-12	-0.336946	0.057	0.047	4.69312e-09	Keratinocytes	NR4A2
1.01729e-11	-1.16436	0.148	0.151	5.50351e-09	Keratinocytes	MYLK
3.42081e-11	-0.947146	0.041	0.049	1.85066e-08	Keratinocytes	MT1F
4.28026e-11	-2.65867	0.005	0.009	2.31562e-08	Keratinocytes	TNFRSF17
6.17883e-11	-1.88958	0.274	0.245	3.34275e-08	Keratinocytes	DCT
5.02124e-10	-0.857523	0.434	0.384	2.71649e-07	Keratinocytes	CALD1
3.28758e-09	-1.29898	0.021	0.016	1.77858e-06	Keratinocytes	IL1B
9.48071e-09	-1.11392	0.018	0.013	5.12907e-06	Keratinocytes	NMB
2.3097e-08	-1.14134	0.094	0.08	1.24955e-05	Keratinocytes	ID3
5.21657e-08	-1.36906	0.117	0.119	2.82216e-05	Keratinocytes	RGCC
1.82989e-07	-1.60789	0.019	0.015	9.89973e-05	Keratinocytes	SOX2
3.5162e-06	-0.751931	0.316	0.291	0.00190227	Keratinocytes	MARCKSL1
4.70884e-06	-1.60777	0.038	0.043	0.00254748	Keratinocytes	BMP4
0.000743407	-1.31185	0.144	0.141	0.402183	Keratinocytes	C1orf54
0.000755606	-2.54758	0.003	0.004	0.408783	Keratinocytes	LINC00636
0.00132384	-1.19537	0.228	0.192	0.716198	Keratinocytes	ITM2A
0.00149878	-2.05006	0.022	0.025	0.810838	Keratinocytes	C5AR1
0.00245913	-1.50491	0.076	0.078	1	Keratinocytes	IL4I1
0.00347333	-2.85479	0.004	0.005	1	Keratinocytes	HAPLN1
0.0102536	-0.963839	0.163	0.147	1	Keratinocytes	SPRY1
0.0159387	-1.26434	0.003	0.002	1	Keratinocytes	IL24
0.0213769	-4.10159	0.001	0.002	1	Keratinocytes	HBD
0.0434762	-0.257236	0.075	0.076	1	Keratinocytes	INSIG1
0.0541742	-2.10556	0.009	0.007	1	Keratinocytes	COCH
0.0857504	-1.15706	0.003	0.002	1	Keratinocytes	KIF1A
0.118513	-1.40071	0.019	0.02	1	Keratinocytes	GLI1
0.216804	-1.06452	0.38	0.306	1	Keratinocytes	MFSD12
0.219447	-1.36111	0.056	0.056	1	Keratinocytes	ASPN
0.297308	-0.993115	0.26	0.235	1	Keratinocytes	BASP1
0	4.15235	0.908	0.072	0	Melanocytes	SOX10
0	4.59402	0.939	0.118	0	Melanocytes	EDNRB
0	5.28521	0.878	0.065	0	Melanocytes	DCT
0	4.67505	0.881	0.084	0	Melanocytes	MLANA
0	4.63357	0.875	0.094	0	Melanocytes	TYR
0	3.78012	0.888	0.117	0	Melanocytes	S100B
0	5.28423	0.812	0.043	0	Melanocytes	TRPM1
0	3.58925	0.915	0.163	0	Melanocytes	MITF
0	4.09633	0.858	0.118	0	Melanocytes	PCDH7
0	4.43413	0.736	0.062	0	Melanocytes	TFAP2B
0	3.94645	0.768	0.102	0	Melanocytes	TYRP1
0	1.73168	0.906	0.267	0	Melanocytes	APOD
0	3.62187	0.797	0.163	0	Melanocytes	QPCT
0	3.65148	0.69	0.074	0	Melanocytes	PLP1
0	2.65333	0.712	0.103	0	Melanocytes	IRF4
0	2.98885	0.677	0.121	0	Melanocytes	SNCA
0	2.32236	0.709	0.163	0	Melanocytes	RAB38
0	1.74577	0.706	0.18	0	Melanocytes	SEMA3C
0	2.73979	0.671	0.15	0	Melanocytes	NSG1
0	2.54999	0.67	0.151	0	Melanocytes	TFAP2A
0	2.06785	0.76	0.242	0	Melanocytes	MYC
0	2.23539	0.885	0.394	0	Melanocytes	FBXO7
0	2.15973	0.691	0.205	0	Melanocytes	APOE
0	2.20107	0.669	0.192	0	Melanocytes	SNAI2
0	4.44143	0.547	0.089	0	Melanocytes	PMEL
0	-4.0816	0.159	0.597	0	Melanocytes	ARHGDIB
0	2.85559	0.474	0.044	0	Melanocytes	HACD1
0	2.08124	0.577	0.161	0	Melanocytes	NES
0	1.25742	0.612	0.202	0	Melanocytes	MARCKSL1
0	1.83715	0.573	0.184	0	Melanocytes	CRYAB
0	1.01906	0.627	0.241	0	Melanocytes	CCND1
0	0.735805	0.654	0.276	0	Melanocytes	APCDD1
0	1.01488	0.57	0.193	0	Melanocytes	STMN1
0	2.29882	0.592	0.236	0	Melanocytes	MFSD12
0	-4.46834	0.107	0.455	0	Melanocytes	CXCL12
0	1.60687	0.47	0.122	0	Melanocytes	TUBB2B
0	1.64829	0.51	0.165	0	Melanocytes	POSTN
0	3.31491	0.465	0.123	0	Melanocytes	PTN
0	1.47208	0.49	0.156	0	Melanocytes	S100A13
0	1.66488	0.441	0.108	0	Melanocytes	SCD
0	0.255548	0.707	0.379	0	Melanocytes	DST
0	1.24211	0.451	0.125	0	Melanocytes	GYPC
0	0.634732	0.531	0.21	0	Melanocytes	EPS8
0	0.564554	0.395	0.079	0	Melanocytes	KIT
0	1.10226	0.469	0.16	0	Melanocytes	SLC43A3
0	-4.02788	0.125	0.428	0	Melanocytes	HLA-DPA1
0	2.38446	0.528	0.235	0	Melanocytes	GPX3
0	0.387342	0.502	0.22	0	Melanocytes	ITGA6
0	-6.06804	0.017	0.299	0	Melanocytes	GIMAP7
0	0.0372615	0.542	0.263	0	Melanocytes	SPARCL1
0	1.70163	0.36	0.086	0	Melanocytes	SOX9
0	1.12887	0.498	0.229	0	Melanocytes	TSC22D1
0	2.88015	0.285	0.019	0	Melanocytes	ABCC2
0	1.40518	0.374	0.109	0	Melanocytes	FAM210B
0	-5.80856	0.027	0.291	0	Melanocytes	CD52
0	-3.42464	0.075	0.325	0	Melanocytes	CAPG
0	-0.157597	0.575	0.337	0	Melanocytes	CALD1
0	-5.90526	0.022	0.258	0	Melanocytes	CD3E
0	0.988739	0.336	0.1	0	Melanocytes	ID4
0	1.6152	0.289	0.053	0	Melanocytes	MC1R
0	-4.18523	0.101	0.336	0	Melanocytes	COL6A3
0	-4.08992	0.065	0.296	0	Melanocytes	ARHGAP4
0	-1.81851	0.558	0.786	0	Melanocytes	HLA-B
0	0.341114	0.438	0.212	0	Melanocytes	HES1
0	0.660606	0.413	0.191	0	Melanocytes	PTGR1
0	2.73255	0.242	0.023	0	Melanocytes	SOX8
0	0.404507	0.435	0.217	0	Melanocytes	ENAH
0	1.51824	0.992	0.777	0	Melanocytes	VIM
0	0.615777	0.319	0.105	0	Melanocytes	LMCD1
0	0.637013	0.32	0.106	0	Melanocytes	STRADB
0	0.4595	0.367	0.154	0	Melanocytes	CYB561A3
0	0.323261	0.607	0.394	0	Melanocytes	EMP1
0	0.993326	0.298	0.085	0	Melanocytes	RASSF8
0	-3.14032	0.086	0.297	0	Melanocytes	IGFBP5
0	-4.49058	0.026	0.236	0	Melanocytes	CLU
0	1.08772	0.273	0.064	0	Melanocytes	TYMS
0	-3.28386	0.212	0.421	0	Melanocytes	PTGDS
0	-5.94241	0.016	0.224	0	Melanocytes	CD3D
0	0.735034	0.595	0.387	0	Melanocytes	LGALS3
0	-5.02983	0.061	0.268	0	Melanocytes	LYZ
0	0.293545	0.699	0.496	0	Melanocytes	ANXA1
0	-5.01815	0.027	0.229	0	Melanocytes	IL32
0	0.391487	0.359	0.157	0	Melanocytes	MAD1L1
0	-3.61463	0.043	0.242	0	Melanocytes	ITM2A
0	-5.9414	0.013	0.212	0	Melanocytes	LCK
0	0.692888	0.318	0.121	0	Melanocytes	ZNF330
0	-5.54779	0.019	0.214	0	Melanocytes	CD3G
0	-4.4273	0.048	0.243	0	Melanocytes	FCER1G
0	-3.56324	0.036	0.231	0	Melanocytes	TCF4
0	-2.81302	0.103	0.297	0	Melanocytes	HTRA1
0	-4.65859	0.036	0.23	0	Melanocytes	NOTCH3
0	0.211126	0.438	0.249	0	Melanocytes	BECN1
0	-3.91752	0.051	0.239	0	Melanocytes	COL5A1
0	0.905143	0.264	0.076	0	Melanocytes	DAAM2
0	-4.40879	0.042	0.229	0	Melanocytes	AIF1
0	5.45604	0.191	0.004	0	Melanocytes	BCAN
0	-2.54641	0.157	0.341	0	Melanocytes	MGP
0	-3.6242	0.055	0.237	0	Melanocytes	COL5A2
0	-2.89261	0.178	0.36	0	Melanocytes	MMP2
0	-3.25842	0.122	0.301	0	Melanocytes	BIRC3
0	-4.18344	0.026	0.203	0	Melanocytes	THY1
0	2.2095	0.215	0.038	0	Melanocytes	SGCE
0	-5.03409	0.037	0.213	0	Melanocytes	IRF8
0	-3.95833	0.029	0.205	0	Melanocytes	TMEM176A
0	0.923566	0.231	0.057	0	Melanocytes	C11orf96
0	-2.75001	0.178	0.352	0	Melanocytes	COL6A2
0	-2.25161	0.149	0.321	0	Melanocytes	CCND2
0	-0.118924	0.434	0.265	0	Melanocytes	MAP1LC3B
0	-5.8436	0.016	0.183	0	Melanocytes	LTB
0	-4.8445	0.035	0.2	0	Melanocytes	RNASE1
0	-0.128633	0.484	0.32	0	Melanocytes	IGFBP7
0	1.368	0.277	0.114	0	Melanocytes	FXYD3
0	2.55481	0.186	0.024	0	Melanocytes	HPSE2
0	-4.17061	0.028	0.19	0	Melanocytes	MFAP4
0	-3.45593	0.061	0.222	0	Melanocytes	FBLN1
0	-4.36729	0.032	0.191	0	Melanocytes	SLC8A1
0	-0.00897663	0.415	0.26	0	Melanocytes	HERC2
0	-4.54136	0.026	0.179	0	Melanocytes	PTPRCAP
0	-5.21227	0.017	0.168	0	Melanocytes	CD34
0	0.589209	0.262	0.112	0	Melanocytes	BHLHE41
0	2.47345	0.165	0.015	0	Melanocytes	LYPD1
0	-2.86417	0.124	0.272	0	Melanocytes	BASP1
0	-2.82057	0.116	0.264	0	Melanocytes	FBN1
0	-3.13167	0.08	0.224	0	Melanocytes	THBS2
0	-4.95789	0.025	0.168	0	Melanocytes	MEG3
0	-5.63775	0.009	0.152	0	Melanocytes	GPR183
0	-5.71169	0.011	0.152	0	Melanocytes	CD93
0	1.55888	0.154	0.013	0	Melanocytes	FOXD3
0	1.20063	0.208	0.067	0	Melanocytes	LSAMP
0	-4.89294	0.015	0.154	0	Melanocytes	ALOX5AP
0	-4.00149	0.019	0.158	0	Melanocytes	TFPI
0	-3.46767	0.104	0.24	0	Melanocytes	CPVL
0	-4.2161	0.026	0.161	0	Melanocytes	LUM
0	-3.78763	0.035	0.17	0	Melanocytes	PDGFRA
0	-4.49369	0.015	0.149	0	Melanocytes	RGCC
0	-0.175503	0.303	0.171	0	Melanocytes	AC016831.1
0	-1.11039	0.296	0.164	0	Melanocytes	NR2F2
0	0.336389	0.273	0.144	0	Melanocytes	SPECC1
0	1.28603	0.163	0.035	0	Melanocytes	ENPP1
0	-4.38428	0.024	0.151	0	Melanocytes	MNDA
0	-3.55983	0.036	0.161	0	Melanocytes	TSPAN33
0	-2.071	0.084	0.209	0	Melanocytes	AXL
0	-4.72973	0.018	0.143	0	Melanocytes	TYROBP
0	-6.37486	0.007	0.131	0	Melanocytes	CCL19
0	-5.24852	0.017	0.14	0	Melanocytes	CD8A
0	-6.11369	0.009	0.132	0	Melanocytes	CDH5
0	-2.90053	0.056	0.179	0	Melanocytes	MYLK
0	-1.93795	0.327	0.448	0	Melanocytes	SH3BGRL3
0	-5.15457	0.009	0.127	0	Melanocytes	CBFA2T3
0	-2.22577	0.083	0.2	0	Melanocytes	FSCN1
0	-5.81789	0.011	0.127	0	Melanocytes	WDFY4
0	-4.58558	0.025	0.14	0	Melanocytes	FCER1A
0	-1.40888	0.214	0.329	0	Melanocytes	PALLD
0	-3.99682	0.042	0.156	0	Melanocytes	AQP3
0	-3.63293	0.068	0.182	0	Melanocytes	CRABP2
0	-3.8506	0.033	0.147	0	Melanocytes	SFRP2
0	-5.15973	0.019	0.132	0	Melanocytes	CLEC10A
0	-4.21165	0.015	0.128	0	Melanocytes	TWIST1
0	0.373822	0.227	0.115	0	Melanocytes	RGMB
0	-3.07505	0.032	0.143	0	Melanocytes	CPE
0	-3.85778	0.047	0.157	0	Melanocytes	TACSTD2
0	-3.03173	0.085	0.195	0	Melanocytes	VCAN
0	1.19695	0.152	0.043	0	Melanocytes	ANKRD37
0	-6.61942	0.006	0.115	0	Melanocytes	GZMK
0	-3.50483	0.038	0.146	0	Melanocytes	SYNPO2
0	0.973588	0.13	0.026	0	Melanocytes	SLCO4A1
0	1.44195	0.182	0.079	0	Melanocytes	BMP7
0	-3.11264	0.063	0.165	0	Melanocytes	CLDN1
0	2.66685	0.113	0.012	0	Melanocytes	NTNG1
0	-0.28081	0.29	0.189	0	Melanocytes	HIST1H4C
0	-4.28743	0.011	0.11	0	Melanocytes	CALCRL
0	0.655473	0.147	0.049	0	Melanocytes	GFAP
0	-5.12956	0.006	0.104	0	Melanocytes	ID3
0	-6.38839	0.009	0.106	0	Melanocytes	PLVAP
0	-3.96672	0.033	0.128	0	Melanocytes	TAGLN
0	-3.59816	0.048	0.143	0	Melanocytes	SERPINB5
0	-4.33491	0.042	0.136	0	Melanocytes	TMEM45A
0	-5.8985	0.013	0.105	0	Melanocytes	VWF
0	0.752928	0.117	0.028	0	Melanocytes	MT1F
0	-1.44433	0.282	0.37	0	Melanocytes	IFITM1
0	-2.94613	0.025	0.113	0	Melanocytes	CD248
0	-0.175578	0.251	0.164	0	Melanocytes	SLC25A37
0	-4.33066	0.012	0.098	0	Melanocytes	LOXL2
0	-4.23658	0.011	0.097	0	Melanocytes	PTGER3
0	-1.98824	0.043	0.129	0	Melanocytes	SELENOM
0	-3.72828	0.061	0.147	0	Melanocytes	LYPD3
0	-3.98007	0.011	0.096	0	Melanocytes	TMEM150C
0	-0.220417	0.214	0.13	0	Melanocytes	YIPF1
0	-4.46833	0.017	0.1	0	Melanocytes	C1QA
0	-5.43706	0.011	0.094	0	Melanocytes	DSC1
0	-5.51858	0.006	0.089	0	Melanocytes	CD69
0	-5.23003	0.016	0.098	0	Melanocytes	KRTDAP
0	-2.99346	0.07	0.151	0	Melanocytes	IGFBP3
0	-2.47365	0.056	0.136	0	Melanocytes	CXADR
0	-3.41443	0.02	0.1	0	Melanocytes	RHOV
0	-3.37267	0.041	0.121	0	Melanocytes	MAL2
0	-6.22728	0.004	0.083	0	Melanocytes	ECSCR
0	0.323419	0.145	0.066	0	Melanocytes	ZNF667-AS1
0	-3.43538	0.077	0.155	0	Melanocytes	CXCR4
0	-6.40189	0.004	0.08	0	Melanocytes	CCR7
0	-4.43505	0.023	0.097	0	Melanocytes	HMOX1
0	-5.11543	0.009	0.083	0	Melanocytes	SLPI
0	-4.26076	0.009	0.083	0	Melanocytes	TWIST2
0	-5.07952	0.009	0.082	0	Melanocytes	RGS5
0	-2.88598	0.079	0.152	0	Melanocytes	S100A14
0	-2.72847	0.059	0.131	0	Melanocytes	MIR205HG
0	0.497089	0.104	0.032	0	Melanocytes	NR4A2
0	-5.32743	0.006	0.076	0	Melanocytes	CD40LG
0	-5.69053	0.004	0.074	0	Melanocytes	IL3RA
0	-2.24934	0.08	0.15	0	Melanocytes	TP63
0	-3.73638	0.013	0.082	0	Melanocytes	GEM
0	-3.4291	0.021	0.09	0	Melanocytes	LY6D
0	0.181392	0.144	0.077	0	Melanocytes	FAM207A
0	-2.71784	0.027	0.092	0	Melanocytes	DEFB1
0	-4.85783	0.012	0.077	0	Melanocytes	KLRB1
0	-4.45766	0.009	0.071	0	Melanocytes	SERPINB2
0	-3.37883	0.022	0.082	0	Melanocytes	CES1
0	-5.09939	0.007	0.066	0	Melanocytes	IL2RA
0	1.4176	0.067	0.01	0	Melanocytes	FGFBP2
0	-5.23421	0.006	0.063	0	Melanocytes	LGALS2
0	-3.06726	0.03	0.087	0	Melanocytes	LEPR
0	-3.15442	0.022	0.078	0	Melanocytes	FGFBP1
0	-3.42192	0.015	0.071	0	Melanocytes	IDO1
0	-2.22757	0.557	0.502	0	Melanocytes	COL6A1
0	-1.77172	0.22	0.275	0	Melanocytes	ID2
0	-3.61292	0.012	0.067	0	Melanocytes	LST1
0	-3.95026	0.009	0.064	0	Melanocytes	EDNRA
0	-2.28801	0.156	0.211	0	Melanocytes	CD68
0	-4.92557	0.003	0.057	0	Melanocytes	MYCT1
0	-5.76832	0.005	0.058	0	Melanocytes	MMRN1
0	-0.28895	0.088	0.036	0	Melanocytes	CENPF
0	1.19398	0.059	0.009	0	Melanocytes	ARSI
0	-3.16625	0.009	0.059	0	Melanocytes	TBX15
0	-1.75711	0.348	0.395	0	Melanocytes	COTL1
0	-5.39139	0.003	0.05	0	Melanocytes	ACER1
0	-3.09359	0.017	0.064	0	Melanocytes	SOSTDC1
0	-4.53072	0.007	0.053	0	Melanocytes	GATA2
0	-2.87077	0.022	0.066	0	Melanocytes	ASPN
0	0.761556	0.09	0.047	0	Melanocytes	TMEM47
0	-1.69961	0.063	0.022	0	Melanocytes	PROX1
0	-4.04584	0.009	0.049	0	Melanocytes	MFAP5
0	-6.12406	0.005	0.042	0	Melanocytes	MYH11
0	-3.42764	0.01	0.047	0	Melanocytes	CD1A
0	-3.04406	0.008	0.043	0	Melanocytes	BMP2
0	-3.58801	0.007	0.041	0	Melanocytes	AREG
0	-2.80455	0.008	0.041	0	Melanocytes	COL21A1
0	-4.76557	0.005	0.038	0	Melanocytes	CTSW
0	-4.68635	0.004	0.036	0	Melanocytes	CD1B
0	-1.04553	0.598	0.573	0	Melanocytes	TMEM123
5.57176e-305	-2.38678	0.034	0.079	3.01432e-302	Melanocytes	WNT5A
2.42989e-303	-1.50065	0.305	0.338	1.31457e-300	Melanocytes	TSC22D3
1.21373e-300	-0.836153	0.167	0.102	6.56626e-298	Melanocytes	SFRP1
5.492e-297	0.307686	0.292	0.211	2.97117e-294	Melanocytes	NDRG2
3.27776e-286	-3.05307	0.021	0.059	1.77327e-283	Melanocytes	DUSP2
2.91866e-284	-0.0428285	0.167	0.105	1.57899e-281	Melanocytes	FKBP8
3.52172e-283	-3.94813	0.015	0.05	1.90525e-280	Melanocytes	C15orf48
3.47968e-281	-1.91372	0.172	0.228	1.8825e-278	Melanocytes	MYL9
5.20186e-281	-1.75859	0.071	0.122	2.81421e-278	Melanocytes	GPR157
2.95181e-280	-3.60871	0.004	0.032	1.59693e-277	Melanocytes	CLDN4
4.59342e-268	-0.268708	0.033	0.011	2.48504e-265	Melanocytes	SOX2
4.83491e-268	-2.28005	0.009	0.04	2.61568e-265	Melanocytes	NDUFA4L2
2.93602e-266	-4.64809	0.008	0.038	1.58839e-263	Melanocytes	CCL22
5.9918e-265	-1.91087	0.075	0.125	3.24156e-262	Melanocytes	NTRK2
8.50543e-265	-2.54719	0.015	0.048	4.60144e-262	Melanocytes	PKIB
3.15051e-260	-6.33154	0.003	0.028	1.70442e-257	Melanocytes	KRT2
1.48782e-259	-0.321975	0.315	0.215	8.04913e-257	Melanocytes	ATOX1
3.25913e-257	-4.68827	0.007	0.034	1.76319e-254	Melanocytes	LYVE1
3.76874e-256	-0.748684	0.641	0.594	2.03889e-253	Melanocytes	PSME1
9.72746e-255	-5.03007	0.005	0.03	5.26256e-252	Melanocytes	CD79A
5.61248e-246	-2.28697	0.021	0.055	3.03635e-243	Melanocytes	INHBA
2.32588e-237	-3.76463	0.005	0.03	1.2583e-234	Melanocytes	C5AR1
1.85787e-235	-1.74752	0.069	0.115	1.00511e-232	Melanocytes	GNG11
4.08953e-235	-2.12747	0.106	0.151	2.21244e-232	Melanocytes	C1orf54
2.3888e-225	0.263189	0.037	0.015	1.29234e-222	Melanocytes	MT1M
2.45023e-225	-1.89711	0.121	0.165	1.32557e-222	Melanocytes	SLC2A3
1.04258e-224	-4.84378	0.003	0.024	5.64035e-222	Melanocytes	SELE
8.08912e-221	-0.603594	0.33	0.231	4.37622e-218	Melanocytes	LIPA
3.66339e-218	-1.17063	0.367	0.377	1.98189e-215	Melanocytes	PRR13
2.73068e-216	-4.88986	0.006	0.029	1.4773e-213	Melanocytes	FABP4
9.55154e-208	-1.60664	0.074	0.119	5.16738e-205	Melanocytes	AKR1C1
1.04523e-207	-1.44091	0.345	0.359	5.6547e-205	Melanocytes	PBXIP1
2.80737e-202	-0.499038	0.315	0.241	1.51879e-199	Melanocytes	AQP1
1.51675e-200	-1.6246	0.192	0.23	8.20562e-198	Melanocytes	IFI27
1.56847e-197	-3.20602	0.005	0.026	8.48543e-195	Melanocytes	IGFBP2
3.46415e-190	-3.51501	0.007	0.028	1.87411e-187	Melanocytes	CLEC9A
5.76373e-187	-4.82775	0.002	0.02	3.11818e-184	Melanocytes	MZB1
2.1135e-183	-3.70493	0.003	0.022	1.14341e-180	Melanocytes	MMP27
1.90795e-182	-1.57208	0.188	0.223	1.0322e-179	Melanocytes	MICAL2
4.00831e-179	-0.106086	0.799	0.664	2.1685e-176	Melanocytes	LENG8
6.19708e-176	-0.785363	0.126	0.08	3.35262e-173	Melanocytes	PTTG1
7.03414e-175	-1.0636	0.11	0.068	3.80547e-172	Melanocytes	ADAM12
7.76218e-164	-0.636857	0.143	0.094	4.19934e-161	Melanocytes	TM4SF1
3.00742e-156	-0.976599	0.138	0.182	1.62701e-153	Melanocytes	IL33
1.77601e-155	-3.96252	0.004	0.02	9.60823e-153	Melanocytes	IL1B
3.48787e-147	-2.85804	0.006	0.023	1.88694e-144	Melanocytes	GLI1
1.25533e-142	-0.368773	0.243	0.176	6.79136e-140	Melanocytes	SLC25A39
2.35198e-134	-1.7667	0.121	0.152	1.27242e-131	Melanocytes	CAPNS2
2.12937e-132	-4.47223	0.001	0.014	1.15199e-129	Melanocytes	CLDN5
4.3273e-127	-0.553328	0.048	0.027	2.34107e-124	Melanocytes	AC026785.2
2.40769e-125	-2.9312	0.005	0.02	1.30256e-122	Melanocytes	SOX17
2.23228e-124	-3.48677	0.002	0.015	1.20767e-121	Melanocytes	GPR4
1.39533e-120	-1.90381	0.039	0.065	7.54874e-118	Melanocytes	LAMB3
2.43356e-119	-0.618609	0.052	0.03	1.31656e-116	Melanocytes	DPP6
3.96752e-113	-1.41829	0.084	0.054	2.14643e-110	Melanocytes	NR2F1
1.87667e-112	-1.97634	0.019	0.039	1.01528e-109	Melanocytes	NGFR
1.84413e-110	-3.02203	0.007	0.021	9.97675e-108	Melanocytes	IFNG
2.94421e-103	-1.04936	0.165	0.192	1.59282e-100	Melanocytes	CD109
1.25809e-102	-1.68691	0.016	0.033	6.80629e-100	Melanocytes	SNAI1
2.45794e-99	-0.270597	0.024	0.011	1.32975e-96	Melanocytes	NMB
8.21381e-98	0.0466351	0.083	0.057	4.44367e-95	Melanocytes	FRZB
1.00559e-93	-3.21612	0.008	0.021	5.44024e-91	Melanocytes	LGR5
3.19519e-81	-2.71821	0.082	0.103	1.7286e-78	Melanocytes	RGS1
1.10964e-67	-1.38023	0.009	0.02	6.00317e-65	Melanocytes	AK5
1.46399e-66	-0.522063	0.361	0.275	7.92017e-64	Melanocytes	GSTP1
2.84453e-59	-0.604034	0.15	0.115	1.53889e-56	Melanocytes	MEF2C
4.16223e-59	-0.32216	0.038	0.056	2.25176e-56	Melanocytes	SOX15
1.61207e-49	-1.57906	0.065	0.081	8.72132e-47	Melanocytes	IL4I1
9.82866e-46	-3.1367	0.003	0.009	5.3173e-43	Melanocytes	COCH
7.27826e-44	-2.10357	0.03	0.043	3.93754e-41	Melanocytes	MKI67
5.84878e-38	-1.38244	0.104	0.081	3.16419e-35	Melanocytes	CD83
1.18759e-36	-3.66001	0.006	0.012	6.42489e-34	Melanocytes	PKHD1L1
1.26022e-34	-0.289532	0.743	0.611	6.81782e-32	Melanocytes	ITGB1
9.14188e-34	-1.88648	0.007	0.014	4.94576e-31	Melanocytes	TFPI2
1.54437e-31	-1.9155	0.031	0.042	8.35501e-29	Melanocytes	RRM2
1.99268e-31	-1.61633	0.039	0.05	1.07804e-28	Melanocytes	NUSAP1
6.50951e-30	-0.869545	0.268	0.268	3.52164e-27	Melanocytes	HMGB2
2.35318e-29	-0.46785	0.818	0.691	1.27307e-26	Melanocytes	HMGN2
5.33319e-24	-3.17322	0.001	0.004	2.88526e-21	Melanocytes	TFF3
4.60162e-22	-1.37685	0.008	0.013	2.48947e-19	Melanocytes	CRABP1
1.69821e-19	-0.600656	0.004	0.002	9.18732e-17	Melanocytes	KIF1A
1.5564e-18	-1.24537	0.145	0.15	8.42013e-16	Melanocytes	SPRY1
1.38017e-14	-0.910754	0.037	0.03	7.4667e-12	Melanocytes	UBE2C
3.09473e-14	-2.01888	0.006	0.009	1.67425e-11	Melanocytes	TNFRSF17
2.41634e-12	-1.55352	0.033	0.038	1.30724e-09	Melanocytes	CDK1
2.80061e-12	-0.965615	0.07	0.06	1.51513e-09	Melanocytes	ATF3
1.06966e-11	-1.72605	0.041	0.047	5.78687e-09	Melanocytes	TOP2A
1.77737e-11	-1.17463	0.137	0.14	9.61557e-09	Melanocytes	KRT18
1.20864e-10	-1.97161	0.12	0.123	6.53874e-08	Melanocytes	ACTA2
1.48699e-09	-2.19549	0.002	0.004	8.0446e-07	Melanocytes	LINC00636
7.66912e-09	-1.1464	0.084	0.088	4.149e-06	Melanocytes	FOS
2.42843e-08	-1.3771	0.011	0.015	1.31378e-05	Melanocytes	BIRC5
3.39983e-08	-1.2029	0.416	0.326	1.83931e-05	Melanocytes	CTSZ
5.35286e-05	-1.29049	0.163	0.147	0.028959	Melanocytes	KRT15
0.00106611	-1.82896	0.004	0.005	0.576768	Melanocytes	HAPLN1
0.00218279	-1.28666	0.024	0.026	1	Melanocytes	CDC20
0.00263961	-0.600787	0.008	0.009	1	Melanocytes	PLAC9
0.0035587	-1.07255	0.081	0.074	1	Melanocytes	INSIG1
0.00360275	-0.951263	0.003	0.002	1	Melanocytes	IL24
0.00882034	-1.75223	0.147	0.14	1	Melanocytes	KRT5
0.0144512	-0.656408	0.195	0.187	1	Melanocytes	AHNAK2
0.0248978	-1.36052	0.011	0.012	1	Melanocytes	MT1X
0.0282378	-2.03194	0	0.001	1	Melanocytes	NLGN4Y
0.0473622	-0.415061	0.139	0.14	1	Melanocytes	SOD3
0.0913432	-1.15831	0.045	0.046	1	Melanocytes	EMX2
0.0994637	-0.785679	0.059	0.056	1	Melanocytes	RAMP2
0.295291	-2.27938	0.002	0.003	1	Melanocytes	DKK4
0.36764	-1.6563	0.114	0.109	1	Melanocytes	COL17A1
0.440273	-1.49204	0.011	0.011	1	Melanocytes	CRMP1
0.532148	-0.381967	0.042	0.042	1	Melanocytes	BMP4
0.709009	-3.00542	0.002	0.002	1	Melanocytes	HBD
0	4.68134	0.626	0.046	0	Fibroblasts	MEG3
0	3.54494	0.762	0.194	0	Fibroblasts	COL6A3
0	3.18083	0.776	0.228	0	Fibroblasts	COL6A2
0	3.44441	0.772	0.236	0	Fibroblasts	MMP2
0	4.28069	0.619	0.106	0	Fibroblasts	FBLN1
0	3.44481	0.643	0.155	0	Fibroblasts	FBN1
0	3.98064	0.545	0.065	0	Fibroblasts	PDGFRA
0	3.58565	0.57	0.096	0	Fibroblasts	VCAN
0	3.59733	0.542	0.082	0	Fibroblasts	MFAP4
0	3.27444	0.58	0.126	0	Fibroblasts	COL5A1
0	3.20546	0.571	0.127	0	Fibroblasts	COL5A2
0	2.41527	0.739	0.31	0	Fibroblasts	CXCL12
0	3.22208	0.543	0.127	0	Fibroblasts	THBS2
0	2.9172	0.86	0.451	0	Fibroblasts	COL6A1
0	3.29831	0.447	0.072	0	Fibroblasts	LUM
0	2.29317	0.55	0.199	0	Fibroblasts	HTRA1
0	3.43441	0.393	0.05	0	Fibroblasts	TWIST1
0	3.38748	0.41	0.068	0	Fibroblasts	SFRP2
0	2.27094	0.433	0.113	0	Fibroblasts	THY1
0	3.75774	0.363	0.044	0	Fibroblasts	CD248
0	2.12371	0.569	0.25	0	Fibroblasts	MGP
0	-3.2659	0.034	0.332	0	Fibroblasts	RAB38
0	4.5635	0.315	0.021	0	Fibroblasts	TWIST2
0	1.94001	0.616	0.329	0	Fibroblasts	PTGDS
0	-2.46627	0.118	0.403	0	Fibroblasts	MYC
0	-3.88007	0.029	0.311	0	Fibroblasts	NSG1
0	-2.77989	0.046	0.327	0	Fibroblasts	ITGA6
0	-3.42437	0.053	0.334	0	Fibroblasts	S100B
0	-3.44623	0.04	0.31	0	Fibroblasts	TFAP2A
0	-4.25347	0.042	0.312	0	Fibroblasts	TYR
0	-4.05253	0.039	0.305	0	Fibroblasts	MLANA
0	-2.32806	0.105	0.369	0	Fibroblasts	CCND1
0	-3.49797	0.037	0.301	0	Fibroblasts	SOX10
0	-4.49685	0.027	0.289	0	Fibroblasts	DCT
0	-4.29741	0.034	0.292	0	Fibroblasts	TYRP1
0	-3.32706	0.094	0.341	0	Fibroblasts	EDNRB
0	1.25632	0.453	0.212	0	Fibroblasts	IGFBP5
0	-2.28592	0.091	0.331	0	Fibroblasts	MARCKSL1
0	-3.01311	0.039	0.277	0	Fibroblasts	IRF4
0	-0.950133	0.404	0.642	0	Fibroblasts	PSME1
0	-1.66051	0.304	0.541	0	Fibroblasts	FBXO7
0	-1.11389	0.378	0.615	0	Fibroblasts	TMEM123
0	-4.45874	0.016	0.253	0	Fibroblasts	TRPM1
0	-4.57433	0.016	0.25	0	Fibroblasts	TFAP2B
0	3.82372	0.266	0.033	0	Fibroblasts	CES1
0	-3.0874	0.11	0.342	0	Fibroblasts	QPCT
0	-2.4758	0.052	0.282	0	Fibroblasts	SNCA
0	-1.91729	0.085	0.313	0	Fibroblasts	STMN1
0	2.45657	0.332	0.115	0	Fibroblasts	SPRY1
0	1.73954	0.311	0.108	0	Fibroblasts	SOD3
0	-1.62063	0.213	0.416	0	Fibroblasts	COTL1
0	-2.21965	0.145	0.347	0	Fibroblasts	MFSD12
0	0.932407	0.333	0.134	0	Fibroblasts	TMEM176A
0	1.20708	0.349	0.15	0	Fibroblasts	AXL
0	-1.23378	0.254	0.451	0	Fibroblasts	SH3BGRL3
0	-1.08294	0.57	0.765	0	Fibroblasts	HLA-B
0	-4.73264	0.028	0.223	0	Fibroblasts	PMEL
0	-0.67335	0.558	0.75	0	Fibroblasts	HMGN2
0	-2.84847	0.057	0.241	0	Fibroblasts	PLP1
0	-1.43025	0.14	0.323	0	Fibroblasts	GSTP1
0	-1.42837	0.345	0.526	0	Fibroblasts	ARHGDIB
0	-1.09631	0.141	0.319	0	Fibroblasts	BECN1
0	0.929447	0.274	0.1	0	Fibroblasts	TFPI
0	0.970186	0.28	0.107	0	Fibroblasts	CD34
0	-2.11554	0.037	0.21	0	Fibroblasts	SCD
0	-0.954429	0.232	0.401	0	Fibroblasts	PRR13
0	-3.97817	0.008	0.177	0	Fibroblasts	FXYD3
0	2.63113	0.21	0.041	0	Fibroblasts	GEM
0	-1.79181	0.059	0.227	0	Fibroblasts	TUBB2B
0	0.956765	0.323	0.162	0	Fibroblasts	TCF4
0	-4.15691	0.01	0.17	0	Fibroblasts	CAPNS2
0	1.37965	0.253	0.094	0	Fibroblasts	CPE
0	4.48243	0.174	0.015	0	Fibroblasts	MFAP5
0	-3.07799	0.014	0.172	0	Fibroblasts	SOX9
0	-1.72787	0.112	0.268	0	Fibroblasts	ARHGAP4
0	-0.640449	0.563	0.719	0	Fibroblasts	LENG8
0	1.97633	0.263	0.109	0	Fibroblasts	IGFBP3
0	-1.37245	0.085	0.239	0	Fibroblasts	MICAL2
0	-5.55359	0.006	0.159	0	Fibroblasts	S100A14
0	-1.05014	0.227	0.379	0	Fibroblasts	PBXIP1
0	-4.86927	0.023	0.174	0	Fibroblasts	KRT15
0	-1.83262	0.205	0.356	0	Fibroblasts	MITF
0	3.0726	0.174	0.024	0	Fibroblasts	TBX15
0	-1.32394	0.189	0.338	0	Fibroblasts	APOE
0	-5.45427	0.007	0.155	0	Fibroblasts	TACSTD2
0	-3.19967	0.019	0.164	0	Fibroblasts	CLDN1
0	-4.91214	0.019	0.164	0	Fibroblasts	KRT5
0	-1.9467	0.115	0.258	0	Fibroblasts	GIMAP7
0	-1.26706	0.11	0.251	0	Fibroblasts	NDRG2
0	-1.38181	0.093	0.233	0	Fibroblasts	HIST1H4C
0	-1.29423	0.164	0.304	0	Fibroblasts	CCND2
0	-0.921513	0.186	0.325	0	Fibroblasts	MAP1LC3B
0	-4.8142	0.005	0.143	0	Fibroblasts	SERPINB5
0	0.921121	0.527	0.39	0	Fibroblasts	APOD
0	-4.52459	0.015	0.152	0	Fibroblasts	AQP3
0	-2.2759	0.025	0.162	0	Fibroblasts	HACD1
0	-1.04275	0.123	0.259	0	Fibroblasts	ATOX1
0	-1.22377	0.054	0.19	0	Fibroblasts	FAM210B
0	-1.97521	0.107	0.242	0	Fibroblasts	IFI27
0	-3.90106	0.021	0.155	0	Fibroblasts	TP63
0	-1.78876	0.173	0.305	0	Fibroblasts	PCDH7
0	-0.989102	0.091	0.222	0	Fibroblasts	CYB561A3
0	-4.69018	0.005	0.135	0	Fibroblasts	MIR205HG
0	-1.07009	0.083	0.211	0	Fibroblasts	SLC25A39
0	1.91668	0.186	0.059	0	Fibroblasts	LOXL2
0	-1.1466	0.162	0.287	0	Fibroblasts	HMGB2
0	-2.07067	0.014	0.137	0	Fibroblasts	CXADR
0	-1.25381	0.151	0.273	0	Fibroblasts	NES
0	-1.04237	0.048	0.169	0	Fibroblasts	KIT
0	-1.81807	0.257	0.378	0	Fibroblasts	HLA-DPA1
0	-0.859213	0.102	0.221	0	Fibroblasts	MAD1L1
0	-1.42468	0.073	0.192	0	Fibroblasts	SPECC1
0	-1.26757	0.098	0.217	0	Fibroblasts	GYPC
0	-4.78231	0.011	0.128	0	Fibroblasts	COL17A1
0	-3.81218	0.005	0.121	0	Fibroblasts	MAL2
0	-0.416733	0.2	0.316	0	Fibroblasts	SEMA3C
0	2.62295	0.171	0.057	0	Fibroblasts	LEPR
0	-3.63835	0.009	0.123	0	Fibroblasts	TM4SF1
0	-4.12709	0.032	0.146	0	Fibroblasts	LYPD3
0	-0.37336	0.2	0.313	0	Fibroblasts	HERC2
0	2.68845	0.15	0.039	0	Fibroblasts	ASPN
0	1.31686	0.207	0.096	0	Fibroblasts	NTRK2
0	-2.28891	0.063	0.172	0	Fibroblasts	SLC8A1
0	-0.836577	0.177	0.285	0	Fibroblasts	CAPG
0	-1.11171	0.255	0.363	0	Fibroblasts	CTSZ
0	0.925108	0.198	0.093	0	Fibroblasts	SELENOM
0	-2.26441	0.013	0.118	0	Fibroblasts	BMP7
0	-3.18056	0.032	0.136	0	Fibroblasts	CD93
0	-0.893121	0.166	0.269	0	Fibroblasts	LIPA
0	0.522383	0.274	0.173	0	Fibroblasts	CLU
0	-1.57901	0.146	0.247	0	Fibroblasts	CD52
0	-1.85429	0.039	0.138	0	Fibroblasts	MEF2C
0	0.393977	0.321	0.224	0	Fibroblasts	BASP1
0	-1.96815	0.03	0.127	0	Fibroblasts	TYMS
0	-0.928163	0.072	0.168	0	Fibroblasts	ID4
0	-8.21373	0.001	0.094	0	Fibroblasts	KRTDAP
0	-4.57351	0.004	0.097	0	Fibroblasts	RHOV
0	-1.01803	0.193	0.286	0	Fibroblasts	CRYAB
0	-1.90202	0.033	0.125	0	Fibroblasts	GPR157
0	1.8035	0.124	0.033	0	Fibroblasts	INHBA
0	-0.769375	0.09	0.179	0	Fibroblasts	ZNF330
0	1.34418	0.174	0.085	0	Fibroblasts	LSAMP
0	-4.56225	0.003	0.091	0	Fibroblasts	DEFB1
0	-1.78037	0.064	0.151	0	Fibroblasts	CXCR4
0	-6.29538	0.002	0.089	0	Fibroblasts	DSC1
0	-6.34394	0.001	0.088	0	Fibroblasts	LY6D
0	-1.86277	0.059	0.146	0	Fibroblasts	TSPAN33
0	4.75118	0.09	0.005	0	Fibroblasts	MMP27
0	2.55231	0.113	0.029	0	Fibroblasts	BMP4
0	-1.69494	0.134	0.218	0	Fibroblasts	CD3E
0	-1.29266	0.072	0.154	0	Fibroblasts	C1orf54
0	-4.01842	0.015	0.097	0	Fibroblasts	VWF
0	-1.98866	0.01	0.091	0	Fibroblasts	ABCC2
0	-0.389755	0.573	0.653	0	Fibroblasts	ITGB1
0	-1.6779	0.11	0.189	0	Fibroblasts	CD3D
0	-1.6786	0.104	0.182	0	Fibroblasts	CD3G
0	-1.26574	0.04	0.118	0	Fibroblasts	MC1R
0	-1.65798	0.102	0.179	0	Fibroblasts	LCK
0	1.28047	0.173	0.097	0	Fibroblasts	AKR1C1
0	-2.39759	0.038	0.113	0	Fibroblasts	WDFY4
0	-3.83576	0.003	0.077	0	Fibroblasts	FGFBP1
0	-3.81881	0.021	0.095	0	Fibroblasts	PLVAP
0	-1.52814	0.028	0.102	0	Fibroblasts	PTTG1
0	-1.65802	0.083	0.156	0	Fibroblasts	PTPRCAP
0	-1.74145	0.084	0.156	0	Fibroblasts	LTB
0	-3.4744	0.055	0.126	0	Fibroblasts	TMEM45A
0	-1.67397	0.061	0.13	0	Fibroblasts	GPR183
0	-2.11944	0.03	0.096	0	Fibroblasts	CD83
0	-3.39162	0.01	0.076	0	Fibroblasts	ECSCR
0	-1.93394	0.066	0.132	0	Fibroblasts	MNDA
0	1.17197	0.132	0.066	0	Fibroblasts	TMEM150C
0	-1.73438	0.044	0.108	0	Fibroblasts	RGS1
0	-3.6423	0.004	0.067	0	Fibroblasts	SERPINB2
0	-1.22854	0.035	0.097	0	Fibroblasts	FOS
0	-1.56831	0.016	0.077	0	Fibroblasts	ANKRD37
0	2.96797	0.071	0.01	0	Fibroblasts	GLI1
0	-3.04313	0.009	0.069	0	Fibroblasts	LAMB3
0	-1.66049	0.023	0.081	0	Fibroblasts	SOX8
0	0.712104	0.099	0.043	0	Fibroblasts	EDNRA
0	1.63712	0.093	0.037	0	Fibroblasts	EMX2
0	-2.38124	0.004	0.058	0	Fibroblasts	SLCO4A1
0	-2.4457	0.009	0.061	0	Fibroblasts	SOSTDC1
0	-3.49965	0.004	0.054	0	Fibroblasts	BCAN
0	-2.45034	0.016	0.066	0	Fibroblasts	IL3RA
0	-2.12418	0.007	0.057	0	Fibroblasts	LYPD1
0	-0.699522	0.786	0.833	0	Fibroblasts	VIM
0	-3.08423	0.006	0.052	0	Fibroblasts	MYCT1
0	-3.53224	0.003	0.046	0	Fibroblasts	ACER1
0	1.64556	0.069	0.028	0	Fibroblasts	COL21A1
0	2.31433	0.035	0.007	0	Fibroblasts	CRABP1
7.31464e-304	-2.20617	0.053	0.116	3.95722e-301	Fibroblasts	TAGLN
2.64603e-303	-1.10997	0.008	0.051	1.4315e-300	Fibroblasts	FOXD3
3.18151e-303	1.66428	0.026	0.006	1.72119e-300	Fibroblasts	PLAC9
2.20349e-302	-0.466788	0.155	0.243	1.19209e-299	Fibroblasts	SLC43A3
3.18367e-302	-0.62728	0.205	0.296	1.72237e-299	Fibroblasts	EPS8
1.54327e-301	-0.618192	0.077	0.152	8.34909e-299	Fibroblasts	RGMB
1.68394e-301	-0.521583	0.084	0.161	9.11011e-299	Fibroblasts	YIPF1
3.97526e-290	-2.0643	0.164	0.232	2.15061e-287	Fibroblasts	LYZ
7.23697e-288	-2.25229	0.011	0.055	3.9152e-285	Fibroblasts	CENPF
4.67945e-284	-3.4351	0.008	0.049	2.53158e-281	Fibroblasts	C15orf48
5.92624e-278	2.38042	0.04	0.014	3.2061e-275	Fibroblasts	LGR5
4.27218e-268	-0.493382	0.488	0.551	2.31125e-265	Fibroblasts	ANXA1
2.79544e-267	-2.35553	0.025	0.073	1.51233e-264	Fibroblasts	RGS5
2.98198e-267	-0.672477	0.043	0.101	1.61325e-264	Fibroblasts	FAM207A
3.40161e-265	-1.16788	0.197	0.272	1.84027e-262	Fibroblasts	BIRC3
2.91593e-259	-1.15775	0.015	0.058	1.57752e-256	Fibroblasts	SOX15
3.85583e-257	-2.21357	0.004	0.039	2.086e-254	Fibroblasts	AREG
7.98282e-257	0.977347	0.153	0.094	4.31871e-254	Fibroblasts	CCL19
4.4056e-256	-1.275	0.042	0.096	2.38343e-253	Fibroblasts	CALCRL
2.0565e-255	-1.84322	0.019	0.063	1.11257e-252	Fibroblasts	RAMP2
5.38623e-255	-1.49849	0.133	0.197	2.91395e-252	Fibroblasts	AIF1
5.83183e-255	-1.10375	0.005	0.041	3.15502e-252	Fibroblasts	DPP6
6.03159e-249	-1.61415	0.154	0.219	3.26309e-246	Fibroblasts	CPVL
1.90747e-248	-1.6189	0.147	0.209	1.03194e-245	Fibroblasts	FCER1G
1.27578e-247	1.38256	0.118	0.07	6.90197e-245	Fibroblasts	ADAM12
2.63485e-246	-1.42606	0.073	0.132	1.42545e-243	Fibroblasts	ALOX5AP
4.51744e-240	-0.801001	0.196	0.275	2.44393e-237	Fibroblasts	ID2
3.8213e-236	-0.681661	0.227	0.301	2.06732e-233	Fibroblasts	TSC22D1
1.02398e-234	-1.77224	0.068	0.123	5.53972e-232	Fibroblasts	TYROBP
1.31914e-234	0.956689	0.038	0.014	7.13654e-232	Fibroblasts	AK5
1.2933e-231	-1.37867	0.28	0.334	6.99673e-229	Fibroblasts	SPARCL1
2.70579e-230	-2.20173	0.026	0.07	1.46383e-227	Fibroblasts	CCR7
1.3236e-228	-0.386412	0.084	0.15	7.16069e-226	Fibroblasts	KRT18
2.20462e-222	-2.28756	0.063	0.115	1.1927e-219	Fibroblasts	CLEC10A
2.50514e-221	-0.632445	0.292	0.202	1.35528e-218	Fibroblasts	MYL9
7.42227e-219	-1.26374	0.025	0.069	4.01545e-216	Fibroblasts	ATF3
6.65266e-218	-2.62584	0.015	0.052	3.59909e-215	Fibroblasts	MMRN1
1.80006e-216	-1.56015	0.006	0.038	9.73831e-214	Fibroblasts	NDUFA4L2
1.80936e-216	-2.47096	0.014	0.051	9.78864e-214	Fibroblasts	TOP2A
2.22117e-214	0.423793	0.447	0.38	1.20165e-211	Fibroblasts	CALD1
6.43218e-214	-0.484673	0.379	0.444	3.47981e-211	Fibroblasts	LGALS3
2.73126e-213	-2.57222	0.011	0.045	1.47761e-210	Fibroblasts	MKI67
7.3029e-207	-1.67328	0.019	0.057	3.95087e-204	Fibroblasts	DUSP2
8.70106e-206	1.17992	0.054	0.025	4.70727e-203	Fibroblasts	SNAI1
1.2066e-202	-2.9682	0.011	0.044	6.5277e-200	Fibroblasts	CD1A
3.43251e-202	-2.0664	0.017	0.053	1.85699e-199	Fibroblasts	NUSAP1
3.56675e-189	-0.342218	0.035	0.078	1.92961e-186	Fibroblasts	GFAP
3.79762e-188	-0.435545	0.102	0.162	2.05451e-185	Fibroblasts	LMCD1
4.84548e-188	-1.32304	0.078	0.13	2.62141e-185	Fibroblasts	SYNPO2
1.15787e-184	-2.20301	0.011	0.042	6.2641e-182	Fibroblasts	CDK1
1.00818e-183	-1.89316	0.024	0.061	5.45423e-181	Fibroblasts	LST1
1.07612e-180	-2.18096	0.004	0.03	5.82179e-178	Fibroblasts	CLDN4
2.97735e-179	-0.313749	0.073	0.127	1.61075e-176	Fibroblasts	FKBP8
8.3233e-174	-3.60974	0.01	0.038	4.5029e-171	Fibroblasts	MYH11
3.02994e-173	-1.83184	0.074	0.121	1.6392e-170	Fibroblasts	FCER1A
4.63615e-169	-0.944705	0.143	0.203	2.50816e-166	Fibroblasts	NR2F2
6.86867e-164	-4.37379	0.003	0.026	3.71595e-161	Fibroblasts	KRT2
7.96927e-163	-2.04956	0.022	0.056	4.31138e-160	Fibroblasts	LGALS2
3.77395e-162	-1.54208	0.11	0.159	2.04171e-159	Fibroblasts	MYLK
1.20628e-161	0.278216	0.504	0.431	6.52598e-159	Fibroblasts	EMP1
4.55795e-157	0.335138	0.366	0.291	2.46585e-154	Fibroblasts	PALLD
4.23704e-155	-0.685115	0.151	0.209	2.29224e-152	Fibroblasts	AC016831.1
2.16693e-153	-1.75875	0.056	0.096	1.17231e-150	Fibroblasts	GZMK
2.64771e-152	-1.02642	0.34	0.243	1.43241e-149	Fibroblasts	AQP1
7.35972e-149	-0.126768	0.207	0.277	3.98161e-146	Fibroblasts	ENAH
7.8079e-145	-1.44439	0.04	0.076	4.22407e-142	Fibroblasts	CD69
4.04083e-143	-1.54936	0.076	0.119	2.18609e-140	Fibroblasts	CD8A
6.05247e-140	-1.03957	0.022	0.053	3.27439e-137	Fibroblasts	MT1F
5.93083e-139	-1.57864	0.135	0.18	3.20858e-136	Fibroblasts	IRF8
2.83679e-137	-0.0292159	0.184	0.251	1.5347e-134	Fibroblasts	PTGR1
7.43102e-135	-1.64246	0.016	0.043	4.02018e-132	Fibroblasts	RRM2
8.83771e-134	-2.9854	0.003	0.022	4.7812e-131	Fibroblasts	SELE
1.10875e-132	0.0511106	0.11	0.071	5.99834e-130	Fibroblasts	PTGER3
6.48876e-132	-1.75614	0.011	0.036	3.51042e-129	Fibroblasts	UBE2C
2.34226e-131	-1.05048	0.268	0.307	1.26716e-128	Fibroblasts	GPX3
1.92553e-126	-1.56722	0.034	0.065	1.04171e-123	Fibroblasts	CD40LG
1.21969e-121	-0.660631	0.315	0.357	6.59853e-119	Fibroblasts	IFITM1
6.90485e-120	-1.17186	0.019	0.045	3.73553e-117	Fibroblasts	PKIB
1.01847e-119	-2.12641	0.09	0.128	5.50992e-117	Fibroblasts	ACTA2
4.8019e-118	-2.05202	0.012	0.035	2.59783e-115	Fibroblasts	PROX1
9.05539e-113	0.571913	0.148	0.111	4.89897e-110	Fibroblasts	SFRP1
6.35521e-111	-2.15076	0.013	0.035	3.43817e-108	Fibroblasts	CCL22
5.49976e-108	-1.30382	0.016	0.039	2.97537e-105	Fibroblasts	NTNG1
8.36488e-106	-0.667143	0.258	0.189	4.5254e-103	Fibroblasts	PTN
1.05465e-104	-1.56704	0.055	0.086	5.70564e-102	Fibroblasts	C1QA
4.69209e-101	-0.651355	0.026	0.053	2.53842e-98	Fibroblasts	NR4A2
5.1185e-101	0.700555	0.053	0.031	2.76911e-98	Fibroblasts	NGFR
1.00122e-99	-1.22997	0.166	0.205	5.41659e-97	Fibroblasts	CD68
8.04186e-95	-0.110127	0.116	0.161	4.35065e-92	Fibroblasts	STRADB
3.71613e-94	1.08084	0.264	0.239	2.01043e-91	Fibroblasts	POSTN
9.20294e-91	-2.24783	0.013	0.032	4.97879e-88	Fibroblasts	CD1B
3.13308e-89	-1.20684	0.036	0.062	1.69499e-86	Fibroblasts	IDO1
1.85387e-88	0.618542	0.148	0.113	1.00294e-85	Fibroblasts	DAAM2
7.51801e-88	0.231782	0.4	0.349	4.06725e-85	Fibroblasts	IGFBP7
1.33935e-87	-1.38001	0.032	0.057	7.24586e-85	Fibroblasts	IL2RA
1.51202e-87	-0.818395	0.043	0.07	8.18003e-85	Fibroblasts	SLPI
1.63247e-85	-2.54384	0.003	0.016	8.83165e-83	Fibroblasts	BIRC5
2.26411e-85	-0.671662	0.141	0.18	1.22488e-82	Fibroblasts	FSCN1
1.0122e-84	-0.388128	0.157	0.195	5.47601e-82	Fibroblasts	AHNAK2
4.4174e-84	-0.801273	0.125	0.161	2.38981e-81	Fibroblasts	SLC2A3
2.10472e-83	0.353938	0.083	0.057	1.13865e-80	Fibroblasts	NR2F1
1.81407e-79	-2.67645	0.002	0.013	9.81414e-77	Fibroblasts	CLDN5
4.4703e-78	0.550569	0.175	0.14	2.41843e-75	Fibroblasts	BHLHE41
1.50453e-77	-1.58944	0.002	0.014	8.13949e-75	Fibroblasts	GPR4
8.63749e-76	-1.0241	0.005	0.019	4.67288e-73	Fibroblasts	SOX17
8.56953e-73	0.351771	0.078	0.053	4.63612e-70	Fibroblasts	TMEM47
6.88458e-71	-0.461775	0.008	0.022	3.72456e-68	Fibroblasts	ARSI
1.42355e-70	-0.381873	0.043	0.067	7.70139e-68	Fibroblasts	ENPP1
1.51773e-70	-1.81012	0.059	0.084	8.2109e-68	Fibroblasts	HMOX1
5.54426e-65	-1.99639	0.006	0.019	2.99945e-62	Fibroblasts	IL1B
1.34138e-64	-0.828454	0.095	0.123	7.25687e-62	Fibroblasts	RGCC
1.08133e-63	-1.57295	0.013	0.028	5.85e-61	Fibroblasts	CDC20
4.09803e-62	-1.42189	0.139	0.168	2.21703e-59	Fibroblasts	RNASE1
3.29074e-60	-1.02772	0.044	0.066	1.78029e-57	Fibroblasts	FRZB
9.02553e-58	-1.56903	0.012	0.026	4.88281e-55	Fibroblasts	CLEC9A
1.9415e-57	-1.09122	0.164	0.187	1.05035e-54	Fibroblasts	IL32
2.48e-56	-1.70102	0.013	0.027	1.34168e-53	Fibroblasts	CD79A
4.9805e-53	-0.486444	0.007	0.018	2.69445e-50	Fibroblasts	SOX2
6.12741e-52	-1.12529	0.013	0.026	3.31493e-49	Fibroblasts	FABP4
7.56818e-50	1.4599	0.01	0.004	4.09438e-47	Fibroblasts	HAPLN1
1.76268e-49	-0.442041	0.028	0.045	9.53609e-47	Fibroblasts	GATA2
6.68342e-49	-0.380485	0.012	0.025	3.61573e-46	Fibroblasts	FGFBP2
1.75144e-47	0.0240849	0.019	0.034	9.4753e-45	Fibroblasts	AC026785.2
4.81012e-47	0.345508	0.077	0.057	2.60228e-44	Fibroblasts	HPSE2
7.62015e-46	-0.570784	0.06	0.081	4.1225e-43	Fibroblasts	IL4I1
4.54078e-43	-0.571403	0.059	0.079	2.45656e-40	Fibroblasts	INSIG1
5.85131e-43	-1.00911	0.009	0.019	3.16556e-40	Fibroblasts	IFNG
4.98091e-42	-1.02047	0.047	0.065	2.69467e-39	Fibroblasts	KLRB1
2.59001e-40	-0.88328	0.083	0.104	1.4012e-37	Fibroblasts	CBFA2T3
3.89871e-38	-1.33137	0.008	0.017	2.1092e-35	Fibroblasts	MZB1
5.38298e-37	-0.827311	0.007	0.015	2.91219e-34	Fibroblasts	NMB
4.69502e-33	-0.51832	0.006	0.013	2.54001e-30	Fibroblasts	MT1X
5.6462e-30	-1.00217	0.016	0.026	3.05459e-27	Fibroblasts	C5AR1
1.61508e-28	0.0629182	0.233	0.269	8.73758e-26	Fibroblasts	HES1
2.05409e-25	0.059324	0.49	0.446	1.11126e-22	Fibroblasts	DST
3.03535e-21	-0.708713	0.007	0.013	1.64212e-18	Fibroblasts	TFPI2
2.54422e-20	0.727985	0.028	0.02	1.37642e-17	Fibroblasts	IGFBP2
2.12429e-19	-0.980262	0.023	0.032	1.14924e-16	Fibroblasts	CTSW
6.71288e-19	-0.11685	0.027	0.036	3.63167e-16	Fibroblasts	BMP2
8.4192e-17	-1.41547	0.006	0.011	4.55479e-14	Fibroblasts	PKHD1L1
1.49583e-16	-0.277493	0.184	0.2	8.09246e-14	Fibroblasts	ITM2A
4.81041e-16	-0.911525	0.096	0.106	2.60243e-13	Fibroblasts	GNG11
5.38372e-16	-0.324741	0.316	0.334	2.91259e-13	Fibroblasts	TSC22D3
1.25802e-15	-0.959556	0.122	0.101	6.80588e-13	Fibroblasts	CDH5
1.63554e-13	-2.05573	0.001	0.003	8.84827e-11	Fibroblasts	TFF3
4.51902e-12	-0.000759761	0.311	0.298	2.44479e-09	Fibroblasts	SNAI2
2.84036e-11	0.467064	0.33	0.367	1.53663e-08	Fibroblasts	APCDD1
3.80449e-10	0.253009	0.075	0.085	2.05823e-07	Fibroblasts	ZNF667-AS1
8.98275e-10	0.213336	0.196	0.184	4.85967e-07	Fibroblasts	CD109
4.96593e-09	-0.511543	0.076	0.083	2.68657e-06	Fibroblasts	ID3
7.77289e-09	0.219099	0.086	0.098	4.20513e-06	Fibroblasts	C11orf96
1.14164e-07	0.377827	0.169	0.186	6.17628e-05	Fibroblasts	SLC25A37
2.60006e-06	-1.24142	0.024	0.029	0.00140663	Fibroblasts	LYVE1
3.58817e-05	0.259828	0.007	0.009	0.019412	Fibroblasts	TNFRSF17
8.31204e-05	-0.81861	0.187	0.186	0.0449681	Fibroblasts	NOTCH3
0.000294322	-0.263615	0.168	0.173	0.159228	Fibroblasts	IL33
0.000484841	0.0862118	0.002	0.002	0.262299	Fibroblasts	KIF1A
0.00263097	0.729539	0.064	0.07	1	Fibroblasts	WNT5A
0.00499977	0.278428	0.003	0.004	1	Fibroblasts	LINC00636
0.0103147	1.32793	0.009	0.007	1	Fibroblasts	COCH
0.0342558	0.0395036	0.225	0.232	1	Fibroblasts	S100A13
0.0445883	-1.54833	0	0.001	1	Fibroblasts	NLGN4Y
0.0621357	0.149081	0.002	0.003	1	Fibroblasts	IL24
0.0886338	0.827265	0.012	0.011	1	Fibroblasts	CRMP1
0.0958171	-1.683	0.17	0.154	1	Fibroblasts	CRABP2
0.240962	1.61628	0.002	0.003	1	Fibroblasts	DKK4
0.465376	0.703212	0.02	0.02	1	Fibroblasts	MT1M
0.499485	0.23853	0.13	0.134	1	Fibroblasts	RASSF8
0.520215	-0.157197	0.08	0.078	1	Fibroblasts	SGCE
0.84026	-0.749676	0.002	0.002	1	Fibroblasts	HBD
0	5.2964	0.564	0.036	0	Others	CDH5
0	3.36775	0.783	0.258	0	Others	SPARCL1
0	3.85265	0.627	0.13	0	Others	NR2F2
0	3.73081	0.564	0.07	0	Others	CD34
0	5.97456	0.503	0.023	0	Others	VWF
0	3.72006	0.67	0.197	0	Others	AQP1
0	5.99835	0.495	0.023	0	Others	PLVAP
0	2.59727	0.549	0.092	0	Others	MYLK
0	2.66473	0.608	0.158	0	Others	MYL9
0	1.42356	0.685	0.243	0	Others	MGP
0	6.12339	0.445	0.009	0	Others	ECSCR
0	3.61141	0.497	0.065	0	Others	CD93
0	4.09519	0.469	0.051	0	Others	GNG11
0	3.20838	0.463	0.077	0	Others	TFPI
0	2.04974	0.682	0.309	0	Others	IGFBP7
0	5.05653	0.388	0.018	0	Others	RGS5
0	4.06934	0.396	0.042	0	Others	CALCRL
0	2.89788	0.414	0.061	0	Others	TAGLN
0	2.52359	0.419	0.078	0	Others	SYNPO2
0	5.99962	0.316	0.005	0	Others	MYCT1
0	3.0464	0.386	0.084	0	Others	ACTA2
0	1.70291	0.447	0.149	0	Others	TCF4
0	2.39019	0.445	0.151	0	Others	CLU
0	2.02639	0.536	0.246	0	Others	ITGA6
0	-3.27513	0.039	0.321	0	Others	PCDH7
0	1.67688	0.634	0.354	0	Others	CALD1
0	-3.78265	0.062	0.342	0	Others	QPCT
0	3.44653	0.348	0.069	0	Others	TM4SF1
0	-3.72223	0.029	0.302	0	Others	NSG1
0	1.81701	0.518	0.247	0	Others	EPS8
0	-4.15169	0.035	0.304	0	Others	TYR
0	-2.60807	0.1	0.367	0	Others	MITF
0	4.32514	0.287	0.022	0	Others	RAMP2
0	-3.62728	0.037	0.297	0	Others	MLANA
0	-1.78261	0.072	0.331	0	Others	SEMA3C
0	-4.09734	0.03	0.285	0	Others	TYRP1
0	2.24577	0.338	0.086	0	Others	CPE
0	2.93726	0.302	0.05	0	Others	ID3
0	2.62634	0.406	0.154	0	Others	NOTCH3
0	-2.30172	0.096	0.347	0	Others	APOE
0	-3.89726	0.021	0.272	0	Others	IRF4
0	-3.65561	0.032	0.28	0	Others	DCT
0	2.44874	0.388	0.141	0	Others	IL33
0	-2.39876	0.073	0.317	0	Others	RAB38
0	5.08236	0.258	0.015	0	Others	MMRN1
0	-2.28464	0.057	0.299	0	Others	TFAP2A
0	-4.2753	0.017	0.245	0	Others	TRPM1
0	2.15213	0.349	0.124	0	Others	LMCD1
0	-1.42369	0.097	0.319	0	Others	S100B
0	0.769265	0.54	0.322	0	Others	IFITM1
0	-2.49352	0.08	0.296	0	Others	CAPG
0	0.450333	0.421	0.208	0	Others	GIMAP7
0	-3.02911	0.032	0.241	0	Others	TFAP2B
0	2.03533	0.24	0.032	0	Others	IL3RA
0	-4.9207	0.023	0.217	0	Others	PMEL
0	-0.604606	0.245	0.436	0	Others	APOD
0	-3.17334	0.065	0.256	0	Others	CD52
0	-1.05885	0.095	0.285	0	Others	SOX10
0	0.106306	0.395	0.206	0	Others	FBN1
0	-3.83269	0.044	0.229	0	Others	CD3E
0	1.53951	0.284	0.099	0	Others	MEF2C
0	0.164694	0.534	0.354	0	Others	CXCL12
0	0.457674	0.41	0.23	0	Others	HTRA1
0	3.21927	0.205	0.029	0	Others	EDNRA
0	-1.42902	0.269	0.443	0	Others	SH3BGRL3
0	-1.85757	0.167	0.338	0	Others	MFSD12
0	-1.10011	0.064	0.235	0	Others	PLP1
0	2.69253	0.21	0.041	0	Others	FRZB
0	-3.85185	0.033	0.198	0	Others	CD3D
0	1.66461	0.394	0.229	0	Others	IGFBP5
0	-2.21831	0.102	0.265	0	Others	ARHGAP4
0	0.565936	0.338	0.176	0	Others	ITM2A
0	-1.14571	0.234	0.395	0	Others	PRR13
0	-3.8304	0.028	0.188	0	Others	LCK
0	-3.65962	0.034	0.19	0	Others	CD3G
0	1.70515	0.215	0.059	0	Others	LOXL2
0	0.579485	0.178	0.023	0	Others	GATA2
0	-3.08209	0.086	0.241	0	Others	LYZ
0	-1.64523	0.05	0.202	0	Others	SCD
0	-1.44739	0.068	0.22	0	Others	TUBB2B
0	-1.23775	0.373	0.524	0	Others	FBXO7
0	0.788773	0.385	0.235	0	Others	NES
0	-2.68441	0.063	0.211	0	Others	THBS2
0	1.85139	0.161	0.015	0	Others	MYH11
0	-2.37347	0.026	0.169	0	Others	FXYD3
0	-1.53518	0.08	0.22	0	Others	CYB561A3
0	-1.18603	0.236	0.376	0	Others	MYC
0	-2.47384	0.078	0.217	0	Others	CD68
0	-0.839734	0.284	0.145	0	Others	RNASE1
0	1.19375	0.194	0.057	0	Others	LEPR
0	-4.08712	0.023	0.159	0	Others	KRT5
0	-3.2158	0.038	0.174	0	Others	CRABP2
0	-1.98393	0.186	0.32	0	Others	EDNRB
0	-2.56925	0.083	0.216	0	Others	FCER1G
0	-3.42322	0.02	0.153	0	Others	S100A14
0	-2.63085	0.036	0.168	0	Others	KRT15
0	-1.35105	0.032	0.164	0	Others	SOX9
0	-1.37479	0.132	0.263	0	Others	SNCA
0	-1.91785	0.076	0.206	0	Others	AHNAK2
0	-1.25524	0.243	0.372	0	Others	PBXIP1
0	-2.31585	0.03	0.157	0	Others	HACD1
0	-3.40595	0.024	0.151	0	Others	TP63
0	-1.29286	0.09	0.214	0	Others	GYPC
0	0.983455	0.217	0.093	0	Others	SELENOM
0	0.383274	0.549	0.426	0	Others	EMP1
0	-2.20964	0.08	0.203	0	Others	AIF1
0	-2.31489	0.039	0.16	0	Others	CAPNS2
0	-3.17669	0.04	0.161	0	Others	LTB
0	-3.12639	0.039	0.16	0	Others	PTPRCAP
0	5.59164	0.125	0.004	0	Others	SELE
0	-3.29707	0.027	0.146	0	Others	AQP3
0	-1.82264	0.042	0.161	0	Others	BHLHE41
0	0.375682	0.744	0.625	0	Others	ITGB1
0	-3.66791	0.019	0.137	0	Others	SERPINB5
0	-4.38842	0.013	0.13	0	Others	MIR205HG
0	-1.39659	0.137	0.254	0	Others	BASP1
0	-0.92696	0.193	0.309	0	Others	GSTP1
0	-3.5999	0.027	0.143	0	Others	LYPD3
0	-0.758931	0.177	0.292	0	Others	STMN1
0	4.12784	0.122	0.009	0	Others	FABP4
0	0.92699	0.388	0.275	0	Others	TSC22D1
0	-3.42768	0.022	0.134	0	Others	GPR183
0	0.279164	0.319	0.207	0	Others	IFI27
0	-1.16041	0.118	0.23	0	Others	MICAL2
0	-2.34835	0.038	0.147	0	Others	TSPAN33
0	-2.89938	0.03	0.137	0	Others	ALOX5AP
0	-2.36269	0.057	0.164	0	Others	KIT
0	-1.7967	0.116	0.223	0	Others	CPVL
0	0.0635394	0.607	0.5	0	Others	COL6A1
0	0.628136	0.255	0.149	0	Others	THY1
0	-0.635143	0.486	0.592	0	Others	TMEM123
0	-0.863736	0.146	0.251	0	Others	ATOX1
0	-2.29255	0.026	0.131	0	Others	CXADR
0	-1.00197	0.112	0.216	0	Others	MAD1L1
0	0.121687	0.916	0.812	0	Others	VIM
0	-0.91477	0.452	0.555	0	Others	ANXA1
0	-3.7772	0.025	0.128	0	Others	TMEM45A
0	-3.9685	0.026	0.125	0	Others	CD8A
0	-1.86964	0.175	0.273	0	Others	BIRC3
0	-2.15219	0.052	0.15	0	Others	CXCR4
0	-1.87803	0.101	0.198	0	Others	FBLN1
0	-2.07779	0.099	0.196	0	Others	IL32
0	-1.86819	0.018	0.114	0	Others	BMP7
0	-3.06743	0.02	0.116	0	Others	MAL2
0	-1.0103	0.059	0.154	0	Others	CLDN1
0	-0.682277	0.087	0.181	0	Others	FAM210B
0	0.890704	0.267	0.174	0	Others	CD109
0	-3.33855	0.017	0.11	0	Others	RGS1
0	-2.02554	0.051	0.144	0	Others	TACSTD2
0	-1.02478	0.085	0.177	0	Others	ZNF330
0	-2.72177	0.035	0.126	0	Others	TYROBP
0	2.59935	0.139	0.049	0	Others	NR2F1
0	-1.73603	0.02	0.11	0	Others	LSAMP
0	3.84263	0.095	0.005	0	Others	SOX17
0	-3.40512	0.023	0.113	0	Others	WDFY4
0	1.4161	0.134	0.046	0	Others	TMEM47
0	2.41355	0.106	0.018	0	Others	SNAI1
0	-2.38547	0.098	0.185	0	Others	IRF8
0	-4.03281	0.017	0.101	0	Others	GZMK
0	-3.14172	0.034	0.118	0	Others	CLEC10A
0	-1.75724	0.066	0.15	0	Others	PDGFRA
0	0.736737	0.222	0.138	0	Others	SPRY1
0	-1.55942	0.039	0.122	0	Others	TYMS
0	-3.48288	0.039	0.12	0	Others	COL17A1
0	-2.36792	0.021	0.101	0	Others	PTTG1
0	-3.74096	0.007	0.087	0	Others	DEFB1
0	-4.32754	0.01	0.089	0	Others	KRTDAP
0	4.14503	0.08	0.002	0	Others	GPR4
0	-3.87728	0.007	0.084	0	Others	LY6D
0	-4.30164	0.009	0.085	0	Others	DSC1
0	5.74778	0.077	0.001	0	Others	CLDN5
0	-2.62891	0.016	0.092	0	Others	RHOV
0	-2.11388	0.056	0.131	0	Others	SFRP2
0	-2.31516	0.015	0.088	0	Others	ABCC2
0	-1.39034	0.047	0.12	0	Others	GPR157
0	-0.601344	0.657	0.729	0	Others	HMGN2
0	-2.44929	0.024	0.095	0	Others	CD83
0	-4.29061	0.005	0.074	0	Others	FGFBP1
0	-1.73883	0.03	0.096	0	Others	FOS
0	-3.04563	0.014	0.078	0	Others	CD69
0	-2.71653	0.027	0.09	0	Others	C1QA
0	-3.88211	0.009	0.071	0	Others	CCR7
0	-3.09678	0.014	0.074	0	Others	SLPI
0	-4.43593	0.006	0.065	0	Others	SERPINB2
0	-3.32302	0.01	0.067	0	Others	LAMB3
0	2.45612	0.07	0.014	0	Others	IGFBP2
0	-3.5579	0.012	0.067	0	Others	CD40LG
0	2.4443	0.082	0.028	0	Others	NGFR
0	1.59336	0.081	0.028	0	Others	BMP2
0	1.82641	0.073	0.028	0	Others	COL21A1
0	4.10392	0.071	0.026	0	Others	PROX1
0	0.958146	0.062	0.023	0	Others	LYVE1
0	4.64087	0.043	0.006	0	Others	PKHD1L1
0	4.9352	0.017	0.001	0	Others	TFF3
4.20414e-306	-3.92571	0.008	0.06	2.27444e-303	Others	IL2RA
1.21578e-301	-0.773683	0.207	0.313	6.57739e-299	Others	SNAI2
2.78318e-293	-0.0441184	0.423	0.297	1.5057e-290	Others	COL6A2
4.79963e-286	-1.16969	0.266	0.358	2.5966e-283	Others	CTSZ
2.71059e-282	-3.05477	0.006	0.052	1.46643e-279	Others	BCAN
1.23667e-281	-1.26634	0.053	0.123	6.69037e-279	Others	FCER1A
1.92621e-280	-3.15499	0.009	0.057	1.04208e-277	Others	DUSP2
1.89439e-277	-1.7081	0.061	0.131	1.02487e-274	Others	MNDA
2.4941e-272	-1.71458	0.074	0.145	1.34931e-269	Others	MEG3
2.6999e-272	-2.11043	0.015	0.067	1.46065e-269	Others	HPSE2
5.31705e-272	-4.71401	0.003	0.045	2.87652e-269	Others	ACER1
6.80519e-272	-1.2206	0.314	0.383	3.68161e-269	Others	PTGDS
2.60342e-270	-2.711	0.03	0.088	1.40845e-267	Others	HMOX1
4.11073e-269	0.258297	0.128	0.069	2.22391e-266	Others	TMEM150C
4.56124e-269	-3.23288	0.01	0.056	2.46763e-266	Others	LGALS2
1.31583e-259	-1.03401	0.048	0.114	7.11863e-257	Others	MC1R
1.16017e-257	-1.04057	0.315	0.394	6.27652e-255	Others	COTL1
1.91188e-252	0.28582	0.204	0.132	1.03433e-249	Others	C1orf54
7.39733e-235	-0.699035	0.119	0.201	4.00195e-232	Others	SLC25A39
1.45051e-231	-2.59976	0.018	0.064	7.84727e-229	Others	IDO1
5.66841e-230	-1.33598	0.109	0.179	3.06661e-227	Others	VCAN
5.96644e-227	-1.49232	0.095	0.162	3.22785e-224	Others	MFAP4
9.10982e-219	1.01351	0.157	0.102	4.92841e-216	Others	AKR1C1
6.006e-218	-1.79818	0.015	0.059	3.24924e-215	Others	SOSTDC1
2.29155e-216	-1.52681	0.032	0.084	1.23973e-213	Others	ADAM12
2.44921e-213	-1.37535	0.139	0.209	1.32503e-210	Others	PTN
2.80497e-211	-1.36447	0.015	0.057	1.51749e-208	Others	SOX15
1.34543e-210	-1.10395	0.026	0.074	7.27878e-208	Others	ANKRD37
3.02329e-210	-2.37674	0.005	0.04	1.6356e-207	Others	DPP6
3.13857e-210	-1.458	0.077	0.138	1.69796e-207	Others	LUM
3.80507e-198	-0.568245	0.212	0.303	2.05855e-195	Others	BECN1
3.46882e-196	0.177619	0.261	0.187	1.87663e-193	Others	COL5A2
2.34023e-189	-1.13447	0.184	0.252	1.26607e-186	Others	POSTN
5.48876e-189	0.607252	0.344	0.288	2.96942e-186	Others	HERC2
5.50988e-187	1.31557	0.027	0.009	2.98084e-184	Others	CRMP1
7.81183e-187	-2.24462	0.025	0.068	4.2262e-184	Others	KLRB1
1.72846e-179	-2.01996	0.029	0.072	9.35096e-177	Others	TWIST2
4.4052e-177	-0.70971	0.231	0.303	2.38321e-174	Others	MARCKSL1
9.53683e-177	-1.43306	0.037	0.084	5.15942e-174	Others	IL4I1
1.24546e-176	-1.87399	0.016	0.053	6.73797e-174	Others	CENPF
7.53498e-172	-2.15068	0.016	0.052	4.07642e-169	Others	NUSAP1
1.64316e-166	-1.78476	0.022	0.06	8.8895e-164	Others	LST1
3.60689e-166	-2.60195	0.011	0.044	1.95133e-163	Others	MKI67
7.68943e-165	-0.530096	0.098	0.162	4.15998e-162	Others	STRADB
6.31663e-163	-2.54119	0.007	0.037	3.41729e-160	Others	AREG
1.06323e-162	-0.645468	0.094	0.157	5.75208e-160	Others	YIPF1
1.17272e-162	0.911188	0.16	0.112	6.34443e-160	Others	DAAM2
1.33804e-162	-2.70989	0.013	0.047	7.23878e-160	Others	C15orf48
2.39311e-159	-0.625894	0.15	0.221	1.29467e-156	Others	HIST1H4C
2.74236e-158	-1.01277	0.032	0.074	1.48362e-155	Others	WNT5A
1.61532e-153	1.07875	0.074	0.041	8.73889e-151	Others	EMX2
2.79144e-152	-0.508986	0.302	0.37	1.51017e-149	Others	APCDD1
1.81634e-147	0.495372	0.077	0.043	9.82637e-145	Others	TBX15
2.11558e-143	-2.22319	0.017	0.049	1.14453e-140	Others	TOP2A
1.28691e-141	2.09265	0.012	0.002	6.96217e-139	Others	LINC00636
2.26504e-141	-1.01041	0.019	0.053	1.22538e-138	Others	MT1F
2.9416e-139	-1.61851	0.035	0.074	1.59141e-136	Others	CES1
1.48617e-138	-0.0454292	0.208	0.147	8.04018e-136	Others	SLC8A1
1.26078e-137	0.476693	0.219	0.167	6.82084e-135	Others	SPECC1
2.07516e-134	0.610963	0.276	0.223	1.12266e-131	Others	NDRG2
1.11636e-133	-0.695699	0.4	0.286	6.03949e-131	Others	GPX3
1.67679e-133	-0.523037	0.271	0.336	9.07146e-131	Others	CCND1
6.34723e-132	-1.96467	0.014	0.043	3.43385e-129	Others	RRM2
2.063e-131	0.497	0.183	0.133	1.11608e-128	Others	SOD3
1.45865e-129	-0.465037	0.556	0.612	7.89127e-127	Others	PSME1
2.44604e-127	-2.84355	0.009	0.035	1.32331e-124	Others	CCL22
2.27225e-124	-3.83484	0.004	0.025	1.22929e-121	Others	KRT2
9.19852e-124	-3.27044	0.005	0.027	4.9764e-121	Others	CD79A
1.88055e-122	-2.90292	0.009	0.033	1.01738e-119	Others	CTSW
5.12313e-120	-0.0887085	0.391	0.322	2.77161e-117	Others	TSC22D3
3.78187e-119	-0.0508586	0.211	0.28	2.04599e-116	Others	CRYAB
3.80675e-118	0.0985047	0.139	0.095	2.05945e-115	Others	CBFA2T3
4.3276e-116	-2.69676	0.008	0.032	2.34123e-113	Others	CD1B
3.59813e-114	-0.777382	0.033	0.068	1.94659e-111	Others	ENPP1
1.23821e-113	-0.986201	0.242	0.288	6.69872e-111	Others	CCND2
4.26456e-111	-0.785388	0.023	0.053	2.30713e-108	Others	LYPD1
1.01358e-108	-1.56206	0.004	0.023	5.48347e-106	Others	ARSI
5.51637e-107	-0.608795	0.057	0.097	2.98436e-104	Others	FAM207A
1.5412e-102	-0.210871	0.183	0.249	8.33791e-100	Others	PTGR1
9.36372e-98	-2.01555	0.008	0.028	5.06577e-95	Others	CDC20
3.20173e-93	-0.512109	0.247	0.312	1.73214e-90	Others	MAP1LC3B
7.32469e-92	-1.86739	0.008	0.028	3.96266e-89	Others	CLDN4
1.61859e-91	-2.45878	0.004	0.02	8.75656e-89	Others	MMP27
1.83087e-90	1.26303	0.031	0.015	9.90501e-88	Others	AK5
2.10853e-89	-1.65379	0.013	0.035	1.14072e-86	Others	UBE2C
2.83473e-89	-2.68156	0.007	0.026	1.53359e-86	Others	CLEC9A
7.93423e-86	-0.421594	0.184	0.236	4.29242e-83	Others	SLC43A3
9.20912e-84	-0.0417932	0.044	0.076	4.98213e-81	Others	SOX8
3.50514e-81	-0.526706	0.084	0.124	1.89628e-78	Others	FKBP8
2.06902e-80	-2.1537	0.009	0.027	1.11934e-77	Others	C5AR1
1.22749e-79	-0.575249	0.16	0.206	6.64074e-77	Others	AC016831.1
3.5648e-74	-1.1061	0.051	0.081	1.92856e-71	Others	PTGER3
2.21926e-72	-2.16304	0.005	0.02	1.20062e-69	Others	IFNG
5.23076e-71	-0.153197	0.241	0.19	2.82984e-68	Others	COL5A1
7.27022e-70	-0.910079	0.022	0.043	3.93319e-67	Others	PKIB
3.75669e-69	0.359382	0.078	0.053	2.03237e-66	Others	ASPN
7.01715e-68	0.139559	0.132	0.099	3.79628e-65	Others	TWIST1
8.90519e-68	0.152765	0.207	0.169	4.81771e-65	Others	FSCN1
1.61481e-66	-0.0608713	0.104	0.145	8.73611e-64	Others	RGMB
3.63872e-65	-0.459613	0.407	0.438	1.96855e-62	Others	LGALS3
3.01563e-63	0.866811	0.021	0.041	1.63146e-60	Others	CD1A
1.59179e-57	-0.550484	0.224	0.268	8.61161e-55	Others	ID2
3.79864e-56	-2.67703	0.005	0.018	2.05506e-53	Others	MZB1
6.88247e-54	1.20574	0.047	0.031	3.72342e-51	Others	NDUFA4L2
2.67748e-53	-0.449461	0.054	0.079	1.44852e-50	Others	INSIG1
1.47794e-52	-1.90902	0.004	0.015	7.99565e-50	Others	BIRC5
3.57392e-51	-0.637724	0.138	0.169	1.93349e-48	Others	TMEM176A
4.25986e-49	0.149097	0.209	0.177	2.30459e-46	Others	AXL
2.71484e-47	-1.69597	0.007	0.018	1.46873e-44	Others	IL1B
7.38621e-43	-1.98156	0.004	0.013	3.99594e-40	Others	CRABP1
2.2181e-42	-0.927796	0.012	0.024	1.19999e-39	Others	FGFBP2
2.61633e-41	-0.309239	0.187	0.151	1.41544e-38	Others	SLC2A3
3.69262e-41	-0.697479	0.019	0.033	1.99771e-38	Others	AC026785.2
3.15274e-40	0.545554	0.029	0.047	1.70563e-37	Others	FOXD3
2.3551e-38	-0.167619	0.225	0.269	1.27411e-35	Others	HES1
3.15282e-37	-1.24637	0.005	0.013	1.70568e-34	Others	MT1X
4.5929e-37	-1.27951	0.371	0.358	2.48476e-34	Others	HLA-DPA1
1.41617e-36	-0.742135	0.033	0.049	7.66149e-34	Others	INHBA
2.23591e-36	-0.273393	0.199	0.236	1.20963e-33	Others	S100A13
3.82711e-34	-0.857573	0.023	0.037	2.07047e-31	Others	NTNG1
1.46294e-33	-0.481186	0.054	0.074	7.9145e-31	Others	GFAP
3.14273e-32	-0.930814	0.027	0.042	1.70022e-29	Others	MFAP5
7.7992e-29	-0.472522	0.224	0.257	4.21937e-26	Others	LIPA
4.12044e-27	-0.540629	0.245	0.271	2.22916e-24	Others	HMGB2
9.18888e-27	1.73303	0.023	0.015	4.97119e-24	Others	SOX2
1.64944e-26	-1.08748	0.007	0.015	8.92346e-24	Others	NMB
1.90615e-25	0.245695	0.081	0.065	1.03122e-22	Others	GEM
2.5952e-24	-1.45398	0.004	0.009	1.404e-21	Others	TNFRSF17
9.98051e-24	0.208297	0.053	0.041	5.39945e-21	Others	BMP4
4.81419e-23	0.223923	0.277	0.264	2.60448e-20	Others	ENAH
5.51182e-23	-0.20756	0.012	0.021	2.9819e-20	Others	MT1M
8.07245e-22	-0.999371	0.027	0.039	4.3672e-19	Others	CDK1
1.94217e-19	1.06723	0.098	0.119	1.05071e-16	Others	SFRP1
1.04322e-17	0.78076	0.106	0.095	5.64381e-15	Others	C11orf96
2.07407e-17	0.419748	0.129	0.157	1.12207e-14	Others	ID4
1.6518e-14	-0.256103	0.106	0.092	8.93625e-12	Others	CD248
3.58128e-14	0.836536	0.013	0.009	1.93747e-11	Others	PLAC9
1.63024e-13	0.40836	0.07	0.061	8.81962e-11	Others	ATF3
3.24757e-11	-0.230764	0.802	0.725	1.75693e-08	Others	HLA-B
3.92949e-11	0.242566	0.087	0.077	2.12586e-08	Others	SGCE
1.35628e-08	-0.0173058	0.016	0.012	7.33746e-06	Others	TFPI2
1.02808e-07	0.0121684	0.129	0.117	5.56191e-05	Others	RGCC
3.85523e-06	1.98404	0.003	0.002	0.00208568	Others	KIF1A
1.70949e-05	0.806483	0.043	0.049	0.00924833	Others	NR4A2
2.58327e-05	-0.738138	0.313	0.278	0.0139755	Others	COL6A3
6.96918e-05	-0.13932	0.692	0.695	0.0377033	Others	LENG8
0.000154148	-0.193504	0.45	0.453	0.0833943	Others	DST
0.000476163	-0.23453	0.002	0.003	0.257604	Others	IL24
0.00214987	-0.360813	0.1	0.104	1	Others	CCL19
0.00569592	0.0959133	0.016	0.018	1	Others	LGR5
0.0120112	0.184716	0.124	0.134	1	Others	RASSF8
0.0127105	-0.218214	0.3	0.303	1	Others	PALLD
0.0339819	-0.711149	0.573	0.487	1	Others	ARHGDIB
0.0376324	-0.653767	0.009	0.007	1	Others	COCH
0.042419	0.240818	0.14	0.139	1	Others	KRT18
0.0427934	0.0242342	0.173	0.185	1	Others	SLC25A37
0.0537757	2.30539	0.002	0.002	1	Others	HBD
0.0906633	0.631601	0.002	0.003	1	Others	DKK4
0.196211	-0.0769405	0.081	0.084	1	Others	ZNF667-AS1
0.283073	1.12075	0.005	0.005	1	Others	HAPLN1
0.409404	0.0717293	0.048	0.05	1	Others	SLCO4A1
0.64467	0.12819	0.001	0.001	1	Others	NLGN4Y
0.682286	-0.969825	0.347	0.315	1	Others	MMP2
0.824162	0.702188	0.11	0.114	1	Others	NTRK2
0.826703	0.298248	0.019	0.02	1	Others	GLI1
0.915305	0.307377	0.13	0.133	1	Others	IGFBP3
0	7.40506	0.98	0.027	0	Adnexal cells	MYH11
0	5.30597	0.977	0.116	0	Adnexal cells	ACTA2
0	5.43892	0.959	0.1	0	Adnexal cells	TAGLN
0	5.24538	0.932	0.145	0	Adnexal cells	MYLK
0	5.01415	0.99	0.21	0	Adnexal cells	MYL9
0	4.78947	0.868	0.117	0	Adnexal cells	SYNPO2
0	-3.423	0.171	0.739	0	Adnexal cells	HLA-B
0	1.74542	0.72	0.246	0	Adnexal cells	IGFBP5
0	2.86527	0.605	0.152	0	Adnexal cells	SLC8A1
0	1.04173	0.688	0.255	0	Adnexal cells	AQP1
0	1.47623	0.724	0.31	0	Adnexal cells	COL6A2
0	1.09558	0.734	0.323	0	Adnexal cells	SPARCL1
0	1.9857	0.743	0.388	0	Adnexal cells	CALD1
0	1.95703	0.647	0.3	0	Adnexal cells	PALLD
0	1.10869	0.859	0.512	0	Adnexal cells	COL6A1
0	1.67158	0.483	0.151	0	Adnexal cells	MFAP4
0	2.51044	0.397	0.112	0	Adnexal cells	NTRK2
0	3.17176	0.317	0.055	0	Adnexal cells	TMEM47
0	3.25057	0.354	0.095	0	Adnexal cells	C11orf96
0	3.26551	0.295	0.044	0	Adnexal cells	EMX2
1.19137e-262	-3.96972	0.059	0.501	6.4453e-260	Adnexal cells	ARHGDIB
8.02745e-210	-1.9553	0.196	0.608	4.34285e-207	Adnexal cells	PSME1
1.14675e-201	1.52267	0.249	0.067	6.20392e-199	Adnexal cells	CES1
5.80976e-199	-3.12354	0.068	0.445	3.14308e-196	Adnexal cells	EMP1
8.84472e-192	-6.27304	0.01	0.362	4.785e-189	Adnexal cells	HLA-DPA1
5.05088e-189	-2.12179	0.162	0.544	2.73253e-186	Adnexal cells	ANXA1
7.05121e-189	-3.28147	0.06	0.423	3.8147e-186	Adnexal cells	SH3BGRL3
3.40814e-185	-1.90462	0.206	0.581	1.8438e-182	Adnexal cells	TMEM123
2.14162e-171	1.64209	0.298	0.102	1.15862e-168	Adnexal cells	TWIST1
2.63836e-159	-7.56	0.003	0.308	1.42735e-156	Adnexal cells	QPCT
1.00725e-157	-4.88435	0.01	0.317	5.44923e-155	Adnexal cells	APOE
2.0048e-154	-3.81862	0.063	0.376	1.0846e-151	Adnexal cells	PTGDS
3.4513e-152	-6.11886	0.009	0.305	1.86715e-149	Adnexal cells	EDNRB
7.24231e-149	-3.13435	0.076	0.386	3.91809e-146	Adnexal cells	COTL1
2.10043e-145	-6.81332	0.003	0.288	1.13633e-142	Adnexal cells	RAB38
5.07086e-145	-2.56191	0.103	0.413	2.74333e-142	Adnexal cells	APOD
1.3129e-143	-4.95114	0.01	0.296	7.10281e-141	Adnexal cells	MARCKSL1
4.23984e-136	-8.7783	0.002	0.272	2.29376e-133	Adnexal cells	TYR
6.99177e-135	-2.38443	0.056	0.352	3.78255e-132	Adnexal cells	IFITM1
3.53016e-134	-7.43549	0.002	0.269	1.90982e-131	Adnexal cells	NSG1
4.0363e-130	-4.20267	0.023	0.293	2.18364e-127	Adnexal cells	S100B
4.64943e-130	-7.15277	0.005	0.266	2.51534e-127	Adnexal cells	MLANA
1.98938e-129	-2.4781	0.073	0.36	1.07626e-126	Adnexal cells	MYC
8.0521e-129	-3.53797	0.029	0.302	4.35619e-126	Adnexal cells	SNAI2
3.78082e-124	-1.75322	0.207	0.507	2.04542e-121	Adnexal cells	FBXO7
1.81241e-123	-3.9736	0.055	0.321	9.80514e-121	Adnexal cells	MMP2
8.19361e-123	0.766975	0.41	0.187	4.43274e-120	Adnexal cells	CLU
1.75867e-122	-8.58126	0.002	0.25	9.51443e-120	Adnexal cells	DCT
3.64238e-122	-2.01553	0.086	0.377	1.97053e-119	Adnexal cells	PRR13
3.86746e-119	-4.13214	0.019	0.27	2.0923e-116	Adnexal cells	TFAP2A
2.87596e-117	-2.48933	0.092	0.363	1.55589e-114	Adnexal cells	APCDD1
1.77779e-116	-6.91757	0.003	0.242	9.61785e-114	Adnexal cells	IRF4
1.60788e-115	-3.58922	0.032	0.284	8.69865e-113	Adnexal cells	CCND2
4.00856e-113	-3.34029	0.031	0.279	2.16863e-110	Adnexal cells	STMN1
2.44233e-112	-8.28868	0.002	0.233	1.3213e-109	Adnexal cells	CD52
6.03402e-112	-2.69924	0.033	0.285	3.2644e-109	Adnexal cells	ITGA6
1.01661e-111	1.65495	0.266	0.108	5.49986e-109	Adnexal cells	SELENOM
1.61111e-111	-5.34654	0.018	0.254	8.7161e-109	Adnexal cells	TYRP1
1.681e-110	-2.90601	0.083	0.334	9.09419e-108	Adnexal cells	MITF
1.81268e-109	-4.26892	0.014	0.248	9.80662e-107	Adnexal cells	SNCA
2.55019e-109	-4.81356	0.007	0.237	1.37965e-106	Adnexal cells	GIMAP7
5.0454e-108	-4.80407	0.016	0.246	2.72956e-105	Adnexal cells	ARHGAP4
9.19465e-108	0.822025	0.632	0.452	4.97431e-105	Adnexal cells	DST
3.83421e-106	-4.91688	0.017	0.245	2.07431e-103	Adnexal cells	POSTN
3.3394e-104	-6.97026	0.004	0.223	1.80662e-101	Adnexal cells	LYZ
5.31931e-103	-6.71355	0.002	0.218	2.87775e-100	Adnexal cells	TRPM1
2.31112e-102	-4.02516	0.034	0.262	1.25031e-99	Adnexal cells	BIRC3
3.30516e-102	-3.32611	0.033	0.262	1.78809e-99	Adnexal cells	SOX10
1.37897e-101	-4.69564	0.006	0.223	7.46024e-99	Adnexal cells	IFI27
8.87848e-99	-2.54731	0.078	0.318	4.80326e-96	Adnexal cells	MFSD12
1.1618e-98	-8.04578	0.002	0.21	6.28533e-96	Adnexal cells	CPVL
5.39589e-98	-10.5613	0.001	0.207	2.91918e-95	Adnexal cells	CD3E
9.28606e-95	-2.64239	0.032	0.255	5.02376e-92	Adnexal cells	LIPA
1.86909e-93	-2.12106	0.104	0.348	1.01118e-90	Adnexal cells	CTSZ
3.314e-92	-4.62367	0.013	0.215	1.79287e-89	Adnexal cells	TFAP2B
2.01626e-91	-5.89519	0.004	0.201	1.09079e-88	Adnexal cells	FCER1G
8.94221e-91	-10.2397	0.001	0.194	4.83773e-88	Adnexal cells	PMEL
7.00326e-89	-3.99105	0.016	0.214	3.78876e-86	Adnexal cells	PLP1
2.88093e-84	-6.12366	0.005	0.188	1.55858e-81	Adnexal cells	AIF1
3.74831e-83	-1.34469	0.191	0.436	2.02784e-80	Adnexal cells	LGALS3
2.77957e-82	-6.31956	0.005	0.185	1.50375e-79	Adnexal cells	IL32
6.99169e-81	-4.18763	0.016	0.2	3.78251e-78	Adnexal cells	CD68
4.79146e-80	-1.89774	0.055	0.265	2.59218e-77	Adnexal cells	HES1
5.4243e-79	-6.1955	0.005	0.178	2.93455e-76	Adnexal cells	CD3D
1.37458e-78	-2.17812	0.037	0.233	7.43646e-76	Adnexal cells	S100A13
7.66496e-78	-3.90834	0.018	0.198	4.14675e-75	Adnexal cells	ITM2A
1.07854e-77	-6.19773	0.003	0.175	5.83489e-75	Adnexal cells	IRF8
1.72187e-77	-15.9266	0	0.168	9.3153e-75	Adnexal cells	LCK
3.2929e-77	-7.58013	0.002	0.171	1.78146e-74	Adnexal cells	CD3G
4.21356e-77	-2.15728	0.037	0.231	2.27953e-74	Adnexal cells	SLC43A3
4.93746e-77	-4.21535	0.016	0.193	2.67117e-74	Adnexal cells	THBS2
6.02575e-75	-0.849447	0.751	0.826	3.25993e-72	Adnexal cells	VIM
9.39765e-75	-5.13294	0.007	0.175	5.08413e-72	Adnexal cells	FSCN1
1.34884e-73	0.586614	0.725	0.64	7.29721e-71	Adnexal cells	ITGB1
7.29671e-72	-4.17052	0.009	0.174	3.94752e-69	Adnexal cells	IL33
7.77133e-72	-3.52039	0.016	0.184	4.20429e-69	Adnexal cells	SCD
1.93259e-70	-1.97581	0.181	0.378	1.04553e-67	Adnexal cells	CXCL12
9.40675e-67	-3.15448	0.035	0.201	5.08905e-64	Adnexal cells	PTN
1.03566e-66	0.753416	0.434	0.27	5.60294e-64	Adnexal cells	CRYAB
3.00035e-66	1.31307	0.245	0.117	1.62319e-63	Adnexal cells	CPE
2.06032e-64	-4.64686	0.013	0.164	1.11463e-61	Adnexal cells	RNASE1
4.75192e-64	-6.94067	0.002	0.146	2.57079e-61	Adnexal cells	LTB
2.6199e-63	-6.42455	0.003	0.146	1.41737e-60	Adnexal cells	PTPRCAP
2.37901e-62	-5.17897	0.004	0.146	1.28705e-59	Adnexal cells	CAPNS2
2.38633e-62	-5.47698	0.012	0.157	1.29101e-59	Adnexal cells	CRABP2
2.55494e-62	-1.21882	0.13	0.329	1.38222e-59	Adnexal cells	CCND1
5.02675e-62	-1.49007	0.06	0.239	2.71947e-59	Adnexal cells	ATOX1
7.32192e-61	-6.18036	0.001	0.138	3.96116e-58	Adnexal cells	CXCR4
1.71546e-60	-4.07873	0.009	0.151	9.28066e-58	Adnexal cells	KIT
2.8116e-60	-1.89064	0.122	0.302	1.52108e-57	Adnexal cells	GPX3
3.13274e-60	-8.56326	0.001	0.137	1.69481e-57	Adnexal cells	S100A14
6.49313e-60	-2.76607	0.018	0.166	3.51278e-57	Adnexal cells	TMEM176A
7.60347e-60	-3.6742	0.013	0.157	4.11348e-57	Adnexal cells	SLC2A3
4.54353e-59	-5.47706	0.006	0.143	2.45805e-56	Adnexal cells	CLDN1
1.21822e-58	-3.47945	0.012	0.152	6.59059e-56	Adnexal cells	FXYD3
1.22604e-58	-1.24252	0.111	0.305	6.63286e-56	Adnexal cells	MAP1LC3B
2.84388e-57	-2.24847	0.014	0.154	1.53854e-54	Adnexal cells	LMCD1
8.95849e-57	-5.7928	0.003	0.134	4.84654e-54	Adnexal cells	TSPAN33
2.02212e-56	-1.0713	0.105	0.293	1.09397e-53	Adnexal cells	BECN1
1.54718e-54	-2.86353	0.015	0.15	8.37025e-52	Adnexal cells	SPRY1
2.4422e-54	-1.45829	0.048	0.204	1.32123e-51	Adnexal cells	MAD1L1
7.19068e-54	-5.57693	0.006	0.131	3.89016e-51	Adnexal cells	AQP3
7.87734e-54	-3.76592	0.011	0.14	4.26164e-51	Adnexal cells	PDGFRA
1.77093e-53	-6.87212	0.002	0.124	9.58071e-51	Adnexal cells	ALOX5AP
3.41559e-52	-5.76212	0.006	0.129	1.84784e-49	Adnexal cells	LYPD3
8.11769e-52	-2.93854	0.018	0.148	4.39167e-49	Adnexal cells	SOX9
1.5114e-51	1.10779	0.154	0.066	8.17667e-49	Adnexal cells	TWIST2
1.76874e-51	-4.43068	0.012	0.135	9.56886e-49	Adnexal cells	TP63
4.9977e-51	-4.32962	0.009	0.131	2.70376e-48	Adnexal cells	LUM
1.24673e-50	-1.56879	0.053	0.203	6.74481e-48	Adnexal cells	CYB561A3
2.42096e-50	-7.12355	0.001	0.115	1.30974e-47	Adnexal cells	TYROBP
1.61409e-49	-4.40121	0.025	0.152	8.73225e-47	Adnexal cells	KRT15
1.00172e-48	-0.727538	0.525	0.721	5.41932e-46	Adnexal cells	HMGN2
6.4142e-48	-7.1221	0.002	0.113	3.47008e-45	Adnexal cells	CD8A
7.33438e-48	-4.69079	0.007	0.122	3.9679e-45	Adnexal cells	SFRP2
1.02061e-47	-5.43159	0.003	0.115	5.52152e-45	Adnexal cells	FCER1A
2.79296e-47	-4.36538	0.022	0.143	1.51099e-44	Adnexal cells	KRT5
3.01191e-47	-15.3938	0	0.108	1.62944e-44	Adnexal cells	CLEC10A
4.88532e-47	-1.50435	0.058	0.202	2.64296e-44	Adnexal cells	TUBB2B
1.1045e-46	-5.90093	0.005	0.115	5.97533e-44	Adnexal cells	TMEM45A
3.77199e-46	-2.45196	0.036	0.164	2.04065e-43	Adnexal cells	THY1
1.34896e-45	-2.17461	0.09	0.232	7.29786e-43	Adnexal cells	FBN1
1.39973e-45	-0.708698	0.084	0.242	7.57253e-43	Adnexal cells	PTGR1
4.12943e-45	-4.3481	0.012	0.122	2.23402e-42	Adnexal cells	SERPINB5
6.08454e-45	-4.15431	0.02	0.135	3.29174e-42	Adnexal cells	CD34
7.54655e-45	-3.68871	0.01	0.12	4.08268e-42	Adnexal cells	RGCC
4.29979e-44	1.42513	0.116	0.047	2.32619e-41	Adnexal cells	TBX15
7.58524e-44	1.86041	0.123	0.051	4.10361e-41	Adnexal cells	EDNRA
1.58108e-43	-7.28598	0.001	0.102	8.55362e-41	Adnexal cells	WDFY4
3.63467e-43	-5.03657	0.003	0.104	1.96636e-40	Adnexal cells	CCL19
8.70021e-43	-4.85408	0.002	0.102	4.70682e-40	Adnexal cells	BMP7
1.85813e-42	-1.21673	0.056	0.192	1.00525e-39	Adnexal cells	SLC25A39
2.20721e-41	-2.91996	0.025	0.137	1.1941e-38	Adnexal cells	MEG3
2.65651e-41	-0.621917	0.119	0.283	1.43717e-38	Adnexal cells	EPS8
3.02884e-41	-4.40273	0.005	0.104	1.63861e-38	Adnexal cells	MAL2
3.79045e-41	-2.6285	0.023	0.134	2.05063e-38	Adnexal cells	IGFBP3
5.69428e-41	-2.4747	0.019	0.128	3.08061e-38	Adnexal cells	TFPI
8.69714e-41	-2.80557	0.017	0.123	4.70515e-38	Adnexal cells	MNDA
2.73099e-40	-5.56305	0.003	0.099	1.47747e-37	Adnexal cells	RGS1
4.14509e-40	-0.98549	0.138	0.295	2.2425e-37	Adnexal cells	GSTP1
7.16667e-40	-3.57211	0.004	0.099	3.87717e-37	Adnexal cells	LSAMP
7.95398e-38	-1.21113	0.073	0.201	4.3031e-35	Adnexal cells	AC016831.1
9.66944e-38	-4.17558	0.01	0.105	5.23117e-35	Adnexal cells	CDH5
1.38311e-37	-3.25618	0.029	0.133	7.48264e-35	Adnexal cells	TACSTD2
3.67022e-37	-2.35551	0.011	0.106	1.98559e-34	Adnexal cells	TM4SF1
3.82705e-37	-2.10361	0.056	0.171	2.07043e-34	Adnexal cells	VCAN
1.0408e-36	-3.91615	0.002	0.088	5.63075e-34	Adnexal cells	FOS
1.0726e-36	-5.41106	0.003	0.091	5.80277e-34	Adnexal cells	GZMK
3.48515e-36	-3.82344	0.004	0.091	1.88547e-33	Adnexal cells	PTTG1
8.32373e-36	-1.02832	0.177	0.332	4.50314e-33	Adnexal cells	TSC22D3
1.95221e-35	1.37787	0.229	0.141	1.05615e-32	Adnexal cells	HACD1
3.33179e-35	-5.22516	0.003	0.087	1.8025e-32	Adnexal cells	CD83
4.76759e-35	-1.86647	0.017	0.112	2.57927e-32	Adnexal cells	TYMS
8.36301e-35	-6.60343	0.002	0.085	4.52439e-32	Adnexal cells	PLVAP
1.45972e-34	-15.8196	0	0.08	7.89708e-32	Adnexal cells	KRTDAP
1.84815e-34	-2.33452	0.015	0.106	9.99846e-32	Adnexal cells	MC1R
4.60376e-34	-4.82227	0.002	0.082	2.49063e-31	Adnexal cells	C1QA
5.00351e-34	-4.42923	0.002	0.083	2.7069e-31	Adnexal cells	RHOV
1.71395e-33	-2.71446	0.023	0.116	9.27247e-31	Adnexal cells	MIR205HG
2.36475e-33	-0.868405	0.055	0.169	1.27933e-30	Adnexal cells	FAM210B
1.1948e-32	-4.85593	0.005	0.085	6.46386e-30	Adnexal cells	VWF
2.34324e-32	-13.6176	0	0.075	1.26769e-29	Adnexal cells	LY6D
4.27245e-32	-5.67435	0.002	0.078	2.31139e-29	Adnexal cells	DEFB1
5.3754e-32	-7.96614	0.001	0.076	2.90809e-29	Adnexal cells	DSC1
7.98429e-32	-5.50735	0.002	0.078	4.3195e-29	Adnexal cells	ADAM12
8.12032e-31	-4.78939	0.005	0.081	4.39309e-28	Adnexal cells	HMOX1
8.20738e-31	-2.79092	0.009	0.088	4.44019e-28	Adnexal cells	CALCRL
7.99496e-30	0.434091	0.449	0.355	4.32527e-27	Adnexal cells	PBXIP1
1.68007e-29	-6.65361	0.001	0.071	9.08917e-27	Adnexal cells	CD69
1.73893e-29	-2.2098	0.082	0.187	9.4076e-27	Adnexal cells	FBLN1
1.98194e-29	-0.665244	0.093	0.212	1.07223e-26	Adnexal cells	HIST1H4C
2.46233e-29	-2.17498	0.019	0.101	1.33212e-26	Adnexal cells	CBFA2T3
2.92231e-29	-1.09512	0.05	0.15	1.58097e-26	Adnexal cells	YIPF1
4.87292e-29	-0.513747	0.153	0.296	2.63625e-26	Adnexal cells	HERC2
4.88137e-29	-4.66606	0.003	0.073	2.64082e-26	Adnexal cells	SOX8
5.60469e-29	-2.23288	0.033	0.121	3.03214e-26	Adnexal cells	CD93
1.54097e-28	-4.9112	0.002	0.07	8.33665e-26	Adnexal cells	WNT5A
2.09427e-28	-0.824693	0.141	0.269	1.133e-25	Adnexal cells	HMGB2
2.18825e-28	-1.66428	0.026	0.111	1.18384e-25	Adnexal cells	GPR157
[truncated: 161 more rows]
